# Supplementary material for: Trophic ecology of Octopus vulgaris paralarvae along the Iberian Canary current eastern boundary upwelling system
Source: Sci Rep. 2023 May 30;13:8744. doi: 10.1038/s41598-023-35206-4 (PMC10229560; doi:10.1038/s41598-023-35206-4)
Supplement: Supplementary file 1 — Supplementary Information 1. [file 41598_2023_35206_MOESM1_ESM.xlsx]

## Sheet: Prey CAIBEXI-III
								WMo	WMo	WMo	WMo	WMo	WMo	WMo	WMo	WMo	WMo	WMo	WMo	WMo	WMo	WMo	WMo	WMo	WMo	WMo	WMo	WMo	WMo	WMo	WMo	WMo	WMo	WMo	WMo	WMo	WMo	WMo	WMo	WMo	WMo	WMo	NWI	NWI	NWI	NWI	NWI	NWI	NWI
								C~O	C	C	C	C	C	C	C	C	C	C~O	C~O	C~O	C~O	C~O	C~O	C~O	C~O	C~O	C~O	C~O	O	O	O	O	O	O	O	O	O	O	O	O	F	P	O	O	O	O	O	O	O
								M	M	S	S	S	S	S	S	S	S	M	DSL	M	DSL	DSL	DSL	M	S	S	S	S	M	DSL	M	M	S	S	S	S	S	S	S	DSL	S	M	DSL	M	M	S	S	DSL	M
								D	N	N	N	N	N	N	N	N	N	N	D	N	D	N	N	N	N	N	N	N	D	N	N	N	N	N	N	N	N	N	N	D	N	D	N	N	N	N	N	D	D
								4	3	3	3	3	3	3	3	3	3	3	4	4	3	3	3	3	3	3	3	3	15	6	6	5	6	4	4	6	5	6	7	6	6	3	4	3	4	4	3	3	4
seqname	Length	Reads	Ac Number	Animal	Genus	Sp	% sim	G1	G2	G3	G4	G5	G6	G7	G8	G9	G10	G11	G12	G13	G14	G15	G16	G17	G18	G19	G20	G21	G22	G23	G24	G25	G26	G27	G28	G29	G30	G31	G32	G33	G34	G35	S1	S2	S3	S4	S5	S6	S7
M01178:22:000000000-AJVU0:1:1103:18869:1964	316	8	gb|KF648519.1|	Algae	Lophosiphonia	reptabunda	88.29	0	8	0	0	0	0	0	0	0	0	0	0	0	0	0	0	0	0	0	0	0	0	0	0	0	0	0	0	0	0	0	0	0	0	0	0	0	0	0	0	0	0
M01178:22:000000000-AJVU0:1:1102:11782:3213	312	17	gb|JX571973.1|	Algae	Polysiphonia	sp.	92.63	0	17	0	0	0	0	0	0	0	0	0	0	0	0	0	0	0	0	0	0	0	0	0	0	0	0	0	0	0	0	0	0	0	0	0	0	0	0	0	0	0	0
M01178:22:000000000-AJVU0:1:1119:4559:5576	317	6	gb|NC045058.1|	Algae	Prototheca	zopfii	82.97	6	0	0	0	0	0	0	0	0	0	0	0	0	0	0	0	0	0	0	0	0	0	0	0	0	0	0	0	0	0	0	0	0	0	0	0	0	0	0	0	0	0
M01178:22:000000000-AJVU0:1:1101:12411:9266	316	23	gb|AB747631.1|	Algae	Scytosiphon	lomentaria	82.59	0	0	0	0	0	0	0	0	0	0	0	0	0	0	23	0	0	0	0	0	0	0	0	0	0	0	0	0	0	0	0	0	0	0	0	0	0	0	0	0	0	0
M01178:22:000000000-AJVU0:1:1111:18648:16201	317	5	gb|KJ183014.1|	Bivalve	Kurtiella	bidentata	98.74	0	0	0	0	0	0	0	0	0	0	0	0	0	0	0	0	0	0	0	0	0	0	0	0	0	0	0	0	0	0	0	0	0	0	0	0	0	0	0	0	0	0
M01178:22:000000000-AJVU0:1:1101:14593:10530	315	56	gb|KF369112.1|	Brachyura	Atelecyclus	sp.	99.37	0	0	0	0	0	0	0	0	0	0	0	0	0	0	0	0	0	0	0	0	0	0	0	0	0	0	0	0	0	0	0	0	0	0	0	0	0	0	0	0	0	0
M01178:22:000000000-AJVU0:1:1101:16288:6239	316	198	gb|JQ305964.1|	Brachyura	Bathynectes	maravigna	87.81	0	0	0	0	0	0	0	0	0	0	0	0	0	0	0	0	0	0	0	0	0	0	0	0	0	0	0	0	0	0	0	0	0	0	0	0	0	0	0	0	0	0
M01178:22:000000000-AJVU0:1:1102:11698:13928	313	58	gb|JQ348859.1|	Brachyura	Ebalia	nux	99.68	0	0	0	0	0	0	0	0	0	0	0	0	0	0	0	0	0	0	0	0	0	0	0	0	0	0	0	0	0	0	0	58	0	0	0	0	0	0	0	0	0	0
M01178:22:000000000-AJVU0:1:1101:11011:15918	306	1833	gb|KT209162.1|	Brachyura	Ebalia	tuberosa	99.68	0	0	0	0	0	0	0	0	81	0	0	0	0	0	0	0	0	0	0	0	0	0	0	0	0	0	0	0	0	0	0	0	0	0	0	0	0	0	0	0	0	0
M01178:22:000000000-AJVU0:1:1105:9016:7364	303	8	gb|KT209162.1|	Brachyura	Ebalia	tuberosa	93.97	0	0	0	0	0	0	0	0	0	0	0	0	0	0	0	0	0	0	0	0	0	0	0	0	0	0	0	0	0	0	0	0	0	0	0	0	0	0	0	0	0	0
M01178:22:000000000-AJVU0:1:1101:10729:24735	312	791	gb|JQ306135.1|	Brachyura	Geryon	longipes	100	0	0	0	0	0	0	0	0	0	0	0	0	0	0	0	0	0	0	0	0	0	0	0	0	0	0	0	0	0	0	0	0	0	0	0	0	0	62	0	0	716	0
M01178:22:000000000-AJVU0:1:1101:10132:7902	270	9189	gb|JN591694.1|	Brachyura	Goneplax	rhomboides	99.63	0	0	1213	0	0	0	0	522	178	165	0	4	1	2	0	1	0	1	0	0	0	0	0	0	0	0	0	0	0	0	0	0	0	0	0	281	0	0	0	0	0	0
M01178:22:000000000-AJVU0:1:1101:12864:2799	270	111	gb|JN591694.1|	Brachyura	Goneplax	rhomboides	96.67	0	0	14	0	0	0	0	3	1	0	0	0	1	0	0	0	0	0	0	0	0	0	0	0	0	0	0	0	0	0	0	0	0	0	0	0	0	0	0	0	0	0
M01178:22:000000000-AJVU0:1:1101:26505:6418	270	37	gb|JN591694.1|	Brachyura	Goneplax	rhomboides	92.96	0	0	6	0	0	0	0	2	1	0	0	0	0	0	0	0	0	0	0	0	0	0	0	0	0	0	0	0	0	0	0	0	0	0	0	0	0	0	0	0	0	0
M01178:22:000000000-AJVU0:1:1103:12606:10715	270	36	gb|JN591694.1|	Brachyura	Goneplax	rhomboides	99.26	0	0	1	0	0	0	0	2	0	1	0	0	0	0	0	0	0	0	0	0	0	0	0	0	0	0	0	0	0	0	0	0	0	0	0	1	0	0	0	0	0	0
M01178:22:000000000-AJVU0:1:1101:20011:4684	239	22	gb|JN591694.1|	Brachyura	Goneplax	rhomboides	100	0	0	5	0	0	0	0	1	0	0	0	0	0	0	0	0	0	0	0	0	0	0	0	0	0	0	0	0	0	0	0	0	0	0	0	0	0	0	0	0	0	0
M01178:22:000000000-AJVU0:1:1102:4638:7049	239	12	gb|JN591694.1|	Brachyura	Goneplax	rhomboides	94.98	0	0	2	0	0	0	0	1	0	0	0	0	0	0	0	0	0	0	0	0	0	0	0	0	0	0	0	0	0	0	0	0	0	0	0	3	0	0	0	0	0	0
M01178:22:000000000-AJVU0:1:1109:16736:20909	268	5	gb|KT209383.1|	Brachyura	Goneplax	rhomboides	95.09	0	0	0	0	0	0	0	0	0	0	0	0	0	0	0	0	0	0	0	0	0	0	0	0	0	0	0	0	0	0	0	0	0	0	0	0	0	0	0	0	0	0
M01178:22:000000000-AJVU0:1:1117:13724:18243	268	5	gb|KT209383.1|	Brachyura	Goneplax	rhomboides	93.79	0	0	0	0	0	0	0	0	0	0	0	0	0	0	0	0	0	0	0	0	0	0	0	0	0	0	0	0	0	0	0	0	0	0	0	0	0	0	0	0	0	0
M01178:22:000000000-AJVU0:1:1101:10091:8988	312	2505	gb|GQ268536.1|	Brachyura	Liocarcinus	corrugatus	98.08	0	0	0	0	0	0	0	0	0	0	0	0	0	0	0	0	0	0	0	0	0	0	0	0	0	0	0	0	0	0	0	0	0	0	0	2095	0	0	0	0	0	27
M01178:22:000000000-AJVU0:1:2110:23017:4905	313	528	gb|GQ268536.1|	Brachyura	Liocarcinus	corrugatus	98.08	0	0	0	0	0	0	0	0	0	0	0	0	0	0	0	0	0	0	0	0	0	0	0	0	0	0	0	0	0	0	0	0	0	0	0	447	0	0	0	0	0	3
M01178:22:000000000-AJVU0:1:2117:17542:21373	318	427	gb|GQ268536.1|	Brachyura	Liocarcinus	corrugatus	97.17	0	0	0	0	0	0	0	0	0	0	0	0	0	0	0	0	0	0	0	0	0	0	0	0	0	0	0	0	0	0	0	0	0	0	0	339	0	0	0	0	0	3
M01178:22:000000000-AJVU0:1:1101:24005:19728	315	256	gb|GQ268536.1|	Brachyura	Liocarcinus	corrugatus	99.05	0	0	0	0	0	0	0	0	0	0	0	0	0	0	0	0	0	0	0	0	0	0	0	0	0	0	0	0	0	0	0	0	0	0	0	4	200	0	0	0	0	1
M01178:22:000000000-AJVU0:1:1113:18396:3357	317	157	gb|GQ268536.1|	Brachyura	Liocarcinus	corrugatus	97.16	0	0	0	0	0	0	0	0	0	0	0	0	0	0	0	0	0	0	0	0	0	0	0	0	0	0	0	0	0	0	0	0	0	0	0	134	0	0	0	0	0	0
M01178:22:000000000-AJVU0:1:2109:27233:17485	315	98	gb|GQ268536.1|	Brachyura	Liocarcinus	corrugatus	97.14	0	0	0	0	0	0	0	0	0	0	0	0	0	0	0	0	0	0	0	0	0	0	0	0	0	0	0	0	0	0	0	0	0	0	0	77	0	0	0	0	0	1
M01178:22:000000000-AJVU0:1:2110:6509:6199	315	68	gb|GQ268536.1|	Brachyura	Liocarcinus	corrugatus	97.14	0	0	0	0	0	0	0	0	0	0	0	0	0	0	0	0	0	0	0	0	0	0	0	0	0	0	0	0	0	0	0	0	0	0	0	55	0	0	0	0	0	0
M01178:22:000000000-AJVU0:1:1104:18200:22377	315	62	gb|GQ268536.1|	Brachyura	Liocarcinus	corrugatus	97.14	0	0	0	0	0	0	0	0	0	0	0	0	0	0	0	0	0	0	0	0	0	0	0	0	0	0	0	0	0	0	0	0	0	0	0	58	0	0	0	0	0	0
M01178:22:000000000-AJVU0:1:1110:17451:21268	315	49	gb|GQ268536.1|	Brachyura	Liocarcinus	corrugatus	97.46	0	0	0	0	0	0	0	0	0	0	0	0	0	0	0	0	0	0	0	0	0	0	0	0	0	0	0	0	0	0	0	0	0	0	0	41	0	0	0	0	0	0
M01178:22:000000000-AJVU0:1:1101:12128:11511	315	43	gb|GQ268536.1|	Brachyura	Liocarcinus	corrugatus	96.83	0	0	0	0	0	0	0	0	0	0	0	0	0	0	0	0	0	0	0	0	0	0	0	0	0	0	0	0	0	0	0	0	0	0	0	36	0	0	0	0	0	1
M01178:22:000000000-AJVU0:1:2103:21224:2298	314	41	gb|GQ268536.1|	Brachyura	Liocarcinus	corrugatus	97.45	0	0	0	0	0	0	0	0	0	0	0	0	0	0	0	0	0	0	0	0	0	0	0	0	0	0	0	0	0	0	0	0	0	0	0	38	0	0	0	0	0	0
M01178:22:000000000-AJVU0:1:1111:21396:1415	315	38	gb|GQ268536.1|	Brachyura	Liocarcinus	corrugatus	97.14	0	0	0	0	0	0	0	0	0	0	0	0	0	0	0	0	0	0	0	0	0	0	0	0	0	0	0	0	0	0	0	0	0	0	0	31	0	0	0	0	0	0
M01178:22:000000000-AJVU0:1:1104:5701:21912	315	36	gb|GQ268536.1|	Brachyura	Liocarcinus	corrugatus	97.46	0	0	0	0	0	0	0	0	0	0	0	0	0	0	0	0	0	0	0	0	0	0	0	0	0	0	0	0	0	0	0	0	0	0	0	32	0	0	0	0	0	0
M01178:22:000000000-AJVU0:1:1104:7945:2617	315	35	gb|GQ268536.1|	Brachyura	Liocarcinus	corrugatus	97.14	0	0	0	0	0	0	0	0	0	0	0	0	0	0	0	0	0	0	0	0	0	0	0	0	0	0	0	0	0	0	0	0	0	0	0	32	0	0	0	0	0	0
M01178:22:000000000-AJVU0:1:2111:2830:14746	315	32	gb|GQ268536.1|	Brachyura	Liocarcinus	corrugatus	97.14	0	0	0	0	0	0	0	0	0	0	0	0	0	0	0	0	0	0	0	0	0	0	0	0	0	0	0	0	0	0	0	0	0	0	0	26	0	0	0	0	0	0
M01178:22:000000000-AJVU0:1:1118:20385:10767	315	29	gb|GQ268536.1|	Brachyura	Liocarcinus	corrugatus	97.14	0	0	0	0	0	0	0	0	0	0	0	0	0	0	0	0	0	0	0	0	0	0	0	0	0	0	0	0	0	0	0	0	0	0	0	28	0	0	0	0	0	0
M01178:22:000000000-AJVU0:1:1106:2015:14179	315	27	gb|GQ268536.1|	Brachyura	Liocarcinus	corrugatus	97.14	0	0	0	0	0	0	0	0	0	0	0	0	0	0	0	0	0	0	0	0	0	0	0	0	0	0	0	0	0	0	0	0	0	0	0	25	0	0	0	0	0	0
M01178:22:000000000-AJVU0:1:1107:24411:18966	315	26	gb|GQ268536.1|	Brachyura	Liocarcinus	corrugatus	97.14	0	0	0	0	0	0	0	0	0	0	0	0	0	0	0	0	0	0	0	0	0	0	0	0	0	0	0	0	0	0	0	0	0	0	0	18	0	0	0	0	0	0
M01178:22:000000000-AJVU0:1:1106:24061:19938	315	24	gb|GQ268536.1|	Brachyura	Liocarcinus	corrugatus	97.14	0	0	0	0	0	0	0	0	0	0	0	0	0	0	0	0	0	0	0	0	0	0	0	0	0	0	0	0	0	0	0	0	0	0	0	17	0	0	0	0	0	0
M01178:22:000000000-AJVU0:1:1101:16886:23615	315	23	gb|GQ268536.1|	Brachyura	Liocarcinus	corrugatus	97.14	0	0	0	0	0	0	0	0	0	0	0	0	0	0	0	0	0	0	0	0	0	0	0	0	0	0	0	0	0	0	0	0	0	0	0	20	0	0	0	0	0	0
M01178:22:000000000-AJVU0:1:2106:27223:10782	313	23	gb|GQ268536.1|	Brachyura	Liocarcinus	corrugatus	97.44	0	0	0	0	0	0	0	0	0	0	0	0	0	0	0	0	0	0	0	0	0	0	0	0	0	0	0	0	0	0	0	0	0	0	0	21	0	0	0	0	0	0
M01178:22:000000000-AJVU0:1:2107:24603:12373	315	23	gb|GQ268536.1|	Brachyura	Liocarcinus	corrugatus	97.14	0	0	0	0	0	0	0	0	0	0	0	0	0	0	0	0	0	0	0	0	0	0	0	0	0	0	0	0	0	0	0	0	0	0	0	22	0	0	0	0	0	0
M01178:22:000000000-AJVU0:1:2103:20371:18448	316	21	gb|GQ268536.1|	Brachyura	Liocarcinus	corrugatus	96.84	0	0	0	0	0	0	0	0	0	0	0	0	0	0	0	0	0	0	0	0	0	0	0	0	0	0	0	0	0	0	0	0	0	0	0	13	0	0	0	0	0	0
M01178:22:000000000-AJVU0:1:2110:15051:3820	315	21	gb|GQ268536.1|	Brachyura	Liocarcinus	corrugatus	97.14	0	0	0	0	0	0	0	0	0	0	0	0	0	0	0	0	0	0	0	0	0	0	0	0	0	0	0	0	0	0	0	0	0	0	0	18	0	0	0	0	0	1
M01178:22:000000000-AJVU0:1:1114:6537:18547	282	19	gb|GQ268536.1|	Brachyura	Liocarcinus	corrugatus	92.2	0	0	0	0	0	0	0	0	0	0	0	0	0	0	0	0	0	0	0	0	0	0	0	0	0	0	0	0	0	0	0	0	0	0	0	11	2	0	0	0	0	0
M01178:22:000000000-AJVU0:1:1117:23606:16110	315	17	gb|GQ268536.1|	Brachyura	Liocarcinus	corrugatus	97.46	0	0	0	0	0	0	0	0	0	0	0	0	0	0	0	0	0	0	0	0	0	0	0	0	0	0	0	0	0	0	0	0	0	0	0	10	0	0	0	0	0	0
M01178:22:000000000-AJVU0:1:1103:25321:8721	315	16	gb|GQ268536.1|	Brachyura	Liocarcinus	corrugatus	97.14	0	0	0	0	0	0	0	0	0	0	0	0	0	0	0	0	0	0	0	0	0	0	0	0	0	0	0	0	0	0	0	0	0	0	0	13	0	0	0	0	0	0
M01178:22:000000000-AJVU0:1:1103:20942:20907	315	15	gb|GQ268536.1|	Brachyura	Liocarcinus	corrugatus	97.14	0	0	0	0	0	0	0	0	0	0	0	0	0	0	0	0	0	0	0	0	0	0	0	0	0	0	0	0	0	0	0	0	0	0	0	11	0	0	0	0	0	0
M01178:22:000000000-AJVU0:1:1101:15158:1321	315	15	gb|GQ268536.1|	Brachyura	Liocarcinus	corrugatus	94.6	0	0	0	0	0	0	0	0	0	0	0	0	0	0	0	0	0	0	0	0	0	0	0	0	0	0	0	0	0	0	0	0	0	0	0	12	0	0	0	0	0	0
M01178:22:000000000-AJVU0:1:1104:22647:17621	315	15	gb|GQ268536.1|	Brachyura	Liocarcinus	corrugatus	96.51	0	0	0	0	0	0	0	0	0	0	0	0	0	0	0	0	0	0	0	0	0	0	0	0	0	0	0	0	0	0	0	0	0	0	0	15	0	0	0	0	0	0
M01178:22:000000000-AJVU0:1:1107:19989:23684	315	14	gb|GQ268536.1|	Brachyura	Liocarcinus	corrugatus	97.46	0	0	0	0	0	0	0	0	0	0	0	0	0	0	0	0	0	0	0	0	0	0	0	0	0	0	0	0	0	0	0	0	0	0	0	11	0	0	0	0	0	0
M01178:22:000000000-AJVU0:1:1107:26168:4638	315	13	gb|GQ268536.1|	Brachyura	Liocarcinus	corrugatus	97.14	0	0	0	0	0	0	0	0	0	0	0	0	0	0	0	0	0	0	0	0	0	0	0	0	0	0	0	0	0	0	0	0	0	0	0	9	0	0	0	0	0	0
M01178:22:000000000-AJVU0:1:1119:19186:25095	315	13	gb|GQ268536.1|	Brachyura	Liocarcinus	corrugatus	97.14	0	0	0	0	0	0	0	0	0	0	0	0	0	0	0	0	0	0	0	0	0	0	0	0	0	0	0	0	0	0	0	0	0	0	0	11	0	0	0	0	0	0
M01178:22:000000000-AJVU0:1:1102:24255:6750	315	11	gb|GQ268536.1|	Brachyura	Liocarcinus	corrugatus	97.14	0	0	0	0	0	0	0	0	0	0	0	0	0	0	0	0	0	0	0	0	0	0	0	0	0	0	0	0	0	0	0	0	0	0	0	9	0	0	0	0	0	0
M01178:22:000000000-AJVU0:1:1105:5706:11677	282	11	gb|GQ268536.1|	Brachyura	Liocarcinus	corrugatus	95.39	0	0	0	0	0	0	0	0	0	0	0	0	0	0	0	0	0	0	0	0	0	0	0	0	0	0	0	0	0	0	0	0	0	0	0	11	0	0	0	0	0	0
M01178:22:000000000-AJVU0:1:1112:13040:9948	314	11	gb|GQ268536.1|	Brachyura	Liocarcinus	corrugatus	97.13	0	0	0	0	0	0	0	0	0	0	0	0	0	0	0	0	0	0	0	0	0	0	0	0	0	0	0	0	0	0	0	0	0	0	0	8	0	0	0	0	0	0
M01178:22:000000000-AJVU0:1:1101:27637:14285	315	10	gb|GQ268536.1|	Brachyura	Liocarcinus	corrugatus	97.14	0	0	0	0	0	0	0	0	0	0	0	0	0	0	0	0	0	0	0	0	0	0	0	0	0	0	0	0	0	0	0	0	0	0	0	10	0	0	0	0	0	0
M01178:22:000000000-AJVU0:1:1105:24694:5041	315	10	gb|GQ268536.1|	Brachyura	Liocarcinus	corrugatus	96.83	0	0	0	0	0	0	0	0	0	0	0	0	0	0	0	0	0	0	0	0	0	0	0	0	0	0	0	0	0	0	0	0	0	0	0	10	0	0	0	0	0	0
M01178:22:000000000-AJVU0:1:1115:3616:10344	314	10	gb|GQ268536.1|	Brachyura	Liocarcinus	corrugatus	97.45	0	0	0	0	0	0	0	0	0	0	0	0	0	0	0	0	0	0	0	0	0	0	0	0	0	0	0	0	0	0	0	0	0	0	0	6	0	0	0	0	0	0
M01178:22:000000000-AJVU0:1:1101:6450:6892	315	9	gb|GQ268536.1|	Brachyura	Liocarcinus	corrugatus	92.06	0	0	0	0	0	0	0	0	0	0	0	0	0	0	0	0	0	0	0	0	0	0	0	0	0	0	0	0	0	0	0	0	0	0	0	6	1	0	1	0	0	0
M01178:22:000000000-AJVU0:1:1111:25930:11218	315	9	gb|GQ268536.1|	Brachyura	Liocarcinus	corrugatus	96.83	0	0	0	0	0	0	0	0	0	0	0	0	0	0	0	0	0	0	0	0	0	0	0	0	0	0	0	0	0	0	0	0	0	0	0	3	0	0	0	0	0	0
M01178:22:000000000-AJVU0:1:1109:2496:12644	315	9	gb|GQ268536.1|	Brachyura	Liocarcinus	corrugatus	97.14	0	0	0	0	0	0	0	0	0	0	0	0	0	0	0	0	0	0	0	0	0	0	0	0	0	0	0	0	0	0	0	0	0	0	0	6	0	0	0	0	0	0
M01178:22:000000000-AJVU0:1:2111:21553:12939	315	9	gb|GQ268536.1|	Brachyura	Liocarcinus	corrugatus	96.83	0	0	0	0	0	0	0	0	0	0	0	0	0	0	0	0	0	0	0	0	0	0	0	0	0	0	0	0	0	0	0	0	0	0	0	9	0	0	0	0	0	0
M01178:22:000000000-AJVU0:1:1111:27578:9818	315	8	gb|GQ268536.1|	Brachyura	Liocarcinus	corrugatus	96.19	0	0	0	0	0	0	0	0	0	0	0	0	0	0	0	0	0	0	0	0	0	0	0	0	0	0	0	0	0	0	0	0	0	0	0	8	0	0	0	0	0	0
M01178:22:000000000-AJVU0:1:1118:23606:2493	314	8	gb|GQ268536.1|	Brachyura	Liocarcinus	corrugatus	97.13	0	0	0	0	0	0	0	0	0	0	0	0	0	0	0	0	0	0	0	0	0	0	0	0	0	0	0	0	0	0	0	0	0	0	0	8	0	0	0	0	0	0
M01178:22:000000000-AJVU0:1:1116:22747:21970	315	8	gb|GQ268536.1|	Brachyura	Liocarcinus	corrugatus	97.14	0	0	0	0	0	0	0	0	0	0	0	0	0	0	0	0	0	0	0	0	0	0	0	0	0	0	0	0	0	0	0	0	0	0	0	7	0	0	0	0	0	0
M01178:22:000000000-AJVU0:1:1102:27748:15406	315	7	gb|GQ268536.1|	Brachyura	Liocarcinus	corrugatus	97.14	0	0	0	0	0	0	0	0	0	0	0	0	0	0	0	0	0	0	0	0	0	0	0	0	0	0	0	0	0	0	0	0	0	0	0	6	0	0	0	0	0	0
M01178:22:000000000-AJVU0:1:1107:22414:3600	315	7	gb|GQ268536.1|	Brachyura	Liocarcinus	corrugatus	97.14	0	0	0	0	0	0	0	0	0	0	0	0	0	0	0	0	0	0	0	0	0	0	0	0	0	0	0	0	0	0	0	0	0	0	0	6	0	0	0	0	0	0
M01178:22:000000000-AJVU0:1:1111:27804:16320	315	7	gb|GQ268536.1|	Brachyura	Liocarcinus	corrugatus	97.14	0	0	0	0	0	0	0	0	0	0	0	0	0	0	0	0	0	0	0	0	0	0	0	0	0	0	0	0	0	0	0	0	0	0	0	7	0	0	0	0	0	0
M01178:22:000000000-AJVU0:1:1111:26695:13971	315	7	gb|GQ268536.1|	Brachyura	Liocarcinus	corrugatus	97.14	0	0	0	0	0	0	0	0	0	0	0	0	0	0	0	0	0	0	0	0	0	0	0	0	0	0	0	0	0	0	0	0	0	0	0	7	0	0	0	0	0	0
M01178:22:000000000-AJVU0:1:1113:25664:5851	315	7	gb|GQ268536.1|	Brachyura	Liocarcinus	corrugatus	96.83	0	0	0	0	0	0	0	0	0	0	0	0	0	0	0	0	0	0	0	0	0	0	0	0	0	0	0	0	0	0	0	0	0	0	0	5	0	0	0	0	0	0
M01178:22:000000000-AJVU0:1:1110:24298:4930	315	6	gb|GQ268536.1|	Brachyura	Liocarcinus	corrugatus	97.14	0	0	0	0	0	0	0	0	0	0	0	0	0	0	0	0	0	0	0	0	0	0	0	0	0	0	0	0	0	0	0	0	0	0	0	5	0	0	0	0	0	0
M01178:22:000000000-AJVU0:1:1101:17937:17617	315	6	gb|GQ268536.1|	Brachyura	Liocarcinus	corrugatus	91.11	0	0	0	0	0	0	0	0	0	0	0	0	0	0	0	0	0	0	0	0	0	0	0	0	0	0	0	0	0	0	0	0	0	0	0	6	0	0	0	0	0	0
M01178:22:000000000-AJVU0:1:1105:5619:10318	315	6	gb|GQ268536.1|	Brachyura	Liocarcinus	corrugatus	97.14	0	0	0	0	0	0	0	0	0	0	0	0	0	0	0	0	0	0	0	0	0	0	0	0	0	0	0	0	0	0	0	0	0	0	0	6	0	0	0	0	0	0
M01178:22:000000000-AJVU0:1:1107:24017:6421	315	6	gb|GQ268536.1|	Brachyura	Liocarcinus	corrugatus	97.14	0	0	0	0	0	0	0	0	0	0	0	0	0	0	0	0	0	0	0	0	0	0	0	0	0	0	0	0	0	0	0	0	0	0	0	5	0	0	0	0	0	0
M01178:22:000000000-AJVU0:1:1110:24261:10793	315	6	gb|GQ268536.1|	Brachyura	Liocarcinus	corrugatus	97.14	0	0	0	0	0	0	0	0	0	0	0	0	0	0	0	0	0	0	0	0	0	0	0	0	0	0	0	0	0	0	0	0	0	0	0	4	0	0	0	0	0	0
M01178:22:000000000-AJVU0:1:1103:17210:2385	313	5	gb|GQ268536.1|	Brachyura	Liocarcinus	corrugatus	97.44	0	0	0	0	0	0	0	0	0	0	0	0	0	0	0	0	0	0	0	0	0	0	0	0	0	0	0	0	0	0	0	0	0	0	0	4	0	0	0	0	0	0
M01178:22:000000000-AJVU0:1:1103:22273:22770	315	5	gb|GQ268536.1|	Brachyura	Liocarcinus	corrugatus	96.19	0	0	0	0	0	0	0	0	0	0	0	0	0	0	0	0	0	0	0	0	0	0	0	0	0	0	0	0	0	0	0	0	0	0	0	4	0	0	0	0	0	0
M01178:22:000000000-AJVU0:1:1112:24717:9181	315	4	gb|GQ268536.1|	Brachyura	Liocarcinus	corrugatus	97.14	0	0	0	0	0	0	0	0	0	0	0	0	0	0	0	0	0	0	0	0	0	0	0	0	0	0	0	0	0	0	0	0	0	0	0	4	0	0	0	0	0	0
M01178:22:000000000-AJVU0:1:1102:23713:7996	315	4	gb|GQ268536.1|	Brachyura	Liocarcinus	corrugatus	97.14	0	0	0	0	0	0	0	0	0	0	0	0	0	0	0	0	0	0	0	0	0	0	0	0	0	0	0	0	0	0	0	0	0	0	0	3	0	0	0	0	0	0
M01178:22:000000000-AJVU0:1:1101:22930:21625	315	3	gb|GQ268536.1|	Brachyura	Liocarcinus	corrugatus	96.83	0	0	0	0	0	0	0	0	0	0	0	0	0	0	0	0	0	0	0	0	0	0	0	0	0	0	0	0	0	0	0	0	0	0	0	3	0	0	0	0	0	0
M01178:22:000000000-AJVU0:1:1108:25575:13537	315	3	gb|GQ268536.1|	Brachyura	Liocarcinus	corrugatus	97.14	0	0	0	0	0	0	0	0	0	0	0	0	0	0	0	0	0	0	0	0	0	0	0	0	0	0	0	0	0	0	0	0	0	0	0	3	0	0	0	0	0	0
M01178:22:000000000-AJVU0:1:1102:23775:19237	315	1	gb|GQ268536.1|	Brachyura	Liocarcinus	corrugatus	91.49	0	0	0	0	0	0	0	0	0	0	0	0	0	0	0	0	0	0	0	0	0	0	0	0	0	0	0	0	0	0	0	0	0	0	0	1	0	0	0	0	0	0
M01178:22:000000000-AJVU0:1:1101:11398:14779	317	622	gb|DQ480363.1|	Brachyura	Liocarcinus	depurator	100	0	0	8	0	0	0	0	0	0	0	0	0	0	0	0	0	0	0	0	0	0	0	0	0	0	0	0	0	0	0	0	0	0	0	0	0	0	0	0	0	0	0
M01178:22:000000000-AJVU0:1:1101:10031:12911	315	24672	gb|GQ268535.1|	Brachyura	Liocarcinus	marmoreus	93.97	24536	1	0	0	0	1	4	1	12	0	0	0	6	0	0	0	55	30	16	0	0	0	0	0	1	0	0	0	0	0	0	0	0	0	0	0	0	0	0	0	0	0
M01178:22:000000000-AJVU0:1:1101:10354:20486	315	340	gb|KT209329.1|	Brachyura	Liocarcinus	marmoreus	96.2	340	0	0	0	0	0	0	0	0	0	0	0	0	0	0	0	0	0	0	0	0	0	0	0	0	0	0	0	0	0	0	0	0	0	0	0	0	0	0	0	0	0
M01178:22:000000000-AJVU0:1:1101:13084:2475	314	261	gb|GQ268535.1|	Brachyura	Liocarcinus	marmoreus	98.73	4	0	0	0	0	0	0	0	0	0	0	0	0	0	0	0	0	0	0	0	0	0	0	0	0	0	0	0	0	0	0	0	0	0	0	0	0	0	0	0	0	0
M01178:22:000000000-AJVU0:1:1102:20352:3383	314	179	gb|GQ268535.1|	Brachyura	Liocarcinus	marmoreus	97.45	179	0	0	0	0	0	0	0	0	0	0	0	0	0	0	0	0	0	0	0	0	0	0	0	0	0	0	0	0	0	0	0	0	0	0	0	0	0	0	0	0	0
M01178:22:000000000-AJVU0:1:1102:20950:13960	315	51	gb|KT209329.1|	Brachyura	Liocarcinus	marmoreus	93.67	51	0	0	0	0	0	0	0	0	0	0	0	0	0	0	0	0	0	0	0	0	0	0	0	0	0	0	0	0	0	0	0	0	0	0	0	0	0	0	0	0	0
M01178:22:000000000-AJVU0:1:1101:15131:2110	315	49	gb|GQ268535.1|	Brachyura	Liocarcinus	marmoreus	93.97	49	0	0	0	0	0	0	0	0	0	0	0	0	0	0	0	0	0	0	0	0	0	0	0	0	0	0	0	0	0	0	0	0	0	0	0	0	0	0	0	0	0
M01178:22:000000000-AJVU0:1:1115:23104:7685	315	40	gb|GQ268535.1|	Brachyura	Liocarcinus	marmoreus	96.83	40	0	0	0	0	0	0	0	0	0	0	0	0	0	0	0	0	0	0	0	0	0	0	0	0	0	0	0	0	0	0	0	0	0	0	0	0	0	0	0	0	0
M01178:22:000000000-AJVU0:1:1116:6717:14201	315	29	gb|GQ268535.1|	Brachyura	Liocarcinus	marmoreus	93.4	29	0	0	0	0	0	0	0	0	0	0	0	0	0	0	0	0	0	0	0	0	0	0	0	0	0	0	0	0	0	0	0	0	0	0	0	0	0	0	0	0	0
M01178:22:000000000-AJVU0:1:1102:24533:17815	314	28	gb|KT209329.1|	Brachyura	Liocarcinus	marmoreus	96.2	28	0	0	0	0	0	0	0	0	0	0	0	0	0	0	0	0	0	0	0	0	0	0	0	0	0	0	0	0	0	0	0	0	0	0	0	0	0	0	0	0	0
M01178:22:000000000-AJVU0:1:1116:17943:22083	315	28	gb|GQ268535.1|	Brachyura	Liocarcinus	marmoreus	93.33	28	0	0	0	0	0	0	0	0	0	0	0	0	0	0	0	0	0	0	0	0	0	0	0	0	0	0	0	0	0	0	0	0	0	0	0	0	0	0	0	0	0
M01178:22:000000000-AJVU0:1:1107:15409:24866	315	26	gb|GQ268535.1|	Brachyura	Liocarcinus	marmoreus	94.92	26	0	0	0	0	0	0	0	0	0	0	0	0	0	0	0	0	0	0	0	0	0	0	0	0	0	0	0	0	0	0	0	0	0	0	0	0	0	0	0	0	0
M01178:22:000000000-AJVU0:1:1104:13916:19980	314	23	gb|GQ268535.1|	Brachyura	Liocarcinus	marmoreus	97.13	23	0	0	0	0	0	0	0	0	0	0	0	0	0	0	0	0	0	0	0	0	0	0	0	0	0	0	0	0	0	0	0	0	0	0	0	0	0	0	0	0	0
M01178:22:000000000-AJVU0:1:1103:20055:1300	314	17	gb|GQ268535.1|	Brachyura	Liocarcinus	marmoreus	96.82	16	0	0	0	0	0	0	0	0	0	0	0	0	0	0	0	0	0	0	0	0	0	0	0	0	0	0	0	0	0	0	0	0	0	0	0	0	0	0	0	0	0
M01178:22:000000000-AJVU0:1:2115:18744:2612	314	16	gb|GQ268535.1|	Brachyura	Liocarcinus	marmoreus	96.82	16	0	0	0	0	0	0	0	0	0	0	0	0	0	0	0	0	0	0	0	0	0	0	0	0	0	0	0	0	0	0	0	0	0	0	0	0	0	0	0	0	0
M01178:22:000000000-AJVU0:1:1115:17691:24563	308	14	gb|GQ268535.1|	Brachyura	Liocarcinus	marmoreus	91.23	13	0	0	0	0	0	1	0	0	0	0	0	0	0	0	0	0	0	0	0	0	0	0	0	0	0	0	0	0	0	0	0	0	0	0	0	0	0	0	0	0	0
M01178:22:000000000-AJVU0:1:1101:19817:21440	315	11	gb|GQ268535.1|	Brachyura	Liocarcinus	marmoreus	93.02	11	0	0	0	0	0	0	0	0	0	0	0	0	0	0	0	0	0	0	0	0	0	0	0	0	0	0	0	0	0	0	0	0	0	0	0	0	0	0	0	0	0
M01178:22:000000000-AJVU0:1:1106:14750:21775	314	10	gb|KP795929.1|	Brachyura	Liocarcinus	marmoreus	89.17	10	0	0	0	0	0	0	0	0	0	0	0	0	0	0	0	0	0	0	0	0	0	0	0	0	0	0	0	0	0	0	0	0	0	0	0	0	0	0	0	0	0
M01178:22:000000000-AJVU0:1:1106:14494:11821	314	10	gb|KP795929.1|	Brachyura	Liocarcinus	marmoreus	94.46	10	0	0	0	0	0	0	0	0	0	0	0	0	0	0	0	0	0	0	0	0	0	0	0	0	0	0	0	0	0	0	0	0	0	0	0	0	0	0	0	0	0
M01178:22:000000000-AJVU0:1:1105:28382:17620	314	8	gb|KT209329.1|	Brachyura	Liocarcinus	marmoreus	91.4	8	0	0	0	0	0	0	0	0	0	0	0	0	0	0	0	0	0	0	0	0	0	0	0	0	0	0	0	0	0	0	0	0	0	0	0	0	0	0	0	0	0
M01178:22:000000000-AJVU0:1:1102:18407:11990	314	7	gb|KP795929.1|	Brachyura	Liocarcinus	marmoreus	96.55	7	0	0	0	0	0	0	0	0	0	0	0	0	0	0	0	0	0	0	0	0	0	0	0	0	0	0	0	0	0	0	0	0	0	0	0	0	0	0	0	0	0
M01178:22:000000000-AJVU0:1:1104:8038:15479	317	7	gb|KP795929.1|	Brachyura	Liocarcinus	marmoreus	97.16	7	0	0	0	0	0	0	0	0	0	0	0	0	0	0	0	0	0	0	0	0	0	0	0	0	0	0	0	0	0	0	0	0	0	0	0	0	0	0	0	0	0
M01178:22:000000000-AJVU0:1:1101:21781:15179	317	7	gb|KP795929.1|	Brachyura	Liocarcinus	marmoreus	96.55	7	0	0	0	0	0	0	0	0	0	0	0	0	0	0	0	0	0	0	0	0	0	0	0	0	0	0	0	0	0	0	0	0	0	0	0	0	0	0	0	0	0
M01178:22:000000000-AJVU0:1:1112:5940:8481	317	7	gb|GQ268535.1|	Brachyura	Liocarcinus	marmoreus	93.03	7	0	0	0	0	0	0	0	0	0	0	0	0	0	0	0	0	0	0	0	0	0	0	0	0	0	0	0	0	0	0	0	0	0	0	0	0	0	0	0	0	0
M01178:22:000000000-AJVU0:1:1104:8038:15479	317	7	KT209329	Brachyura	Liocarcinus	marmoreus	91.4	7	0	0	0	0	0	0	0	0	0	0	0	0	0	0	0	0	0	0	0	0	0	0	0	0	0	0	0	0	0	0	0	0	0	0	0	0	0	0	0	0	0
M01178:22:000000000-AJVU0:1:1102:18407:11990	317	7	gb|KP795929.1|	Brachyura	Liocarcinus	marmoreus	96.55	7	0	0	0	0	0	0	0	0	0	0	0	0	0	0	0	0	0	0	0	0	0	0	0	0	0	0	0	0	0	0	0	0	0	0	0	0	0	0	0	0	0
M01178:22:000000000-AJVU0:1:1101:21781:15179	317	7	KT209329	Brachyura	Liocarcinus	marmoreus	91.72	7	0	0	0	0	0	0	0	0	0	0	0	0	0	0	0	0	0	0	0	0	0	0	0	0	0	0	0	0	0	0	0	0	0	0	0	0	0	0	0	0	0
M01178:22:000000000-AJVU0:1:1106:23169:23593	315	6	gb|GQ268535.1|	Brachyura	Liocarcinus	marmoreus	94.29	6	0	0	0	0	0	0	0	0	0	0	0	0	0	0	0	0	0	0	0	0	0	0	0	0	0	0	0	0	0	0	0	0	0	0	0	0	0	0	0	0	0
M01178:22:000000000-AJVU0:1:1102:5669:11934	314	5	gb|GQ268535.1|	Brachyura	Liocarcinus	marmoreus	96.18	5	0	0	0	0	0	0	0	0	0	0	0	0	0	0	0	0	0	0	0	0	0	0	0	0	0	0	0	0	0	0	0	0	0	0	0	0	0	0	0	0	0
M01178:22:000000000-AJVU0:1:1105:16829:1876	315	5	gb|GQ268535.1|	Brachyura	Liocarcinus	marmoreus	91.43	5	0	0	0	0	0	0	0	0	0	0	0	0	0	0	0	0	0	0	0	0	0	0	0	0	0	0	0	0	0	0	0	0	0	0	0	0	0	0	0	0	0
M01178:22:000000000-AJVU0:1:1106:16009:19497	315	5	gb|GQ268535.1|	Brachyura	Liocarcinus	marmoreus	91.11	5	0	0	0	0	0	0	0	0	0	0	0	0	0	0	0	0	0	0	0	0	0	0	0	0	0	0	0	0	0	0	0	0	0	0	0	0	0	0	0	0	0
M01178:22:000000000-AJVU0:1:1101:10209:18153	312	10863	gb|GQ268537.1|	Brachyura	Liocarcinus	navigator	99.04	1	0	0	0	0	0	0	0	0	0	0	1	0	0	0	0	0	0	0	0	0	0	0	0	0	0	0	0	0	0	0	0	0	0	1	0	0	0	0	0	0	0
M01178:22:000000000-AJVU0:1:1101:10248:4989	309	2420	gb|GQ268537.1|	Brachyura	Liocarcinus	navigator	93.53	0	0	0	0	0	0	0	0	0	1	0	0	0	0	0	0	0	0	0	0	0	0	0	0	0	0	0	0	0	0	0	0	0	0	0	0	0	0	0	0	0	0
M01178:22:000000000-AJVU0:1:1104:20265:17765	311	36	gb|GQ268537.1|	Brachyura	Liocarcinus	navigator	96.78	0	0	0	0	0	0	0	0	0	0	0	0	1	0	0	0	0	0	0	0	0	0	0	0	0	0	0	0	0	0	0	0	0	0	0	0	0	0	0	0	0	0
M01178:22:000000000-AJVU0:1:1104:10777:1295	312	24	gb|GQ268537.1|	Brachyura	Liocarcinus	navigator	96.47	0	0	0	0	0	0	0	0	0	0	0	0	0	0	0	0	0	0	0	0	0	0	0	0	0	0	0	0	0	0	0	0	0	0	0	0	0	0	0	0	0	0
M01178:22:000000000-AJVU0:1:1105:9290:7146	311	11	gb|GQ268537.1|	Brachyura	Liocarcinus	navigator	94.21	0	0	0	0	0	0	0	0	0	0	0	0	0	0	0	0	0	0	0	0	0	0	0	0	0	0	0	0	0	0	0	0	0	0	0	0	0	0	0	0	0	0
M01178:22:000000000-AJVU0:1:1104:8715:15830	312	10	gb|GQ268537.1|	Brachyura	Liocarcinus	navigator	93.91	0	0	0	0	0	0	0	0	0	0	0	0	0	0	0	0	0	0	0	0	0	0	0	0	0	0	0	0	0	0	0	0	0	0	0	0	0	0	0	0	0	0
M01178:22:000000000-AJVU0:1:1104:16183:10296	303	9	gb|GQ268537.1|	Brachyura	Liocarcinus	navigator	95.71	0	0	0	0	0	0	0	0	0	0	0	0	0	0	0	0	0	0	0	0	0	0	0	0	0	0	0	0	0	0	0	0	0	0	0	0	0	0	0	0	0	0
M01178:22:000000000-AJVU0:1:1105:11830:20049	267	9	gb|GQ268537.1|	Brachyura	Liocarcinus	navigator	89.89	0	0	0	0	0	0	0	0	0	0	0	0	0	0	0	0	0	0	0	0	0	0	0	0	0	0	0	0	0	0	0	0	0	0	0	0	0	0	0	0	0	0
M01178:22:000000000-AJVU0:1:1106:20568:3776	315	9	gb|GQ268537.1|	Brachyura	Liocarcinus	navigator	96.83	0	0	0	0	0	0	0	0	0	0	0	0	0	0	0	0	0	0	0	0	0	0	0	0	0	0	0	0	0	0	0	0	0	0	0	0	0	0	0	0	0	0
M01178:22:000000000-AJVU0:1:1104:6777:17766	279	8	gb|GQ268537.1|	Brachyura	Liocarcinus	navigator	99.64	0	0	0	0	0	0	0	0	0	0	0	0	0	0	0	0	0	0	0	0	0	0	0	0	0	0	0	0	0	0	0	0	0	0	0	0	0	0	0	0	0	0
M01178:22:000000000-AJVU0:1:1102:16459:11313	267	7	gb|GQ268537.1|	Brachyura	Liocarcinus	navigator	90.64	0	0	0	0	0	0	0	0	0	0	0	0	0	0	0	0	0	0	0	0	0	0	0	0	0	0	0	0	0	0	0	0	0	0	0	0	0	0	0	0	0	0
M01178:22:000000000-AJVU0:1:1105:5462:17070	308	7	gb|GQ268537.1|	Brachyura	Liocarcinus	navigator	89.61	0	0	0	0	0	0	0	0	0	0	0	0	0	0	0	0	0	0	0	0	0	0	0	0	0	0	0	0	0	0	0	0	0	0	0	0	0	0	0	0	0	0
M01178:22:000000000-AJVU0:1:1102:22462:15920	312	5	gb|GQ268537.1|	Brachyura	Liocarcinus	navigator	97.12	0	0	0	0	0	0	0	0	0	0	0	0	0	0	0	0	0	0	0	0	0	0	0	0	0	0	0	0	0	0	0	0	0	0	0	0	0	0	0	0	0	0
M01178:22:000000000-AJVU0:1:1104:20907:9235	309	5	gb|GQ268537.1|	Brachyura	Liocarcinus	navigator	94.5	0	0	0	0	0	0	0	0	0	0	0	0	0	0	0	0	0	0	0	0	0	0	0	0	0	0	0	0	0	0	0	0	0	0	0	0	0	0	0	0	0	0
M01178:22:000000000-AJVU0:1:1115:17513:5917	311	5	gb|GQ268537.1|	Brachyura	Liocarcinus	navigator	87.14	0	0	0	0	0	0	0	0	0	0	0	0	0	0	0	0	0	0	0	0	0	0	0	0	0	0	0	0	0	0	0	0	0	0	0	0	0	0	0	0	0	0
M01178:22:000000000-AJVU0:1:1117:15932:11981	267	5	gb|GQ268537.1|	Brachyura	Liocarcinus	navigator	92.88	0	0	0	0	0	0	0	0	0	0	0	0	0	0	0	0	0	0	0	0	0	0	0	0	0	0	0	0	0	0	0	0	0	0	0	0	0	0	0	0	0	0
M01178:22:000000000-AJVU0:1:1101:10099:5282	315	2804	gb|GQ268534.1|	Brachyura	Liocarcinus	pusillus	100	0	0	0	0	0	0	0	0	0	0	0	0	0	0	0	0	0	0	0	0	0	0	0	0	0	0	0	0	0	0	0	0	0	0	0	0	0	0	0	0	0	0
M01178:22:000000000-AJVU0:1:1101:13224:7227	306	25	gb|GQ268534.1|	Brachyura	Liocarcinus	pusillus	95.75	0	0	0	0	0	0	0	0	0	0	0	0	0	0	0	0	0	0	0	0	0	0	0	0	0	0	0	0	0	0	0	0	0	0	0	0	0	0	0	0	0	0
M01178:22:000000000-AJVU0:1:1109:6910:5656	306	14	gb|GQ268534.1|	Brachyura	Liocarcinus	pusillus	97.71	0	0	0	0	0	0	0	0	0	0	0	0	0	0	0	0	0	0	0	0	0	0	0	0	0	0	0	0	0	0	0	0	0	0	0	0	0	0	0	0	0	0
M01178:22:000000000-AJVU0:1:1111:15278:22270	315	10	gb|GQ268534.1|	Brachyura	Liocarcinus	pusillus	93.33	0	0	0	0	0	0	0	0	0	0	0	0	0	0	0	0	0	0	0	0	0	0	0	0	0	0	0	0	0	0	0	0	0	0	0	0	0	0	0	0	0	0
M01178:22:000000000-AJVU0:1:1103:16704:10559	289	69	gb|JX123455.1|	Brachyura	Liocarcinus	vernalis	93.43	69	0	0	0	0	0	0	0	0	0	0	0	0	0	0	0	0	0	0	0	0	0	0	0	0	0	0	0	0	0	0	0	0	0	0	0	0	0	0	0	0	0
M01178:22:000000000-AJVU0:1:1101:10012:14183	315	11374	gb|KF369145.1|	Brachyura	Lophozozymus	incisus	99.68	0	0	0	0	0	0	0	0	0	1	0	0	0	0	0	0	0	0	0	0	0	0	0	0	0	0	0	0	0	0	0	0	0	0	0	0	29	0	0	90	726	0
M01178:22:000000000-AJVU0:1:1101:10906:18778	317	4889	gb|JQ306103.1|	Brachyura	Pilumnus	hirtellus	99.37	0	21	0	0	0	0	0	89	0	0	0	0	0	0	0	0	0	0	0	0	0	0	0	0	0	0	0	0	0	0	0	0	0	0	0	0	0	0	0	0	0	0
M01178:22:000000000-AJVU0:1:1108:18015:6266	305	13	gb|JQ306103.1|	Brachyura	Pilumnus	hirtellus	95.08	0	0	0	0	0	0	0	0	0	0	0	0	0	0	0	0	0	0	0	0	0	0	0	0	0	0	0	0	0	0	0	0	0	0	0	0	0	0	0	0	0	0
M01178:22:000000000-AJVU0:1:1105:17689:11281	314	9	gb|JQ306103.1|	Brachyura	Pilumnus	hirtellus	97.45	0	0	0	0	0	0	0	1	0	0	0	0	0	0	0	0	0	0	0	0	0	0	0	0	0	0	0	0	0	0	0	0	0	0	0	0	0	0	0	0	0	0
M01178:22:000000000-AJVU0:1:1107:17748:20125	317	8	gb|JQ306103.1|	Brachyura	Pilumnus	hirtellus	97.48	0	0	0	0	0	0	0	0	0	0	0	0	0	0	0	0	0	0	0	0	0	0	0	0	0	0	0	0	0	0	0	0	0	0	0	0	0	0	0	0	0	0
M01178:22:000000000-AJVU0:1:1115:6719:5286	315	7	gb|JQ306103.1|	Brachyura	Pilumnus	hirtellus	93.02	0	0	0	0	0	0	0	0	0	0	0	0	0	0	0	0	0	0	0	0	0	0	0	0	0	0	0	0	0	0	0	0	0	0	0	0	0	0	0	0	0	0
M01178:22:000000000-AJVU0:1:1101:10140:24778	317	1	gb|JQ306103.1|	Brachyura	Pilumnus	hirtellus	97.48	0	0	0	0	0	0	0	0	0	0	0	0	0	0	0	0	0	0	0	0	0	0	0	0	0	0	0	0	0	0	0	0	0	0	0	0	0	0	0	0	0	0
M01178:22:000000000-AJVU0:1:1101:15286:2679	315	234	gb|JQ306290.1|	Brachyura	Polybius	henslowii	100	0	0	0	0	0	0	0	0	0	0	0	0	0	0	0	0	0	0	1	0	0	0	0	0	0	0	0	0	0	0	0	0	0	0	0	0	0	0	0	0	0	0
M01178:22:000000000-AJVU0:1:1101:14401:8917	275	155	dbj|AB535416.1|	Brachyura	Uca	jocelynae	80.73	0	155	0	0	0	0	0	0	0	0	0	0	0	0	0	0	0	0	0	0	0	0	0	0	0	0	0	0	0	0	0	0	0	0	0	0	0	0	0	0	0	0
M01178:22:000000000-AJVU0:1:1101:15241:23075	304	28	gb|JX502940.1|	Brachyura	Uca	lactea	82.14	0	0	0	0	0	0	0	0	0	0	0	0	0	0	0	0	0	0	0	0	0	0	0	0	0	0	0	0	0	0	0	0	0	0	0	0	0	0	0	0	0	0
M01178:22:000000000-AJVU0:1:1101:12521:8276	298	15	gb|JQ306116.1|	Brachyura	Xantho	hydrophilus	91.28	0	0	0	0	0	0	0	0	0	0	0	0	0	0	0	0	0	0	0	0	0	0	0	0	0	0	0	0	0	0	0	0	0	0	0	0	0	0	0	0	1	0
M01178:22:000000000-AJVU0:1:1106:16178:18564	317	12	gb|JQ306109.1|	Brachyura	Xantho	hydrophilus	95.9	0	0	0	0	0	0	0	0	0	0	0	0	0	0	0	0	0	0	0	0	0	0	0	0	0	0	0	0	0	0	0	0	0	0	0	0	0	0	0	0	2	0
M01178:22:000000000-AJVU0:1:1104:24769:7620	315	10	gb|JQ306109.1|	Brachyura	Xantho	hydrophilus	93.65	0	0	0	0	0	0	0	0	0	0	0	0	0	0	0	0	0	0	0	0	0	0	0	0	0	0	0	0	0	0	0	0	0	0	0	0	0	0	0	0	0	0
M01178:22:000000000-AJVU0:1:1106:2525:11653	299	9	gb|JQ306109.1|	Brachyura	Xantho	hydrophilus	93.65	0	0	0	0	0	0	0	0	0	0	0	0	0	0	0	0	0	0	0	0	0	0	0	0	0	0	0	0	0	0	0	0	0	0	0	0	0	0	0	0	0	0
M01178:22:000000000-AJVU0:1:1101:11134:16238	316	234	gb|JQ306051.1|	Brachyura	Xantho	pilipes	99.37	0	0	0	0	0	0	0	0	0	0	0	0	0	0	0	0	0	0	0	0	0	0	0	0	0	0	0	0	0	0	0	0	0	0	0	0	0	0	0	55	0	0
M01178:22:000000000-AJVU0:1:1101:25174:12081	312	17	gb|DQ458795.1|	Brachyura	Xantho	pilipes	96.79	0	0	0	0	0	0	0	0	0	0	0	0	0	0	0	0	0	0	0	0	0	0	0	0	0	0	0	0	0	0	0	0	0	0	0	0	0	0	0	0	0	0
M01178:22:000000000-AJVU0:1:1101:17286:15513	310	43	gb|EU668085.1|	Cephalopod	Alloteuthis	media	100	0	0	0	0	0	0	0	0	0	0	0	0	0	0	0	0	0	0	0	0	0	0	0	0	0	0	0	0	0	0	0	0	0	0	0	0	0	0	0	0	0	0
M01178:22:000000000-AJVU0:1:1106:22151:3384	317	5	gb|MT223356.1|	Cephalopod	Brachioteuthis	sp	97.49	0	0	0	0	0	0	0	0	0	0	0	0	0	0	0	0	0	0	0	0	0	0	0	0	0	0	0	0	0	0	0	0	0	5	0	0	0	0	0	0	0	0
M01178:22:000000000-AJVU0:1:1101:13723:10581	316	98	gb|MT223356.1|	Cephalopod	Brachioteuthis	sp.	99.1	0	0	0	0	0	0	0	0	0	0	0	0	0	0	0	0	0	0	0	0	0	0	0	0	0	0	0	0	54	0	0	0	11	33	0	0	0	0	0	0	0	0
M01178:22:000000000-AJVU0:1:1104:12453:10265	315	8	gb|GQ368400.1|	Chaetognatha	Sagitta	enflata	96.38	0	0	0	0	0	0	0	0	0	0	0	0	0	0	0	0	0	0	0	0	0	0	0	0	0	0	0	0	8	0	0	0	0	0	0	0	0	0	0	0	0	0
M01178:22:000000000-AJVU0:1:1111:8513:12821	316	28	gb|KT208687.1|	Cladocera	Evadne	spinifera	99.36	0	0	0	0	0	0	0	0	0	0	0	0	0	0	0	0	0	0	0	0	0	0	0	1	0	0	0	0	0	0	0	0	0	0	0	0	0	0	0	0	0	0
M01178:22:000000000-AJVU0:1:1101:11212:4343	315	867	gb|EU675882.1|	Cladocera	Podon	intermedius	99.68	0	0	0	0	0	0	0	0	0	0	0	0	0	0	0	0	0	0	0	0	0	0	0	0	0	0	0	0	0	0	0	0	0	0	0	0	0	0	0	0	0	0
M01178:22:000000000-AJVU0:1:1102:13577:24539	317	10	gb|EU675910.1|	Cladocera	Pseudevadne	tergestina	98.74	0	0	0	0	0	0	0	0	0	0	0	0	0	0	0	0	0	0	0	0	0	0	0	0	0	0	0	0	0	0	0	0	0	0	0	0	0	0	0	0	0	0
M01178:22:000000000-AJVU0:1:1101:21168:1801	315	130	gb|KC439972.1|	Cnidaria	Clytia	sp	97.46	0	0	0	0	0	0	0	0	0	0	0	0	0	0	0	0	0	0	0	0	0	0	0	0	0	0	0	0	0	0	0	0	0	0	0	0	0	0	0	1	0	0
M01178:22:000000000-AJVU0:1:1101:13830:9791	316	81	gb|KC439970.1|	Cnidaria	Clytia	sp	100	0	0	0	0	0	0	0	0	0	0	0	0	0	0	0	0	0	0	0	0	0	0	0	0	0	0	0	0	0	0	0	0	0	0	0	0	0	0	2	2	0	0
M01178:22:000000000-AJVU0:1:1111:20279:7896	315	14	gb|KC439974.1|	Cnidaria	Clytia	sp	96.83	0	0	0	0	0	0	0	0	0	0	0	0	0	0	0	0	0	0	0	0	0	0	0	0	0	0	0	0	0	0	0	0	0	0	0	0	0	0	0	0	0	0
M01178:22:000000000-AJVU0:1:1107:29217:14236	313	6	gb|KC439972.1|	Cnidaria	Clytia	sp	96.49	0	0	0	0	0	0	0	0	0	0	0	0	0	0	0	0	0	0	0	0	0	0	0	0	0	0	0	0	0	0	0	0	0	0	0	0	0	0	0	0	0	0
M01178:22:000000000-AJVU0:1:1103:18447:2747	267	10	gb|JQ716162.1|	Cnidaria	Helgicirrha	malayensis	95.13	0	0	0	0	0	0	0	0	0	0	0	0	0	0	0	0	0	0	0	0	0	0	0	0	0	0	0	0	0	0	10	0	0	0	0	0	0	0	0	0	0	0
M01178:22:000000000-AJVU0:1:1103:21138:6215	315	25	gb|KC440027.1|	Cnidaria	Helgicirrha	schulzei	100	0	0	0	0	0	0	0	0	0	0	0	0	0	0	0	0	0	0	0	0	0	0	0	0	0	0	0	0	0	0	0	0	0	0	0	0	0	0	0	0	0	0
M01178:22:000000000-AJVU0:1:1104:26752:15119	318	13	gb|MF000514.1|	Cnidaria	Laodicea	undulata	98.74	0	0	0	0	0	0	0	0	0	0	0	0	0	0	0	0	0	0	0	0	0	0	0	0	0	0	0	0	0	0	0	0	0	0	0	0	0	0	0	0	0	0
M01178:22:000000000-AJVU0:1:1101:10535:23550	316	944	gb|MG791813.1|	Cnidaria	Liriope	tetraphylla	91.46	0	1	0	0	7	15	15	0	0	0	0	0	240	0	0	0	0	0	88	0	0	181	0	0	0	0	0	0	0	0	0	0	0	397	0	0	0	0	0	0	0	0
M01178:22:000000000-AJVU0:1:1101:10792:22046	310	16	gb|MG791813.1|	Cnidaria	Liriope	tetraphylla	90.91	0	0	0	0	0	1	0	0	0	0	0	0	13	0	0	0	0	0	0	0	0	0	0	0	0	0	0	0	0	0	0	0	0	2	0	0	0	0	0	0	0	0
M01178:22:000000000-AJVU0:1:1101:15633:24110	317	168	gb|MW125438.1|	Cnidaria	Liriope	sp.	97.78	0	0	0	0	0	0	0	0	0	0	0	0	0	0	0	0	0	0	0	0	0	9	0	0	0	0	0	0	159	0	0	0	0	0	0	0	0	0	0	0	0	0
M01178:22:000000000-AJVU0:1:1101:14826:1725	315	53	gb|MG791815.1|	Cnidaria	Obelia	dichotoma	100	0	0	0	0	0	0	0	0	0	0	0	0	0	0	0	0	0	0	0	0	0	0	0	0	0	0	0	0	0	0	0	0	0	0	0	0	0	0	0	0	0	0
M01178:22:000000000-AJVU0:1:1104:18518:13783	310	17	gb|KF962164.1|	Cnidaria	Obelia	dichotoma	91.94	0	17	0	0	0	0	0	0	0	0	0	0	0	0	0	0	0	0	0	0	0	0	0	0	0	0	0	0	0	0	0	0	0	0	0	0	0	0	0	0	0	0
M01178:22:000000000-AJVU0:1:1105:19021:22993	317	25	gb|JQ353763.1|	Cnidaria	Rhopalonema	velatum	99.68	0	0	0	0	0	0	0	0	0	0	0	0	0	0	0	0	0	0	0	0	0	25	0	0	0	0	0	0	0	0	0	0	0	0	0	0	0	0	0	0	0	0
M01178:22:000000000-AJVU0:1:1102:14279:1589	315	63	gb|KC287474.1|	Copepod	Calanoides	carinatus	99.05	0	0	0	0	0	0	0	0	55	0	0	0	0	0	0	0	0	0	0	0	0	0	0	0	0	0	0	0	0	0	0	0	0	0	0	0	0	0	0	0	0	0
M01178:22:000000000-AJVU0:1:1102:12569:10480	314	15	gb|KC305813.1|	Copepod	Calanus	helgolandicus	100	0	0	0	0	0	0	0	0	0	0	0	0	0	0	0	0	0	0	0	0	0	0	0	0	0	0	0	0	0	0	0	0	0	0	0	0	0	0	0	0	0	0
M01178:22:000000000-AJVU0:1:1101:3349:15050	317	24	gb|KP861438.1|	Copepod	Calocalanus	pavo	99.37	0	0	0	0	0	0	0	0	0	0	0	0	0	0	0	0	0	0	0	0	0	24	0	0	0	0	0	0	0	0	0	0	0	0	0	0	0	0	0	0	0	0
M01178:22:000000000-AJVU0:1:1102:11928:23690	317	10	gb|HM045298.1|	Copepod	Candacia	bipinnata	91.17	0	0	0	0	0	0	0	0	0	0	0	0	0	0	0	0	0	0	0	0	0	0	0	0	0	0	0	0	0	0	0	0	0	0	0	0	0	0	0	0	0	0
M01178:22:000000000-AJVU0:1:1101:12789:12899	314	180	gb|JX995173.1|	Copepod	Centropages	typicus	99.68	0	0	0	0	0	0	0	0	0	0	0	0	2	0	0	0	0	0	0	0	0	10	0	0	0	0	0	0	0	0	0	0	0	0	0	0	0	0	0	6	0	1
M01178:22:000000000-AJVU0:1:1102:5318:10018	312	5	gb|KC287575.1|	Copepod	Clausocalanus	jobei	99.04	0	0	0	0	0	0	0	0	0	0	0	0	0	0	0	0	0	0	0	0	0	0	0	5	0	0	0	0	0	0	0	0	0	0	0	0	0	0	0	0	0	0
M01178:22:000000000-AJVU0:1:1102:22907:1872	315	7	gb|KC287622.1|	Copepod	Ctenocalanus	vanus	98.1	0	0	0	0	0	0	0	0	0	0	0	0	0	0	0	0	7	0	0	0	0	0	0	0	0	0	0	0	0	0	0	0	0	0	0	0	0	0	0	0	0	0
M01178:22:000000000-AJVU0:1:1105:8914:9295	312	6	gb|KC617299.1|	Copepod	Cyclopoida	sp.	99.36	0	0	0	0	0	0	0	0	0	0	1	0	0	0	0	0	0	0	0	0	0	0	0	0	0	2	0	0	0	2	0	0	0	0	0	0	0	0	0	0	0	0
M01178:22:000000000-AJVU0:1:1101:25657:19276	316	83	gb|GU171302.1|	Copepod	Euchaeta	media	99.68	0	0	0	0	0	0	0	0	0	0	0	83	0	0	0	0	0	0	0	0	0	0	0	0	0	0	0	0	0	0	0	0	0	0	0	0	0	0	0	0	0	0
M01178:22:000000000-AJVU0:1:1105:11113:23841	315	16	gb|KC287827.1|	Copepod	Pleuromamma	gracilis	98.73	0	0	0	0	0	0	0	0	0	0	0	0	0	0	0	0	0	0	0	0	0	0	0	0	0	0	0	0	0	0	0	0	0	0	0	0	0	0	0	0	9	0
M01178:22:000000000-AJVU0:1:1106:20603:12830	321	5	gb|MW735756.1|	Ctenophora	Deiopea	kaloktenota	92.21	0	0	0	0	0	0	0	0	0	0	0	0	0	0	0	0	0	0	0	0	0	0	0	0	0	0	0	0	0	0	0	0	0	0	0	0	0	0	4	0	0	0
M01178:22:000000000-AJVU0:1:1101:18488:1224	317	30	gb|AY342361.1|	Diatomea	Emiliania	huxleyi	99.68	0	0	0	0	0	0	0	0	0	0	29	1	0	0	0	0	0	0	0	0	0	0	0	0	0	0	0	0	0	0	0	0	0	0	0	0	0	0	0	0	0	0
M01178:22:000000000-AJVU0:1:1101:9252:14592	317	11	gb|OP437494.1|	Doliolid	Dolioletta	sp.	86.12	0	0	0	0	0	0	0	0	0	0	0	0	0	0	0	0	0	0	0	0	0	0	0	0	0	0	0	0	0	0	0	0	0	0	0	0	0	0	0	0	0	0
M01178:22:000000000-AJVU0:1:1101:14285:7255	314	80	gb|AY601083.1|	Euphausiacea	Euphausia	krohni	100	75	0	0	0	0	0	0	0	0	0	0	0	0	0	0	0	0	0	0	5	0	0	0	0	0	0	0	0	0	0	0	0	0	0	0	0	0	0	0	0	0	0
M01178:22:000000000-AJVU0:1:1101:7649:18587	317	6	gb|AY601081.1|	Euphausiacea	Euphausia	triacantha	89.27	0	0	0	0	0	0	0	0	0	0	0	0	6	0	0	0	0	0	0	0	0	0	0	0	0	0	0	0	0	0	0	0	0	0	0	0	0	0	0	0	0	0
M01178:22:000000000-AJVU0:1:1103:14632:12943	313	10	gb|AY047601.1|	Euphausiacea	Nematoscelis	difficilis	91.69	10	0	0	0	0	0	0	0	0	0	0	0	0	0	0	0	0	0	0	0	0	0	0	0	0	0	0	0	0	0	0	0	0	0	0	0	0	0	0	0	0	0
M01178:22:000000000-AJVU0:1:1101:12582:13659	314	59	gb|MT826940.1|	Euphausiacea	Nematoscelis	megalops	90.12	59	0	0	0	0	0	0	0	0	0	0	0	0	0	0	0	0	0	0	0	0	0	0	0	0	0	0	0	0	0	0	0	0	0	0	0	0	0	0	0	0	0
M01178:22:000000000-AJVU0:1:1101:20435:3088	309	56	gb|MT826940.1|	Euphausiacea	Nematoscelis	megalops	92.23	56	0	0	0	0	0	0	0	0	0	0	0	0	0	0	0	0	0	0	0	0	0	0	0	0	0	0	0	0	0	0	0	0	0	0	0	0	0	0	0	0	0
M01178:22:000000000-AJVU0:1:1101:11145:1410	320	53	gb|MT826940.1|	Euphausiacea	Nematoscelis	megalops	91.34	53	0	0	0	0	0	0	0	0	0	0	0	0	0	0	0	0	0	0	0	0	0	0	0	0	0	0	0	0	0	0	0	0	0	0	0	0	0	0	0	0	0
M01178:22:000000000-AJVU0:1:1106:19996:25046	315	29	gb|MT826940.1|	Euphausiacea	Nematoscelis	megalops	90.06	29	0	0	0	0	0	0	0	0	0	0	0	0	0	0	0	0	0	0	0	0	0	0	0	0	0	0	0	0	0	0	0	0	0	0	0	0	0	0	0	0	0
M01178:22:000000000-AJVU0:1:1101:18085:3116	313	22	gb|MT826940.1|	Euphausiacea	Nematoscelis	megalops	91.05	22	0	0	0	0	0	0	0	0	0	0	0	0	0	0	0	0	0	0	0	0	0	0	0	0	0	0	0	0	0	0	0	0	0	0	0	0	0	0	0	0	0
M01178:22:000000000-AJVU0:1:1104:7208:18188	307	12	gb|MT826940.1|	Euphausiacea	Nematoscelis	megalops	93.38	12	0	0	0	0	0	0	0	0	0	0	0	0	0	0	0	0	0	0	0	0	0	0	0	0	0	0	0	0	0	0	0	0	0	0	0	0	0	0	0	0	0
M01178:22:000000000-AJVU0:1:1101:11641:1269	307	1699	gb|AY047603.1|	Euphausiacea	Nematoscelis	megalops	96.74	1692	0	0	0	0	0	0	0	1	1	0	0	3	0	0	0	0	0	0	0	0	0	0	0	1	0	0	0	0	0	0	0	0	0	0	0	1	0	0	0	0	0
M01178:22:000000000-AJVU0:1:1101:10016:16733	313	1536	gb|AY047603.1|	Euphausiacea	Nematoscelis	megalops	98.72	1487	0	0	0	0	0	0	0	0	0	0	0	0	0	0	0	0	0	0	0	49	0	0	0	0	0	0	0	0	0	0	0	0	0	0	0	0	0	0	0	0	0
M01178:22:000000000-AJVU0:1:1102:10337:18224	307	123	gb|AY047603.1|	Euphausiacea	Nematoscelis	megalops	95.44	122	0	0	0	0	0	1	0	0	0	0	0	0	0	0	0	0	0	0	0	0	0	0	0	0	0	0	0	0	0	0	0	0	0	0	0	0	0	0	0	0	0
M01178:22:000000000-AJVU0:1:1109:19059:12952	307	70	gb|AY047603.1|	Euphausiacea	Nematoscelis	megalops	97.39	70	0	0	0	0	0	0	0	0	0	0	0	0	0	0	0	0	0	0	0	0	0	0	0	0	0	0	0	0	0	0	0	0	0	0	0	0	0	0	0	0	0
M01178:22:000000000-AJVU0:1:1103:18535:8047	310	55	gb|AY047603.1|	Euphausiacea	Nematoscelis	megalops	97.42	55	0	0	0	0	0	0	0	0	0	0	0	0	0	0	0	0	0	0	0	0	0	0	0	0	0	0	0	0	0	0	0	0	0	0	0	0	0	0	0	0	0
M01178:22:000000000-AJVU0:1:1101:13979:2002	313	50	gb|AY047603.1|	Euphausiacea	Nematoscelis	megalops	92.97	50	0	0	0	0	0	0	0	0	0	0	0	0	0	0	0	0	0	0	0	0	0	0	0	0	0	0	0	0	0	0	0	0	0	0	0	0	0	0	0	0	0
M01178:22:000000000-AJVU0:1:1104:4832:13303	311	40	gb|AY047603.1|	Euphausiacea	Nematoscelis	megalops	95.82	40	0	0	0	0	0	0	0	0	0	0	0	0	0	0	0	0	0	0	0	0	0	0	0	0	0	0	0	0	0	0	0	0	0	0	0	0	0	0	0	0	0
M01178:22:000000000-AJVU0:1:1104:5842:10615	313	29	gb|AY047603.1|	Euphausiacea	Nematoscelis	megalops	96.49	29	0	0	0	0	0	0	0	0	0	0	0	0	0	0	0	0	0	0	0	0	0	0	0	0	0	0	0	0	0	0	0	0	0	0	0	0	0	0	0	0	0
M01178:22:000000000-AJVU0:1:1101:14467:19630	311	28	gb|AY047603.1|	Euphausiacea	Nematoscelis	megalops	95.18	28	0	0	0	0	0	0	0	0	0	0	0	0	0	0	0	0	0	0	0	0	0	0	0	0	0	0	0	0	0	0	0	0	0	0	0	0	0	0	0	0	0
M01178:22:000000000-AJVU0:1:1107:7364:12293	313	21	gb|AY047603.1|	Euphausiacea	Nematoscelis	megalops	96.81	21	0	0	0	0	0	0	0	0	0	0	0	0	0	0	0	0	0	0	0	0	0	0	0	0	0	0	0	0	0	0	0	0	0	0	0	0	0	0	0	0	0
M01178:22:000000000-AJVU0:1:1101:7623:3343	313	17	gb|AY047603.1|	Euphausiacea	Nematoscelis	megalops	94.25	17	0	0	0	0	0	0	0	0	0	0	0	0	0	0	0	0	0	0	0	0	0	0	0	0	0	0	0	0	0	0	0	0	0	0	0	0	0	0	0	0	0
M01178:22:000000000-AJVU0:1:1118:21652:11728	313	11	gb|AY047603.1|	Euphausiacea	Nematoscelis	megalops	94.25	11	0	0	0	0	0	0	0	0	0	0	0	0	0	0	0	0	0	0	0	0	0	0	0	0	0	0	0	0	0	0	0	0	0	0	0	0	0	0	0	0	0
M01178:22:000000000-AJVU0:1:1101:11866:3625	307	9	gb|AY047603.1|	Euphausiacea	Nematoscelis	megalops	94.14	9	0	0	0	0	0	0	0	0	0	0	0	0	0	0	0	0	0	0	0	0	0	0	0	0	0	0	0	0	0	0	0	0	0	0	0	0	0	0	0	0	0
M01178:22:000000000-AJVU0:1:1109:6237:12329	284	9	gb|AY047603.1|	Euphausiacea	Nematoscelis	megalops	96.13	9	0	0	0	0	0	0	0	0	0	0	0	0	0	0	0	0	0	0	0	0	0	0	0	0	0	0	0	0	0	0	0	0	0	0	0	0	0	0	0	0	0
M01178:22:000000000-AJVU0:1:1116:10846:3471	313	9	gb|AY047603.1|	Euphausiacea	Nematoscelis	megalops	96.81	9	0	0	0	0	0	0	0	0	0	0	0	0	0	0	0	0	0	0	0	0	0	0	0	0	0	0	0	0	0	0	0	0	0	0	0	0	0	0	0	0	0
M01178:22:000000000-AJVU0:1:1108:22377:5881	307	8	gb|AY047603.1|	Euphausiacea	Nematoscelis	megalops	95.11	8	0	0	0	0	0	0	0	0	0	0	0	0	0	0	0	0	0	0	0	0	0	0	0	0	0	0	0	0	0	0	0	0	0	0	0	0	0	0	0	0	0
M01178:22:000000000-AJVU0:1:1103:8632:8595	310	7	gb|AY047603.1|	Euphausiacea	Nematoscelis	megalops	91.29	7	0	0	0	0	0	0	0	0	0	0	0	0	0	0	0	0	0	0	0	0	0	0	0	0	0	0	0	0	0	0	0	0	0	0	0	0	0	0	0	0	0
M01178:22:000000000-AJVU0:1:1104:7472:10279	310	7	gb|AY047603.1|	Euphausiacea	Nematoscelis	megalops	95.81	7	0	0	0	0	0	0	0	0	0	0	0	0	0	0	0	0	0	0	0	0	0	0	0	0	0	0	0	0	0	0	0	0	0	0	0	0	0	0	0	0	0
M01178:22:000000000-AJVU0:1:1101:20704:4583	313	6	gb|AY047603.1|	Euphausiacea	Nematoscelis	megalops	93.93	6	0	0	0	0	0	0	0	0	0	0	0	0	0	0	0	0	0	0	0	0	0	0	0	0	0	0	0	0	0	0	0	0	0	0	0	0	0	0	0	0	0
M01178:22:000000000-AJVU0:1:1104:15247:5546	290	6	gb|AY047603.1|	Euphausiacea	Nematoscelis	megalops	97.24	6	0	0	0	0	0	0	0	0	0	0	0	0	0	0	0	0	0	0	0	0	0	0	0	0	0	0	0	0	0	0	0	0	0	0	0	0	0	0	0	0	0
M01178:22:000000000-AJVU0:1:1111:14168:19387	308	6	gb|AY047603.1|	Euphausiacea	Nematoscelis	megalops	95.13	6	0	0	0	0	0	0	0	0	0	0	0	0	0	0	0	0	0	0	0	0	0	0	0	0	0	0	0	0	0	0	0	0	0	0	0	0	0	0	0	0	0
M01178:22:000000000-AJVU0:1:1111:9854:20555	310	6	gb|AY047603.1|	Euphausiacea	Nematoscelis	megalops	92.26	6	0	0	0	0	0	0	0	0	0	0	0	0	0	0	0	0	0	0	0	0	0	0	0	0	0	0	0	0	0	0	0	0	0	0	0	0	0	0	0	0	0
M01178:22:000000000-AJVU0:1:1116:20400:1258	313	6	gb|AY047603.1|	Euphausiacea	Nematoscelis	megalops	96.49	6	0	0	0	0	0	0	0	0	0	0	0	0	0	0	0	0	0	0	0	0	0	0	0	0	0	0	0	0	0	0	0	0	0	0	0	0	0	0	0	0	0
M01178:22:000000000-AJVU0:1:1117:15683:6161	239	5	gb|AY047603.1|	Euphausiacea	Nematoscelis	megalops	96.65	5	0	0	0	0	0	0	0	0	0	0	0	0	0	0	0	0	0	0	0	0	0	0	0	0	0	0	0	0	0	0	0	0	0	0	0	0	0	0	0	0	0
M01178:22:000000000-AJVU0:1:1101:11400:14615	315	420	gb|DQ889163.1|	Euphausiacea	Nyctiphanes	australis	92.99	53	0	0	0	0	0	0	0	5	0	0	0	0	21	0	0	0	0	0	0	0	0	0	0	0	0	0	0	0	0	0	0	0	0	0	0	0	0	0	0	0	0
M01178:22:000000000-AJVU0:1:1102:21944:22625	315	26	gb|DQ889163.1|	Euphausiacea	Nyctiphanes	australis	90.16	26	0	0	0	0	0	0	0	0	0	0	0	0	0	0	0	0	0	0	0	0	0	0	0	0	0	0	0	0	0	0	0	0	0	0	0	0	0	0	0	0	0
M01178:22:000000000-AJVU0:1:1102:15735:10284	311	9	gb|DQ889163.1|	Euphausiacea	Nyctiphanes	australis	91	7	0	0	0	0	0	0	0	0	0	0	0	0	2	0	0	0	0	0	0	0	0	0	0	0	0	0	0	0	0	0	0	0	0	0	0	0	0	0	0	0	0
M01178:22:000000000-AJVU0:1:1105:11578:11785	314	24	gb|AY601092.1|	Euphausiacea	Nyctiphanes	simplex	92.68	3	0	0	0	0	0	0	0	0	0	0	0	0	17	0	0	0	0	0	0	0	0	0	0	0	0	0	0	0	0	0	0	0	0	0	0	0	0	0	0	0	0
M01178:22:000000000-AJVU0:1:1118:20462:6151	314	13	gb|AY601092.1|	Euphausiacea	Nyctiphanes	simplex	90.76	12	0	0	0	0	0	0	0	0	0	0	0	0	0	0	0	0	0	0	0	0	0	0	0	0	0	0	0	0	0	0	0	0	0	0	0	0	0	0	0	0	0
M01178:22:000000000-AJVU0:1:1110:12288:18867	315	8	gb|AY601092.1|	Euphausiacea	Nyctiphanes	simplex	92.06	8	0	0	0	0	0	0	0	0	0	0	0	0	0	0	0	0	0	0	0	0	0	0	0	0	0	0	0	0	0	0	0	0	0	0	0	0	0	0	0	0	0
M01178:22:000000000-AJVU0:1:1101:2302:10790	314	3	gb|AY601092.1|	Euphausiacea	Nyctiphanes	simplex	90.45	3	0	0	0	0	0	0	0	0	0	0	0	0	0	0	0	0	0	0	0	0	0	0	0	0	0	0	0	0	0	0	0	0	0	0	0	0	0	0	0	0	0
M01178:22:000000000-AJVU0:1:1107:14196:22859	314	1	gb|AY601092.1|	Euphausiacea	Nyctiphanes	simplex	89.81	1	0	0	0	0	0	0	0	0	0	0	0	0	0	0	0	0	0	0	0	0	0	0	0	0	0	0	0	0	0	0	0	0	0	0	0	0	0	0	0	0	0
M01178:22:000000000-AJVU0:1:1101:6722:22353	312	22	gb|JQ774569.1|	Fish	Actinopterygii	sp.	99.04	0	0	0	0	0	0	0	0	22	0	0	0	0	0	0	0	0	0	0	0	0	0	0	0	0	0	0	0	0	0	0	0	0	0	0	0	0	0	0	0	0	0
M01178:22:000000000-AJVU0:1:1102:13809:4251	315	21	gb|KJ128416.1|	Fish	Aphia	minuta	100	0	0	0	0	0	0	0	0	0	0	0	0	0	0	0	0	0	0	0	0	0	0	0	0	0	0	0	0	0	0	0	0	0	0	0	0	0	0	0	0	0	0
M01178:22:000000000-AJVU0:1:1101:12470:17745	315	279	gb|KJ205272.1|	Fish	Arnoglossus	laterna	99.68	0	0	0	0	0	0	0	0	0	0	0	0	0	0	0	0	0	0	0	0	0	0	0	0	0	0	0	0	0	0	0	0	0	0	0	0	0	0	0	0	0	0
M01178:22:000000000-AJVU0:1:1104:6297:21398	312	6	gb|KJ204773.1|	Fish	Callionymus	reticulatus	99.04	0	0	0	0	0	0	0	0	0	0	0	0	0	0	0	0	0	0	0	0	0	0	0	0	0	0	0	0	0	0	0	0	0	0	0	0	0	0	0	0	0	0
M01178:22:000000000-AJVU0:1:1101:3316:10482	315	53	gb|GU969303.1|	Fish	Lepidorhombus	boscii	99.68	0	0	0	0	0	0	0	0	0	0	0	0	0	0	0	0	0	0	0	0	0	0	0	0	0	0	0	0	0	0	0	0	53	0	0	0	0	0	0	0	0	0
M01178:22:000000000-AJVU0:1:1101:7506:21661	317	68	gb|KF597037.1|	Fish	Merluccius	hubbsi	100	0	0	0	0	0	0	0	0	0	0	0	0	0	0	0	0	0	0	0	0	0	0	0	0	0	0	0	0	0	0	0	0	0	0	0	0	0	0	0	0	0	0
M01178:22:000000000-AJVU0:1:1106:17434:18842	317	10	emb|FR751402.1|	Fish	Merluccius	merluccius	100	0	0	0	0	0	9	0	0	0	0	0	0	0	0	0	0	0	0	0	0	0	0	0	0	0	0	0	0	0	0	0	0	0	0	0	0	0	0	0	0	0	0
M01178:22:000000000-AJVU0:1:1111:15447:11907	315	5	gb|JQ842629.1|	Fish	Parablennius	marmoreus	95.56	0	0	0	0	0	0	0	0	0	0	0	0	0	0	0	0	0	0	0	0	0	0	0	0	0	0	0	0	0	0	0	0	0	0	0	0	0	0	0	0	0	0
M01178:22:000000000-AJVU0:1:1107:18150:7926	317	12	gb|KF597028.1|	Fish	Sardina	pilchardus	99.68	0	0	0	0	0	0	0	0	0	0	0	0	0	0	0	0	0	0	0	0	0	0	0	0	0	0	0	0	0	0	0	0	0	0	0	0	0	0	0	0	0	0
M01178:22:000000000-AJVU0:1:1105:6668:23139	296	7	gb|MG935275.1|	Galatheid	Galathea	nexa	99.05	0	0	0	0	0	0	0	0	0	0	0	0	0	0	0	0	0	0	0	0	0	0	0	0	0	0	0	0	0	0	0	0	0	0	0	0	0	0	0	0	0	0
M01178:22:000000000-AJVU0:1:1101:11583:18192	297	36	gb|MG935299.1|	Galatheid	Galathea	strigosa	98.1	0	0	0	0	0	0	0	0	0	0	0	0	0	0	0	0	0	0	0	0	0	0	0	0	0	0	0	0	0	0	0	0	0	0	0	0	0	0	0	0	0	0
M01178:22:000000000-AJVU0:1:1101:13119:3717	307	263	gb|KT208820.1|	Galatheid	Galathea	intermedia	99.04	0	0	0	0	0	0	0	0	0	0	0	0	0	0	0	0	0	0	0	0	0	0	0	0	0	0	0	0	0	0	0	0	0	0	0	0	0	0	0	0	0	0
M01178:22:000000000-AJVU0:1:1101:8551:4774	317	45	gb|AF425314.1|	Hermit crab	Pagurus	bernhardus	99.05	0	0	0	0	0	0	0	0	0	0	0	0	0	0	0	0	0	0	0	0	0	0	0	0	0	0	0	0	0	0	0	0	0	0	0	0	0	0	0	0	0	0
M01178:22:000000000-AJVU0:1:1101:25403:9583	316	74	gb|MW125040.1|	Ostracoda	Halocypris	inflata	96.83	0	0	0	0	0	0	0	0	0	0	0	0	0	0	0	0	0	0	0	0	0	0	0	0	0	0	0	0	0	0	0	0	74	0	0	0	0	0	0	0	0	0
M01178:22:000000000-AJVU0:1:1115:10976:5915	317	37	gb|MW125040.1|	Ostracoda	Halocypris	inflata	96.51	0	0	0	0	0	0	0	0	0	0	0	0	0	0	0	0	0	0	0	0	0	0	0	0	0	0	0	0	0	0	0	0	37	0	0	0	0	0	0	0	0	0
M01178:22:000000000-AJVU0:1:1101:10000:17008	295	6398	gb|KP745145.1|	Ostracoda	Halocypris	inflata	99.3	0	0	0	0	0	0	0	0	0	0	0	0	0	0	0	0	0	0	0	0	0	0	0	0	0	0	0	0	0	0	0	0	6396	0	0	0	0	0	0	0	0	0
M01178:22:000000000-AJVU0:1:1101:8508:10050	297	115	gb|KP745145.1|	Ostracoda	Halocypris	inflata	93.66	0	0	0	0	0	0	0	0	0	0	0	0	0	0	0	0	0	0	0	0	0	0	0	0	0	0	0	0	0	0	0	0	115	0	0	0	0	0	0	0	0	0
M01178:22:000000000-AJVU0:1:1101:12665:13172	316	94	gb|KP745259.1|	Ostracoda	Halocypris	inflata	97.5	0	0	0	0	0	0	0	0	0	0	0	0	0	0	0	0	0	0	0	0	0	0	0	0	0	0	0	0	0	0	0	0	94	0	0	0	0	0	0	0	0	0
M01178:22:000000000-AJVU0:1:1101:25403:9583	316	74	gb|KP745145.1|	Ostracoda	Halocypris	inflata	96.88	0	0	0	0	0	0	0	0	0	0	0	0	0	0	0	0	0	0	0	0	0	0	0	0	0	0	0	0	0	0	0	0	74	0	0	0	0	0	0	0	0	0
M01178:22:000000000-AJVU0:1:1101:18413:13026	284	65	gb|KP745145.1|	Ostracoda	Halocypris	inflata	94.88	0	0	0	0	0	0	0	0	0	0	0	0	0	0	0	0	0	0	0	0	0	0	0	0	0	0	0	0	0	0	0	0	65	0	0	0	0	0	0	0	0	0
M01178:22:000000000-AJVU0:1:1101:14383:14793	297	41	gb|KP745145.1|	Ostracoda	Halocypris	inflata	96.55	0	0	0	0	0	0	0	0	0	0	0	0	0	0	0	0	0	0	0	0	0	0	0	0	0	0	0	0	0	0	0	0	41	0	0	0	0	0	0	0	0	0
M01178:22:000000000-AJVU0:1:1115:10976:5915	317	37	gb|KP745145.1|	Ostracoda	Halocypris	inflata	97.2	0	0	0	0	0	0	0	0	0	0	0	0	0	0	0	0	0	0	0	0	0	0	0	0	0	0	0	0	0	0	0	0	37	0	0	0	0	0	0	0	0	0
M01178:22:000000000-AJVU0:1:1108:18300:2712	285	16	gb|KP745145.1|	Ostracoda	Halocypris	inflata	99.3	0	0	0	0	0	0	0	0	0	0	0	0	0	0	0	0	0	0	0	0	0	0	0	0	0	0	0	0	0	0	0	0	16	0	0	0	0	0	0	0	0	0
M01178:22:000000000-AJVU0:1:2105:19613:4496	292	16	gb|KP745145.1|	Ostracoda	Halocypris	inflata	98.96	0	0	0	0	0	0	0	0	0	0	0	0	0	0	0	0	0	0	0	0	0	0	0	0	0	0	0	0	0	0	0	0	16	0	0	0	0	0	0	0	0	0
M01178:22:000000000-AJVU0:1:1101:11730:24614	298	13	gb|KP745145.1|	Ostracoda	Halocypris	inflata	94.8	0	0	0	0	0	0	0	0	0	0	0	0	0	0	0	0	0	0	0	0	0	0	0	0	0	0	0	0	0	0	0	0	13	0	0	0	0	0	0	0	0	0
M01178:22:000000000-AJVU0:1:1102:20327:10188	317	6	gb|KC754377.1|	Polychaeta	Tomopteris	sp.	86.75	0	0	0	0	0	0	0	0	0	0	0	0	0	0	0	0	0	0	0	0	0	0	0	0	0	0	0	0	0	0	0	0	0	0	0	0	0	0	0	0	0	0
M01178:22:000000000-AJVU0:1:1102:12090:20374	316	36	gb|JQ306047.1|	Porcellanidae	Porcellana	platycheles	99.68	0	0	0	0	0	0	0	0	0	0	0	0	0	0	0	0	0	0	0	0	0	0	0	0	0	0	0	0	0	0	0	0	0	0	0	0	0	0	0	0	0	0
M01178:22:000000000-AJVU0:1:1101:10032:13552	315	18424	gb|KC774030.1|	Pteropod	Cavolinia	inflexa	99.68	0	0	0	0	0	0	0	0	0	0	0	0	1	0	0	0	0	0	0	0	0	0	0	0	1	0	0	0	0	0	0	0	0	0	0	0	2	0	0	0	0	0
M01178:22:000000000-AJVU0:1:1101:6469:20240	320	111	gb|GQ465640.1|	Rotifera	Adineta	steineri	90.57	0	0	0	0	0	0	0	0	0	0	0	0	0	0	0	0	0	0	0	0	111	0	0	0	0	0	0	0	0	0	0	0	0	0	0	0	0	0	0	0	0	0
M01178:22:000000000-AJVU0:1:1108:13605:9702	316	7	gb|HM053518.1|	Siphonophora	Abylopsis	tetragona	100	0	0	0	0	0	0	0	0	0	0	0	0	0	0	0	0	0	0	0	0	0	7	0	0	0	0	0	0	0	0	0	0	0	0	0	0	0	0	0	0	0	0
M01178:22:000000000-AJVU0:1:1106:18792:20150	315	11	gb|AY937363.1|	Siphonophora	Agalma	elegans	99.37	0	0	0	0	0	0	0	0	0	0	0	0	0	0	0	0	0	0	0	0	0	0	0	0	0	0	0	0	0	0	0	0	0	0	0	0	0	0	0	0	0	6
M01178:22:000000000-AJVU0:1:1101:21832:20399	317	9	gb|GQ119942.1|	Siphonophora	Agalma	elegans	98.11	0	0	0	0	0	0	0	0	0	0	0	0	0	0	0	0	0	0	0	0	0	9	0	0	0	0	0	0	0	0	0	0	0	0	0	0	0	0	0	0	0	0
M01178:22:000000000-AJVU0:1:1101:23886:10912	281	8	gb|GQ119954.1|	Siphonophora	Apolemia	sp.	83.99	0	0	0	0	0	0	0	0	0	0	0	0	0	0	0	0	0	0	0	0	0	0	0	0	0	0	0	0	0	0	0	0	0	0	0	0	0	0	0	0	0	0
M01178:22:000000000-AJVU0:1:1101:10292:14589	320	475	gb|JQ353740.1|	Siphonophora	Muggiaea	atlantica	97.19	0	0	0	0	0	0	0	0	0	0	0	0	0	0	0	0	0	0	0	0	0	6	0	0	0	0	0	0	0	0	0	0	0	0	0	0	0	0	0	0	0	0
M01178:22:000000000-AJVU0:1:1101:11730:10087	320	46	gb|JQ353740.1|	Siphonophora	Muggiaea	atlantica	98.12	0	0	0	0	0	0	0	0	0	0	0	0	0	0	0	0	0	0	0	0	0	0	0	0	0	0	0	0	0	0	0	0	0	0	0	0	0	0	0	0	0	0
M01178:22:000000000-AJVU0:1:2106:5908:15561	320	25	gb|JQ353740.1|	Siphonophora	Muggiaea	atlantica	95.62	0	0	0	0	0	0	0	0	0	0	0	0	0	0	0	0	0	0	0	0	0	0	0	0	0	0	0	0	0	0	0	0	0	0	0	0	0	0	0	0	0	0
M01178:22:000000000-AJVU0:1:1105:13120:19075	317	25	gb|AY937373.1|	Siphonophora	Nanomia	bijuga	97.44	0	0	0	0	0	0	0	0	0	0	0	0	0	0	0	0	0	0	0	0	0	0	0	0	0	0	0	0	0	0	0	0	0	0	0	0	0	0	0	0	0	0
M01178:22:000000000-AJVU0:1:1101:14416:10993	274	110	gb|GQ120046.1|	Siphonophora	Sphaeronectes	koellikeri	99.27	0	0	0	0	0	0	0	0	0	0	0	0	110	0	0	0	0	0	0	0	0	0	0	0	0	0	0	0	0	0	0	0	0	0	0	0	0	0	0	0	0	0
M01178:22:000000000-AJVU0:1:1101:11149:21398	317	1785	gb|GQ120045.1|	Siphonophora	Rosacea	sp.	99.68	0	0	0	0	0	0	0	0	0	0	0	0	0	0	0	0	0	0	0	0	0	2	0	0	0	0	0	0	0	0	1783	0	0	0	0	0	0	0	0	0	0	0
								29698	220	1249	0	7	26	21	622	356	169	30	89	384	42	23	1	62	31	105	5	160	273	0	6	3	2	0	0	221	2	1793	58	7042	437	1	4195	235	62	7	154	1454	44
[truncated: 55 more columns]

## Sheet: Contamination CAIBEXI-III
								WMo	WMo	WMo	WMo	WMo	WMo	WMo	WMo	WMo	WMo	WMo	WMo	WMo	WMo	WMo	WMo	WMo	WMo	WMo	WMo	WMo	WMo	WMo	WMo	WMo	WMo	WMo	WMo	WMo	WMo	WMo	WMo	WMo	WMo	WMo	NWI	NWI	NWI	NWI	NWI	NWI	NWI
Contamination								C~O	C	C	C	C	C	C	C	C	C	C~O	C~O	C~O	C~O	C~O	C~O	C~O	C~O	C~O	C~O	C~O	O	O	O	O	O	O	O	O	O	O	O	O	F	P	O	O	O	O	O	O	O
Host DNA								M	M	S	S	S	S	S	S	S	S	M	DSL	M	DSL	DSL	DSL	M	S	S	S	S	M	DSL	M	M	S	S	S	S	S	S	S	DSL	S	M	DSL	M	M	S	S	DSL	M
								D	N	N	N	N	N	N	N	N	N	N	D	N	D	N	N	N	N	N	N	N	D	N	N	N	N	N	N	N	N	N	N	D	N	D	N	N	N	N	N	D	D
								4	3	3	3	3	3	3	3	3	3	3	4	4	3	3	3	3	3	3	3	3	15	6	6	5	6	4	4	6	5	6	7	6	6	3	4	3	4	4	3	3	4
seqname	Length	Counts	Ac Number	Animal	Genus	Sp	% sim	G1	G2	G3	G4	G5	G6	G7	G8	G9	G10	G11	G12	G13	G14	G15	G16	G17	G18	G19	G20	G21	G22	G23	G24	G25	G26	G27	G28	G29	G30	G31	G32	G33	G34	G35	S1	S2	S3	S4	S5	S6	S7
M01178:22:000000000-AJVU0:1:1104:12276:2049	292	9	gb|JX837133.1|	Acari	Ereynetidae	sp.	85.27	0	0	0	0	0	0	0	0	0	0	0	0	0	0	0	0	0	0	0	0	0	0	0	0	0	0	0	0	0	0	0	0	0	0	0	0	0	0	0	0	0	0
M01178:22:000000000-AJVU0:1:1102:10487:24002	311	6	gb|KF891926.1|	Acari	Picalgoides	picimajoris	81.67	0	0	0	0	0	0	6	0	0	0	0	0	0	0	0	0	0	0	0	0	0	0	0	0	0	0	0	0	0	0	0	0	0	0	0	0	0	0	0	0	0	0
M01178:22:000000000-AJVU0:1:1101:9633:14100	283	51	gb|KF251020.1|	Acari	Rhipicephalus	turanicus	80.21	0	0	0	0	0	0	0	0	0	0	0	0	0	0	0	0	0	0	0	0	0	0	0	0	0	0	0	0	0	0	0	0	0	0	0	0	0	0	0	0	0	0
M01178:22:000000000-AJVU0:1:1103:19500:5465	317	35	emb|FN663990.1|	Algae (Freshwater)	Poterioochromonas	malhamensis	99.37	0	0	0	0	0	0	0	0	0	0	0	0	0	0	0	0	0	0	0	0	0	0	0	0	0	0	0	0	0	0	0	0	33	0	0	0	0	0	0	0	0	0
M01178:22:000000000-AJVU0:1:1101:11769:23339	109	13	gb|JX900274.1|	Amphipod desert	Wangiannachiltonia	guzikae	83.49	0	0	0	0	0	0	0	0	0	0	0	0	0	0	0	0	0	0	0	0	0	4	0	0	0	0	0	0	0	0	0	0	0	0	0	0	9	0	0	0	0	0
M01178:22:000000000-AJVU0:1:1101:21754:14911	317	23	dbj|AB568481.1|	Ant	Linepithema	humile	99.37	0	0	0	0	0	0	0	0	0	0	0	0	0	0	0	0	0	0	0	0	0	0	0	0	0	0	0	0	0	0	0	0	0	0	0	0	0	0	0	0	0	0
M01178:22:000000000-AJVU0:1:1101:5675:21303	317	13	gb|FJ161755.1|	Ant	Ochetellus	sp.	99.05	0	0	0	0	0	0	0	0	0	0	0	0	0	0	0	0	0	0	0	0	0	0	0	0	0	0	0	0	0	0	0	0	0	0	0	0	0	0	0	0	0	0
M01178:22:000000000-AJVU0:1:1102:14237:12025	317	19	gb|EF615576.1|	Artemia	Artemia	franciscana	99.68	0	0	0	0	0	0	0	0	0	0	0	0	0	0	0	0	0	0	0	0	0	0	0	0	0	0	0	0	0	0	0	0	0	0	0	0	0	0	0	0	0	0
M01178:22:000000000-AJVU0:1:1101:11110:11469	192	141	gb|KC266203.1|	Arthropod	Arthropoda	environmental	85.42	0	0	0	0	0	0	0	0	0	0	0	0	0	0	0	0	0	0	0	0	0	0	0	0	0	0	0	0	0	0	141	0	0	0	0	0	0	0	0	0	0	0
M01178:22:000000000-AJVU0:1:1101:10153:2513	311	126	gb|HM540635.1|	Chordata	Hypsugo	cadornae	85.85	0	121	0	0	0	0	0	0	0	0	0	0	0	0	0	0	0	0	0	0	0	0	0	0	0	0	0	0	0	0	0	0	0	0	0	0	0	0	0	0	0	0
M01178:22:000000000-AJVU0:1:1101:10143:23241	317	6690	gb|KF983349.1|	Chordata	Axis	axis	100	0	6406	0	0	0	1	0	0	1	1	0	0	0	0	0	0	0	0	7	1	0	0	0	0	0	0	0	0	0	0	0	0	0	32	0	185	22	0	0	0	0	0
M01178:22:000000000-AJVU0:1:1102:10353:18848	316	49	gb|KJ789953.1|	Chordata	Bos	taurus	99.68	0	9	0	0	0	0	0	0	0	0	40	0	0	0	0	0	0	0	0	0	0	0	0	0	0	0	0	0	0	0	0	0	0	0	0	0	0	0	0	0	0	0
M01178:22:000000000-AJVU0:1:1101:13390:1437	316	31	gb|KJ789955.1|	Chordata	Canis	lupus	99.68	0	0	0	0	0	0	0	0	0	0	0	0	0	0	0	0	20	0	0	0	0	0	0	0	0	0	0	0	0	0	0	0	0	0	0	0	0	0	0	0	0	0
M01178:22:000000000-AJVU0:1:1101:10321:14740	316	2814	gb|KC533485.1|	Chordata	Homo	sapiens	99.68	4	14	44	0	34	30	47	55	0	22	4	152	0	9	40	0	38	0	0	0	80	1	5	6	10	21	66	54	0	107	878	22	88	0	27	15	5	49	4	10	0	0
M01178:22:000000000-AJVU0:1:1101:15001:13827	308	169	ref|NG_009904.1|	Chordata	Homo	sapiens	98.7	22	0	0	0	5	0	0	0	0	0	0	0	0	1	0	0	0	0	0	2	0	0	0	0	0	0	0	0	0	0	0	0	0	0	0	0	0	0	0	0	0	0
M01178:22:000000000-AJVU0:1:1101:19139:16275	317	5	gb|AC068137.8|	Chordata	Homo	sapiens	99.68	0	0	0	0	0	0	1	0	0	0	0	0	0	2	0	0	0	0	0	0	0	0	0	0	0	0	0	0	0	0	0	0	0	0	0	0	0	0	0	0	0	0
M01178:22:000000000-AJVU0:1:1102:12283:3996	314	5	emb|FN674000.1|	Chordata	Homo	sapiens	100	0	0	0	0	0	0	1	0	0	0	0	0	0	0	0	0	0	0	0	0	0	0	0	0	0	0	0	0	0	4	0	0	0	0	0	0	0	0	0	0	0	0
M01178:22:000000000-AJVU0:1:1101:12290:18856	312	106	emb|AL450311.11|	Chordata	Human	DNA	98.72	0	0	0	0	0	0	0	0	0	0	0	0	0	0	0	0	0	0	0	0	0	0	0	0	0	0	0	0	0	0	0	0	82	0	0	0	0	0	4	2	0	0
M01178:22:000000000-AJVU0:1:1101:11190:24300	110	129	gb|JQ239296.1|	Chordata	Falculea	palliata	82.73	0	0	0	0	0	0	0	0	0	0	0	0	0	0	0	17	24	0	0	0	0	0	0	0	0	0	0	0	0	0	0	0	0	0	0	0	0	0	0	0	0	0
M01178:22:000000000-AJVU0:1:1101:10305:5529	317	10021	emb|AJ639865.1|	Chordata	Zaglossus	bruijni	99.68	2	1	2	0	8056	0	1	1	43	0	0	3	0	0	0	0	0	0	0	0	0	0	0	0	0	0	1	0	0	0	1512	0	103	133	0	0	0	0	10	120	1	0
M01178:22:000000000-AJVU0:1:1102:13782:10539	313	15	emb|AJ639865.1|	Chordata	Zaglossus	bruijni	94.57	0	0	0	0	14	0	0	0	0	0	0	0	0	0	0	0	0	0	0	0	0	0	0	0	0	0	0	0	0	0	1	0	0	0	0	0	0	0	0	0	0	0
M01178:22:000000000-AJVU0:1:2101:13727:24314	290	5	emb|AJ639865.1|	Chordata	Zaglossus	bruijni	95.86	0	0	0	0	4	0	0	0	0	0	0	0	0	0	0	0	0	0	0	0	0	0	0	0	0	0	0	0	0	0	0	0	0	1	0	0	0	0	0	0	0	0
M01178:22:000000000-AJVU0:1:1101:7269:24115	317	12	gb|KF569218.1|	Chordata	Sus	scrofa	99.68	0	0	0	0	0	0	0	0	0	0	0	0	0	0	0	0	0	0	0	0	0	0	0	0	0	0	0	0	0	0	0	0	0	0	0	0	0	0	0	12	0	0
M01178:22:000000000-AJVU0:1:1101:13350:13023	317	25	gb|JN801465.1|	Chordata	Trichoglossus	haematodus	94.32	0	0	0	0	0	0	0	0	0	0	0	0	0	0	0	0	0	0	0	0	0	0	0	0	0	0	0	0	0	0	0	0	0	0	0	0	0	0	0	0	0	0
M01178:22:000000000-AJVU0:1:1101:16008:15754	317	29	gb|KJ954145.1|	Chordata	Ovis	aries	100	0	0	0	0	0	0	0	0	0	0	0	0	0	0	0	0	0	0	0	0	0	0	0	0	0	0	0	0	0	0	0	0	0	0	0	0	0	0	0	0	0	0
M01178:22:000000000-AJVU0:1:1102:21554:20066	318	36	gb|KC129137.1|	Chordata	Muntiacus	reevesi	96.23	0	36	0	0	0	0	0	0	0	0	0	0	0	0	0	0	0	0	0	0	0	0	0	0	0	0	0	0	0	0	0	0	0	0	0	0	0	0	0	0	0	0
M01178:22:000000000-AJVU0:1:1101:17996:8758	287	6	gb|EU241739.1|	Diptera	Asarkina	sp.	77.35	0	0	0	0	0	0	0	0	0	0	0	0	0	0	0	0	0	0	0	0	0	0	0	0	0	0	0	0	0	0	0	0	0	0	0	0	0	0	0	0	0	0
M01178:22:000000000-AJVU0:1:1102:22604:16634	295	17	gb|KF659949.1|	Diptera	Bactrocera	adusta	80.68	0	0	0	0	0	0	0	0	0	0	0	0	0	0	0	0	0	0	0	0	0	0	0	17	0	0	0	0	0	0	0	0	0	0	0	0	0	0	0	0	0	0
M01178:22:000000000-AJVU0:1:1102:18917:12894	314	7	gb|EU418559.1|	Diptera	Calliphora	hilli	86.31	0	7	0	0	0	0	0	0	0	0	0	0	0	0	0	0	0	0	0	0	0	0	0	0	0	0	0	0	0	0	0	0	0	0	0	0	0	0	0	0	0	0
M01178:22:000000000-AJVU0:1:1103:20019:18568	283	11	dbj|AB646612.1|	Diptera	Culicoides	pictimargo	77.03	0	0	0	0	0	0	0	0	0	0	0	0	0	0	0	0	0	0	0	0	1	0	0	0	0	0	0	0	0	0	9	0	1	0	0	0	0	0	0	0	0	0
M01178:22:000000000-AJVU0:1:1101:10461:1977	302	3014	gb|KF200053.1|	Diptera	Diptera	sp.	86.75	0	0	0	0	0	0	0	0	0	0	0	0	0	0	0	0	0	0	0	0	0	0	0	0	0	0	0	0	0	0	0	0	0	0	0	0	0	0	0	0	0	0
M01178:22:000000000-AJVU0:1:2112:21038:6473	303	6	gb|JF286899.1|	Diptera	Empididae	sp.	85.48	0	0	0	0	0	0	0	0	0	0	0	0	0	0	0	0	0	0	0	0	0	0	0	0	0	0	0	0	0	0	0	0	0	0	0	0	0	0	0	0	0	0
M01178:22:000000000-AJVU0:1:1101:21751:1960	283	9	gb|KC921295.1|	Diptera	Lutzomyia	(Helcocyrtomyia)	78.8	0	9	0	0	0	0	0	0	0	0	0	0	0	0	0	0	0	0	0	0	0	0	0	0	0	0	0	0	0	0	0	0	0	0	0	0	0	0	0	0	0	0
M01178:22:000000000-AJVU0:1:1101:18591:17979	287	110	gb|EU367566.1|	Diptera	Phytomyza	subaquilegiana	86.06	0	0	0	0	0	0	0	0	0	0	0	0	0	0	0	0	0	0	0	0	0	0	0	0	0	0	0	0	0	0	0	0	0	0	0	0	0	0	0	0	0	0
M01178:22:000000000-AJVU0:1:1101:11463:24735	297	6	gb|KJ082852.1|	Diptera	Platypalpus	aristatus	87.54	0	0	0	0	0	0	0	0	0	0	0	0	0	0	0	0	0	0	0	0	0	0	0	0	0	0	0	0	0	0	0	0	0	0	0	0	0	0	0	0	0	0
M01178:22:000000000-AJVU0:1:1109:6981:6397	318	5	gb|HQ940915.1|	Diptera	Rheotanytarsus	sp.	78.62	0	5	0	0	0	0	0	0	0	0	0	0	0	0	0	0	0	0	0	0	0	0	0	0	0	0	0	0	0	0	0	0	0	0	0	0	0	0	0	0	0	0
M01178:22:000000000-AJVU0:1:1101:9944:4011	302	6	dbj|AB542029.1|	Diptera	Sciara	melanostyla	81.46	0	0	0	0	0	0	0	0	0	0	0	0	0	0	0	0	0	0	0	0	0	0	0	0	0	0	0	0	0	0	0	0	0	0	0	0	0	0	0	0	0	0
M01178:22:000000000-AJVU0:1:2101:15084:22277	312	20	gb|EU382758.1|	Diptera	Triplectides	insperatus	83.97	0	0	0	0	0	0	0	0	0	0	0	0	0	0	0	0	0	0	0	0	0	0	0	0	0	0	0	0	0	0	0	0	0	0	0	0	0	0	0	0	0	0
M01178:22:000000000-AJVU0:1:1103:3090:8406	274	9	gb|KM111665.1|	Diptera	Atylotus	agrestis	79.56	0	9	0	0	0	0	0	0	0	0	0	0	0	0	0	0	0	0	0	0	0	0	0	0	0	0	0	0	0	0	0	0	0	0	0	0	0	0	0	0	0	0
M01178:22:000000000-AJVU0:1:1103:6788:9300	313	31	gb|JX910421.1|	Fungi	Gibberella	moniliformis	88.18	0	0	0	0	0	0	0	0	0	0	0	0	0	0	0	0	0	0	0	0	0	0	0	0	0	0	0	0	0	0	0	0	0	0	0	0	0	0	0	0	0	0
M01178:22:000000000-AJVU0:1:1103:8269:18723	304	30	gb|JN091453.1|	Fungus	Acephala	applanata	87.17	0	0	0	0	0	0	0	0	0	0	0	0	0	0	0	0	0	0	0	0	0	0	0	0	0	0	0	0	0	30	0	0	0	0	0	0	0	0	0	0	0	0
M01178:22:000000000-AJVU0:1:1101:12766:22222	308	23	gb|JN091453.1|	Fungus	Acephala	applanata	87.34	0	0	0	0	0	0	0	0	0	0	0	0	0	0	0	0	0	0	0	0	0	0	0	0	0	0	0	0	0	0	0	0	0	0	0	0	0	0	0	0	0	0
M01178:22:000000000-AJVU0:1:1105:14708:14721	307	8	gb|FJ385028.1|	Fungus	Arthroderma	uncinatum	85.67	0	0	0	0	0	0	0	0	0	0	0	0	0	0	0	0	0	0	0	0	0	0	0	0	0	0	0	0	0	0	0	0	0	0	0	0	0	0	8	0	0	0
M01178:22:000000000-AJVU0:1:1109:22155:13179	314	5	gb|KF297618.1|	Fungus	Beauveria	pseudobassiana	88.54	0	0	0	0	0	0	0	0	0	0	0	0	0	0	0	0	0	0	0	0	0	0	0	0	0	0	0	0	0	0	0	0	0	0	0	0	0	0	0	0	0	0
M01178:22:000000000-AJVU0:1:1108:28941:11543	317	16	gb|JN574872.1|	Fungus	Calonectria	colhounii	87.38	0	0	0	0	0	0	0	0	0	0	0	0	0	0	0	0	0	0	0	0	16	0	0	0	0	0	0	0	0	0	0	0	0	0	0	0	0	0	0	0	0	0
M01178:22:000000000-AJVU0:1:1105:19312:5365	304	8	gb|JN574872.1|	Fungus	Calonectria	colhounii	90.79	0	0	0	0	0	8	0	0	0	0	0	0	0	0	0	0	0	0	0	0	0	0	0	0	0	0	0	0	0	0	0	0	0	0	0	0	0	0	0	0	0	0
M01178:22:000000000-AJVU0:1:1101:13596:22909	317	8	gb|JN574872.1|	Fungus	Calonectria	colhounii	91.48	0	0	0	0	0	0	0	0	0	0	0	0	0	0	0	0	0	0	0	0	0	0	0	0	0	0	0	0	0	0	0	0	0	0	0	0	0	0	0	0	0	0
M01178:22:000000000-AJVU0:1:1102:13556:24402	314	7	gb|JN574872.1|	Fungus	Calonectria	colhounii	89.49	0	0	0	0	0	0	0	0	0	0	0	0	0	0	0	0	0	0	0	0	0	0	0	0	0	0	0	0	0	0	0	0	0	0	0	0	0	0	0	0	0	0
M01178:22:000000000-AJVU0:1:1101:23844:11266	317	3	gb|JN574872.1|	Fungus	Calonectria	colhounii	87.07	0	0	0	0	0	0	0	0	0	0	0	0	0	0	0	0	0	0	0	0	3	0	0	0	0	0	0	0	0	0	0	0	0	0	0	0	0	0	0	0	0	0
M01178:22:000000000-AJVU0:1:1101:22487:4252	234	153	gb|FJ590522.1|	Fungus	Cladosporium	tenuissimum	99.57	0	0	0	0	0	0	0	0	0	0	0	0	0	0	0	0	0	0	0	0	0	0	0	0	0	0	0	0	0	0	0	0	0	0	0	0	0	0	0	0	0	0
M01178:22:000000000-AJVU0:1:1101:19626:11515	314	26	ref|XM_002909965.1|	Fungus	Coprinopsis	cinerea	85.03	0	0	0	0	0	0	0	0	0	0	0	0	0	0	0	0	0	0	0	0	26	0	0	0	0	0	0	0	0	0	0	0	0	0	0	0	0	0	0	0	0	0
M01178:22:000000000-AJVU0:1:1102:5162:7164	301	10	ref|XM_002909965.1|	Fungus	Coprinopsis	cinerea	87.71	0	0	0	0	0	0	0	0	3	0	0	0	0	0	0	0	0	0	0	0	0	0	0	0	0	0	0	0	0	0	0	0	0	0	0	0	0	0	0	0	0	0
M01178:22:000000000-AJVU0:1:1102:11890:19043	305	5	gb|JN029423.1|	Fungus	Cortinarius	sp.	82.62	0	0	0	0	0	0	0	0	0	0	0	0	0	0	0	0	0	0	0	0	0	0	0	0	0	0	0	0	0	0	0	0	0	0	0	0	0	0	0	0	0	0
M01178:22:000000000-AJVU0:1:1105:10882:5741	313	6	gb|JN029429.1|	Fungus	Entoloma	sp.	83.07	0	0	0	0	0	0	0	0	0	0	0	0	0	0	0	0	0	0	0	0	0	0	0	0	0	0	0	0	0	0	0	0	0	0	0	0	0	0	0	0	0	0
M01178:22:000000000-AJVU0:1:1101:13949:21469	313	5	gb|JN029433.1|	Fungus	Entoloma	clypeatum	80.51	0	0	0	0	0	0	0	0	0	0	0	0	0	0	0	0	0	0	0	0	0	0	0	0	0	0	0	0	0	0	0	0	0	0	0	5	0	0	0	0	0	0
M01178:22:000000000-AJVU0:1:1101:10860:2352	310	769	gb|AY916130.1|	Fungus	Epidermophyton	floccosum	80.65	0	0	0	0	0	0	0	0	0	0	0	0	0	0	0	0	0	0	0	0	0	0	0	0	0	0	0	0	0	0	769	0	0	0	0	0	0	0	0	0	0	0
M01178:22:000000000-AJVU0:1:1104:16971:2333	315	22	gb|FJ501230.1|	Fungus	Fusarium	cf.	85.4	0	0	0	0	0	0	0	0	0	0	0	22	0	0	0	0	0	0	0	0	0	0	0	0	0	0	0	0	0	0	0	0	0	0	0	0	0	0	0	0	0	0
M01178:22:000000000-AJVU0:1:1109:15709:11991	314	9	gb|KC494949.1|	Fungus	Hyaloperonospora	nasturtii-aquatici	80.57	0	0	0	0	0	0	0	0	0	0	0	0	0	0	0	0	0	0	0	0	0	0	0	0	0	0	0	0	0	0	0	0	0	9	0	0	0	0	0	0	0	0
M01178:22:000000000-AJVU0:1:1101:11300:10091	306	218	gb|EU678452.1|	Fungus	Leohumicola	levissima	89.87	0	0	0	0	3	0	0	0	0	0	0	0	0	0	0	0	0	0	0	0	0	0	0	0	0	0	0	0	0	0	0	0	0	0	138	0	0	0	0	0	0	0
M01178:22:000000000-AJVU0:1:1101:13883:6752	317	152	gb|EU678466.1|	Fungus	Leohumicola	minima	89.91	0	0	0	0	0	0	0	0	0	0	0	0	0	0	0	0	0	0	0	0	0	0	0	0	0	0	0	0	0	0	0	0	0	0	0	0	0	0	0	0	0	0
M01178:22:000000000-AJVU0:1:1101:16314:4144	304	87	gb|EU678468.1|	Fungus	Leohumicola	sp.	86.18	0	0	0	0	0	0	0	0	0	0	0	0	0	0	0	0	0	0	0	13	0	0	0	0	0	0	0	0	0	0	0	0	0	0	0	0	0	0	0	0	0	0
M01178:22:000000000-AJVU0:1:1102:22166:15389	304	45	gb|EU678469.1|	Fungus	Leohumicola	sp.	84.87	0	0	0	0	0	0	0	0	0	0	0	0	0	0	0	0	0	0	0	0	0	0	0	0	0	0	0	0	0	0	0	0	0	0	0	0	0	0	0	0	0	0
M01178:22:000000000-AJVU0:1:1102:2517:9939	317	16	gb|EU678466.1|	Fungus	Leohumicola	minima	88.33	0	0	0	0	0	0	0	0	0	0	0	0	0	0	0	0	0	0	0	0	0	0	0	0	0	0	0	0	0	0	0	0	0	0	0	0	0	0	0	0	0	0
M01178:22:000000000-AJVU0:1:1101:19816:1919	302	14	gb|EU678466.1|	Fungus	Leohumicola	minima	85.76	0	0	0	0	0	0	0	0	0	0	0	0	0	0	0	0	0	0	0	0	0	0	0	0	0	0	0	0	0	0	0	0	0	0	0	0	0	0	0	0	0	0
M01178:22:000000000-AJVU0:1:1108:27200:20280	304	14	gb|EU678463.1|	Fungus	Leohumicola	verrucosa	90.46	0	0	0	0	0	0	0	0	0	0	0	0	0	0	0	0	14	0	0	0	0	0	0	0	0	0	0	0	0	0	0	0	0	0	0	0	0	0	0	0	0	0
M01178:22:000000000-AJVU0:1:1104:10524:3310	317	13	gb|EU678466.1|	Fungus	Leohumicola	minima	89.27	0	0	0	0	0	0	0	0	0	0	0	0	0	0	0	0	0	0	0	0	0	0	0	0	13	0	0	0	0	0	0	0	0	0	0	0	0	0	0	0	0	0
M01178:22:000000000-AJVU0:1:1102:12105:9281	314	13	gb|EU678457.1|	Fungus	Leohumicola	verrucosa	91.72	0	0	0	0	0	0	0	0	0	0	0	0	0	0	0	0	0	0	0	0	0	0	0	0	0	0	0	13	0	0	0	0	0	0	0	0	0	0	0	0	0	0
M01178:22:000000000-AJVU0:1:1112:8538:10703	305	20	gb|EU678465.1|	Fungus	Leohumicola	lenta	85.25	0	0	0	0	0	0	0	0	0	0	0	0	0	0	0	0	0	0	0	0	0	0	0	0	0	0	0	0	0	0	0	0	0	0	0	0	0	0	0	0	0	0
M01178:22:000000000-AJVU0:1:1103:15099:20423	317	11	gb|EU678453.1|	Fungus	Leohumicola	levissima	90.85	0	0	0	0	0	0	0	0	0	0	0	0	0	0	0	0	0	0	0	0	0	0	0	0	0	0	0	0	0	0	11	0	0	0	0	0	0	0	0	0	0	0
M01178:22:000000000-AJVU0:1:1105:9270:3780	304	9	gb|EU678463.1|	Fungus	Leohumicola	verrucosa	88.82	0	0	0	0	0	0	0	0	0	0	0	0	0	0	0	0	0	0	0	0	0	0	0	0	0	0	0	0	0	0	0	0	0	0	0	0	0	0	0	0	0	0
M01178:22:000000000-AJVU0:1:1103:9280:22088	303	6	gb|EU678458.1|	Fungus	Leohumicola	verrucosa	88.78	0	1	0	0	0	0	0	0	0	0	0	0	0	0	0	0	0	0	0	0	0	0	0	0	0	0	0	0	0	0	0	0	0	0	0	0	0	0	0	0	0	0
M01178:22:000000000-AJVU0:1:1114:6143:3743	309	5	gb|EU678463.1|	Fungus	Leohumicola	verrucosa	86.73	0	0	0	0	0	0	0	0	0	0	0	0	0	0	0	0	0	0	0	0	0	0	0	0	0	0	0	0	0	0	0	0	0	0	0	0	0	0	0	0	0	0
M01178:22:000000000-AJVU0:1:1101:13227:20833	317	14	gb|FJ501247.1|	Fungus	Metarhizium	anisopliae	88.33	0	0	0	0	0	0	0	0	0	0	0	0	0	0	0	0	0	0	0	0	0	0	0	0	0	0	0	0	0	0	0	0	0	0	0	0	0	0	0	0	0	0
M01178:22:000000000-AJVU0:1:1101:3091:14848	283	73	gb|FJ004548.1|	Fungus	Penicillium	sclerotiorum	93.29	0	0	0	0	5	0	0	0	0	0	0	0	0	3	0	0	0	0	0	0	0	0	0	0	0	0	0	0	0	0	0	0	0	0	0	0	0	0	0	0	0	2
M01178:22:000000000-AJVU0:1:1101:19600:24910	283	53	gb|FJ004548.1|	Fungus	Penicillium	sclerotiorum	96.82	0	0	0	0	0	0	0	0	0	0	0	0	0	0	0	0	14	7	0	0	0	0	0	0	0	3	0	17	0	0	0	0	0	0	0	0	0	0	0	0	0	0
M01178:22:000000000-AJVU0:1:1101:17341:23680	317	36	gb|JN696111.1|	Fungus	Penicillium	solitum	98.42	0	0	0	0	0	0	0	0	0	0	0	0	0	0	0	0	0	0	0	0	0	0	0	0	0	0	0	0	0	0	0	0	0	0	0	0	0	0	0	0	0	0
M01178:22:000000000-AJVU0:1:1101:16081:15090	317	17	emb|AM920464.1|	Fungus	Penicillium	chrysogenum	99.37	0	0	0	0	0	17	0	0	0	0	0	0	0	0	0	0	0	0	0	0	0	0	0	0	0	0	0	0	0	0	0	0	0	0	0	0	0	0	0	0	0	0
M01178:22:000000000-AJVU0:1:1105:15152:21152	286	7	gb|FJ004507.1|	Fungus	Penicillium	brevicompactum	98.25	0	0	0	0	0	0	0	0	0	0	0	0	0	0	0	0	0	0	0	0	7	0	0	0	0	0	0	0	0	0	0	0	0	0	0	0	0	0	0	0	0	0
M01178:22:000000000-AJVU0:1:1104:10077:9922	314	5	emb|AM920464.1|	Fungus	Penicillium	chrysogenum	89.81	0	0	0	0	0	0	0	0	0	0	0	0	0	0	0	0	0	0	0	0	0	0	0	0	0	0	0	0	0	0	0	0	0	0	0	0	0	0	0	0	0	0
M01178:22:000000000-AJVU0:1:1101:10847:15077	317	309	gb|EU053989.1|	Fungus	Phaeosphaeria	nodorum	88.96	0	0	0	0	0	0	0	0	0	0	0	0	0	0	0	0	0	0	0	0	0	0	0	0	0	0	0	0	0	0	309	0	0	0	0	0	0	0	0	0	0	0
M01178:22:000000000-AJVU0:1:1101:16030:4454	314	15	gb|EU053989.1|	Fungus	Phaeosphaeria	nodorum	92.04	0	0	0	0	0	0	0	0	0	0	0	0	0	0	0	0	0	0	0	0	0	0	0	0	0	0	0	0	0	0	0	0	0	0	0	15	0	0	0	0	0	0
M01178:22:000000000-AJVU0:1:1111:10144:2621	314	12	gb|EU053989.1|	Fungus	Phaeosphaeria	nodorum	91.08	0	0	0	0	0	0	0	0	0	0	0	0	0	0	0	0	0	0	0	0	0	0	0	0	0	0	0	0	0	0	0	0	0	0	0	0	0	0	0	0	0	0
M01178:22:000000000-AJVU0:1:1101:16812:5218	282	19	gb|L14779.2|	Fungus	Physarum	polycephalum	90.07	0	0	0	0	0	0	0	0	0	0	0	0	0	0	0	0	0	0	0	0	0	0	0	0	0	0	0	0	0	0	0	0	0	0	0	0	0	0	0	0	0	0
M01178:22:000000000-AJVU0:1:1101:23083:3154	299	10	gb|HQ708451.1|	Fungus	Protoachlya	paradoxa	80.6	0	0	0	0	0	0	0	0	0	0	0	0	0	0	0	0	0	0	0	0	0	0	0	0	0	0	0	0	0	0	0	0	0	0	0	10	0	0	0	0	0	0
M01178:22:000000000-AJVU0:1:1101:12874:16248	292	55	gb|JN029501.1|	Fungus	Psathyrella	cf.	78.08	0	0	0	0	0	0	0	0	0	0	0	0	0	0	0	0	0	0	0	0	0	0	0	0	0	0	0	0	21	0	0	0	0	34	0	0	0	0	0	0	0	0
M01178:22:000000000-AJVU0:1:1103:5640:21570	310	21	gb|JN029501.1|	Fungus	Psathyrella	cf.	87.42	0	0	0	0	0	0	0	0	0	0	0	0	0	0	0	0	0	0	0	0	0	0	0	0	0	0	0	0	0	0	0	0	0	0	0	0	0	0	0	0	0	0
M01178:22:000000000-AJVU0:1:1101:11736:2831	312	12	gb|JN029501.1|	Fungus	Psathyrella	cf.	83.01	0	0	12	0	0	0	0	0	0	0	0	0	0	0	0	0	0	0	0	0	0	0	0	0	0	0	0	0	0	0	0	0	0	0	0	0	0	0	0	0	0	0
M01178:22:000000000-AJVU0:1:1111:23519:21832	306	6	emb|HF546977.1|	Fungus	Rhizoctonia	solani	80.39	0	0	0	0	0	0	0	0	0	0	0	0	0	0	0	0	0	0	0	0	0	0	0	0	0	0	0	0	0	0	0	0	0	0	0	0	0	0	0	0	0	0
M01178:22:000000000-AJVU0:1:1101:20206:9330	299	50	emb|HF558455.1|	Fungus	Rhodotorula	taiwanensis	82.61	0	0	0	0	0	0	0	0	1	0	0	0	0	0	0	0	0	0	0	0	0	0	15	0	0	0	0	0	0	0	0	0	34	0	0	0	0	0	0	0	0	0
M01178:22:000000000-AJVU0:1:1104:10116:17088	297	10	emb|HF558455.1|	Fungus	Rhodotorula	taiwanensis	83.84	0	0	0	0	0	0	0	0	0	0	0	0	0	0	0	0	0	0	0	0	0	0	0	0	0	0	0	0	0	0	0	0	0	0	0	0	0	0	0	0	0	0
M01178:22:000000000-AJVU0:1:1108:14722:16479	317	5	emb|HF558455.1|	Fungus	Rhodotorula	taiwanensis	91.8	0	5	0	0	0	0	0	0	0	0	0	0	0	0	0	0	0	0	0	0	0	0	0	0	0	0	0	0	0	0	0	0	0	0	0	0	0	0	0	0	0	0
M01178:22:000000000-AJVU0:1:1103:10043:19560	317	5	emb|HF558455.1|	Fungus	Rhodotorula	taiwanensis	97.48	0	3	0	0	0	0	0	0	0	0	0	0	0	0	0	0	0	0	0	0	0	0	0	0	0	0	0	0	0	0	0	0	0	0	0	0	0	0	0	0	0	0
M01178:22:000000000-AJVU0:1:1101:5178:19860	314	48	gb|JX989833.1|	Fungus	Synchaetomella	acerina	90.76	0	0	0	0	0	0	0	0	0	0	0	0	0	0	0	0	0	0	0	0	0	0	0	0	0	0	0	0	0	0	0	0	0	0	0	0	0	0	0	0	48	0
M01178:22:000000000-AJVU0:1:1103:20605:2711	319	1	gb|JX989833.1|	Fungus	Synchaetomella	acerina	83.39	0	0	0	0	0	0	0	0	0	0	0	0	0	0	0	0	0	0	0	0	0	0	0	0	0	0	0	0	0	0	0	0	0	0	0	0	0	0	0	0	0	0
M01178:22:000000000-AJVU0:1:1101:15292:20419	314	11	gb|AY347307.1|	Fungus	Talaromyces	marneffei	88.85	0	0	0	0	0	0	0	0	0	0	0	0	0	0	0	0	0	0	0	0	0	0	0	0	0	0	0	0	0	0	0	0	0	0	0	0	0	0	0	0	0	0
M01178:22:000000000-AJVU0:1:1101:14478:24839	311	262	gb|EU883412.1|	Fungus	Tetracladium	sp.	94.86	0	0	0	0	0	0	0	0	0	0	0	0	0	0	0	0	0	0	0	0	0	0	0	0	0	0	0	0	0	0	261	0	0	0	0	0	0	0	0	0	0	0
M01178:22:000000000-AJVU0:1:1101:14514:10279	305	26	gb|EU883410.1|	Fungus	Tetracladium	breve	86.56	0	0	0	0	0	0	0	0	0	0	6	0	0	0	0	0	0	0	0	0	0	0	0	0	0	0	0	0	0	0	0	0	0	0	0	0	0	0	0	0	0	0
M01178:22:000000000-AJVU0:1:1102:26871:6615	308	14	gb|EU883401.1|	Fungus	Tetracladium	apiense	87.01	0	0	0	0	0	0	0	0	0	0	0	0	0	0	0	0	0	0	0	0	0	0	0	0	0	0	0	0	0	0	0	0	0	0	0	14	0	0	0	0	0	0
M01178:22:000000000-AJVU0:1:1101:15005:14223	213	274	emb|FN600230.1|	Fungus	Uncultured	fungus	88.73	0	0	0	0	0	0	0	0	0	0	0	0	0	0	0	0	0	0	0	0	0	0	0	0	0	0	0	0	0	0	274	0	0	0	0	0	0	0	0	0	0	0
M01178:22:000000000-AJVU0:1:1104:17648:13113	314	6	ref|XM_003009757.1|	Fungus	Verticillium	albo-atrum	87.26	0	0	0	0	0	0	0	0	0	0	0	0	0	0	0	0	0	0	0	0	0	0	0	0	0	0	0	0	0	0	0	6	0	0	0	0	0	0	0	0	0	0
M01178:22:000000000-AJVU0:1:1103:17177:3594	273	22	gb|JN029372.1|	Fungus	Xerocomus	badius	85.71	0	0	0	0	0	0	0	0	0	0	0	22	0	0	0	0	0	0	0	0	0	0	0	0	0	0	0	0	0	0	0	0	0	0	0	0	0	0	0	0	0	0
M01178:22:000000000-AJVU0:1:1103:15225:6550	274	7	gb|JN029372.1|	Fungus	Xerocomus	badius	86.13	0	0	0	0	0	0	0	0	0	0	0	0	0	0	0	0	0	0	0	0	0	0	0	0	0	0	0	0	0	0	0	0	6	0	0	0	0	0	0	0	0	0
M01178:22:000000000-AJVU0:1:1102:26316:7896	258	187	gb|GU804300.1|	Gammaridea (mountain)	Rhachotropis	chathamensis	77.52	0	0	0	0	0	0	0	0	0	0	0	0	0	0	0	0	0	0	0	0	0	0	0	0	0	0	0	0	0	0	0	0	187	0	0	0	0	0	0	0	0	0
M01178:22:000000000-AJVU0:1:1101:25392:14468	257	4	gb|GU804300.1|	Gammaridea (mountain)	Rhachotropis	chathamensis	75.88	0	0	0	0	0	0	0	0	0	0	0	0	0	0	0	0	0	0	0	0	0	0	0	0	0	0	0	0	0	0	0	0	4	0	0	0	0	0	0	0	0	0
M01178:22:000000000-AJVU0:1:2105:24363:8251	174	20	gb|GU804300.1|	Gammaridea (mountain)	Rhachotropis	chathamensis	81.03	0	0	0	0	0	0	0	0	0	0	0	0	0	0	0	0	0	0	0	0	0	0	0	0	0	0	0	0	0	0	0	0	20	0	0	0	0	0	0	0	0	0
M01178:22:000000000-AJVU0:1:1101:8822:22843	315	33	gb|KF737951.1|	Gasteropod (freshwater)	Physella	acuta	99.05	0	0	0	0	0	0	0	0	0	0	0	0	0	0	0	0	0	0	0	0	0	0	0	0	0	0	0	0	0	0	0	0	0	0	0	0	0	0	0	0	0	0
M01178:22:000000000-AJVU0:1:1102:15569:9738	65	7	gb|HQ013317.1|	Gasteropoda	Haliotis	rubra	90.77	0	7	0	0	0	0	0	0	0	0	0	0	0	0	0	0	0	0	0	0	0	0	0	0	0	0	0	0	0	0	0	0	0	0	0	0	0	0	0	0	0	0
M01178:22:000000000-AJVU0:1:1108:15319:5093	102	8	gb|KC567824.1|	Hymenoptera	Acordulecera	sp.	80.39	0	0	0	0	0	0	0	0	0	0	0	0	0	0	0	0	0	0	0	0	0	0	0	0	0	0	0	0	0	0	0	0	0	0	0	0	0	0	0	0	0	0
M01178:22:000000000-AJVU0:1:1101:11334:21803	30	18	gb|KF809606.1|	Insect	Neuroctenus	sp.	100	18	0	0	0	0	0	0	0	0	0	0	0	0	0	0	0	0	0	0	0	0	0	0	0	0	0	0	0	0	0	0	0	0	0	0	0	0	0	0	0	0	0
M01178:22:000000000-AJVU0:1:1107:18378:18997	316	7	gb|KJ592524.1|	Insect	Pseudomallada	prasinus	85.44	0	7	0	0	0	0	0	0	0	0	0	0	0	0	0	0	0	0	0	0	0	0	0	0	0	0	0	0	0	0	0	0	0	0	0	0	0	0	0	0	0	0
M01178:22:000000000-AJVU0:1:1106:13992:16961	299	10	gb|GU070901.1|	Invertebrate	Invertebrate	environmental	85.95	0	0	0	0	0	0	0	0	0	0	0	0	0	0	0	0	0	0	0	0	0	0	0	0	0	0	0	0	0	0	0	0	0	0	0	0	0	0	0	0	0	0
M01178:22:000000000-AJVU0:1:1119:4559:5576	298	6	gb|GU070903.1|	Invertebrate	Invertebrate	environmental	82.01	6	0	0	0	0	0	0	0	0	0	0	0	0	0	0	0	0	0	0	0	0	0	0	0	0	0	0	0	0	0	0	0	0	0	0	0	0	0	0	0	0	0
M01178:22:000000000-AJVU0:1:1101:14764:10214	307	29	gb|EU364587.1|	Cave Isopod	Haloniscus	sp.	86.32	0	2	0	0	0	0	0	0	0	0	0	0	0	0	0	0	0	0	0	0	0	0	0	0	0	0	0	0	0	0	0	0	0	0	0	0	0	0	0	0	0	0
M01178:22:000000000-AJVU0:1:1102:5650:11353	314	18	gb|JX260718.1|	Mosquito	Psorophora	longipalpus	100	3	1	0	0	0	0	1	0	0	1	0	0	0	0	0	0	0	0	2	0	0	0	2	0	0	0	0	0	0	0	0	0	0	0	0	0	0	0	0	0	0	0
M01178:22:000000000-AJVU0:1:1106:20534:3963	271	6	gb|HM425027.1|	Moth	Idaea	sp.	75.65	0	0	0	0	0	0	0	0	0	0	0	0	0	0	0	0	0	0	0	0	0	0	0	0	0	0	0	0	0	0	0	0	6	0	0	0	0	0	0	0	0	0
M01178:22:000000000-AJVU0:1:1104:28516:9030	303	1	gb|JX571432.1|	Moth	Illice	sp.	84.49	0	0	0	0	0	0	0	0	0	0	0	0	0	0	0	0	0	0	0	0	0	0	0	0	0	0	0	0	0	0	0	0	0	0	0	0	0	0	0	0	0	0
M01178:22:000000000-AJVU0:1:1101:3335:9192	97	17	gb|KJ176215.1|	Moth	Maruca	vitrata	85.57	0	0	0	0	0	0	0	0	0	0	0	0	0	0	0	0	0	0	0	0	0	0	0	0	0	0	0	0	0	0	0	0	0	3	0	0	0	0	0	0	0	0
M01178:22:000000000-AJVU0:1:1105:10203:5005	306	12	gb|AY428840.2|	Nemertean	Argonemertes	australiensis	80.39	0	12	0	0	0	0	0	0	0	0	0	0	0	0	0	0	0	0	0	0	0	0	0	0	0	0	0	0	0	0	0	0	0	0	0	0	0	0	0	0	0	0
M01178:22:000000000-AJVU0:1:1101:12349:20993	30	7	emb|LM659860.1|	Platyhelminth	Fasciola	hepatica	100	0	0	0	0	0	0	0	0	0	0	0	0	0	0	0	0	0	0	0	0	0	0	0	3	0	0	0	0	0	0	0	0	0	0	0	0	0	0	0	4	0	0
M01178:22:000000000-AJVU0:1:1101:10010:20598	317	21054	gb|AF339473.1|	Scyllaridae	Jasus	edwardsii	99.37	1	20801	1	0	1	2	3	0	4	1	14	0	0	0	0	9	0	0	1	7	0	0	1	0	0	1	0	0	0	0	0	0	0	0	17	16	0	0	0	0	3	0
M01178:22:000000000-AJVU0:1:1102:19894:18560	317	784	gb|AF339473.1|	Scyllaridae	Jasus	edwardsii	97.48	0	717	0	0	0	0	0	0	0	0	0	67	0	0	0	0	0	0	0	0	0	0	0	0	0	0	0	0	0	0	0	0	0	0	0	0	0	0	0	0	0	0
M01178:22:000000000-AJVU0:1:1101:10659:11936	317	798	gb|JN673759.1|	Scyllaridae	Jasus	paulensis	91.8	0	789	1	1	0	0	0	1	0	0	0	0	0	0	0	0	0	0	0	0	0	0	0	0	0	0	0	0	0	0	0	0	0	0	0	0	0	0	0	0	0	0
M01178:22:000000000-AJVU0:1:1101:15198:22791	318	428	gb|JN673741.1|	Scyllaridae	Jasus	paulensis	85.85	0	423	0	0	0	0	1	0	0	0	0	0	0	0	0	0	0	0	0	0	0	0	0	0	0	0	0	0	0	0	0	0	0	0	0	0	0	0	0	0	0	0
M01178:22:000000000-AJVU0:1:2106:10074:19542	318	705	gb|AF339473.1|	Scyllaridae	Jasus	edwardsii	97.17	0	698	0	0	0	0	0	0	0	0	0	0	0	0	0	0	0	0	0	5	0	0	0	0	0	1	0	0	0	0	0	0	0	0	0	0	0	0	0	0	0	0
M01178:22:000000000-AJVU0:1:1101:17386:21851	316	208	gb|AF339473.1|	Scyllaridae	Jasus	edwardsii	97.15	0	208	0	0	0	0	0	0	0	0	0	0	0	0	0	0	0	0	0	0	0	0	0	0	0	0	0	0	0	0	0	0	0	0	0	0	0	0	0	0	0	0
M01178:22:000000000-AJVU0:1:1101:22126:8285	317	128	gb|AF339473.1|	Scyllaridae	Jasus	edwardsii	97.48	0	128	0	0	0	0	0	0	0	0	0	0	0	0	0	0	0	0	0	0	0	0	0	0	0	0	0	0	0	0	0	0	0	0	0	0	0	0	0	0	0	0
M01178:22:000000000-AJVU0:1:1104:21512:13422	317	79	gb|AF339473.1|	Scyllaridae	Jasus	edwardsii	97.16	0	79	0	0	0	0	0	0	0	0	0	0	0	0	0	0	0	0	0	0	0	0	0	0	0	0	0	0	0	0	0	0	0	0	0	0	0	0	0	0	0	0
M01178:22:000000000-AJVU0:1:1102:22982:21402	317	77	gb|AF339473.1|	Scyllaridae	Jasus	edwardsii	97.16	0	77	0	0	0	0	0	0	0	0	0	0	0	0	0	0	0	0	0	0	0	0	0	0	0	0	0	0	0	0	0	0	0	0	0	0	0	0	0	0	0	0
M01178:22:000000000-AJVU0:1:2108:19532:14403	315	241	gb|AF339473.1|	Scyllaridae	Jasus	edwardsii	97.78	0	240	1	0	0	0	0	0	0	0	0	0	0	0	0	0	0	0	0	0	0	0	0	0	0	0	0	0	0	0	0	0	0	0	0	0	0	0	0	0	0	0
M01178:22:000000000-AJVU0:1:1101:14014:1189	316	60	gb|AF339473.1|	Scyllaridae	Jasus	edwardsii	97.47	0	60	0	0	0	0	0	0	0	0	0	0	0	0	0	0	0	0	0	0	0	0	0	0	0	0	0	0	0	0	0	0	0	0	0	0	0	0	0	0	0	0
M01178:22:000000000-AJVU0:1:1103:28190:7812	316	55	gb|AF339473.1|	Scyllaridae	Jasus	edwardsii	97.47	0	48	0	0	0	0	0	0	0	0	0	7	0	0	0	0	0	0	0	0	0	0	0	0	0	0	0	0	0	0	0	0	0	0	0	0	0	0	0	0	0	0
M01178:22:000000000-AJVU0:1:1101:21198:21897	315	51	gb|JN673755.1|	Scyllaridae	Jasus	paulensis	100	0	51	0	0	0	0	0	0	0	0	0	0	0	0	0	0	0	0	0	0	0	0	0	0	0	0	0	0	0	0	0	0	0	0	0	0	0	0	0	0	0	0
M01178:22:000000000-AJVU0:1:1106:25614:18404	317	56	gb|AF339473.1|	Scyllaridae	Jasus	edwardsii	97.16	0	52	0	0	0	0	0	0	0	0	0	4	0	0	0	0	0	0	0	0	0	0	0	0	0	0	0	0	0	0	0	0	0	0	0	0	0	0	0	0	0	0
M01178:22:000000000-AJVU0:1:1101:13902:20774	308	38	gb|JF775572.1|	Scyllaridae	Jasus	edwardsii	98.38	0	38	0	0	0	0	0	0	0	0	0	0	0	0	0	0	0	0	0	0	0	0	0	0	0	0	0	0	0	0	0	0	0	0	0	0	0	0	0	0	0	0
M01178:22:000000000-AJVU0:1:1101:16939:23422	316	43	gb|AF339473.1|	Scyllaridae	Jasus	edwardsii	96.52	0	43	0	0	0	0	0	0	0	0	0	0	0	0	0	0	0	0	0	0	0	0	0	0	0	0	0	0	0	0	0	0	0	0	0	0	0	0	0	0	0	0
M01178:22:000000000-AJVU0:1:1101:13311:23108	315	40	gb|AF339473.1|	Scyllaridae	Jasus	edwardsii	97.14	0	40	0	0	0	0	0	0	0	0	0	0	0	0	0	0	0	0	0	0	0	0	0	0	0	0	0	0	0	0	0	0	0	0	0	0	0	0	0	0	0	0
M01178:22:000000000-AJVU0:1:1103:17321:15029	313	45	gb|AF339473.1|	Scyllaridae	Jasus	edwardsii	97.76	0	45	0	0	0	0	0	0	0	0	0	0	0	0	0	0	0	0	0	0	0	0	0	0	0	0	0	0	0	0	0	0	0	0	0	0	0	0	0	0	0	0
M01178:22:000000000-AJVU0:1:1105:7123:21645	316	41	gb|AF339473.1|	Scyllaridae	Jasus	edwardsii	93.67	0	41	0	0	0	0	0	0	0	0	0	0	0	0	0	0	0	0	0	0	0	0	0	0	0	0	0	0	0	0	0	0	0	0	0	0	0	0	0	0	0	0
M01178:22:000000000-AJVU0:1:1109:22549:8799	316	44	gb|AF339473.1|	Scyllaridae	Jasus	edwardsii	97.47	0	44	0	0	0	0	0	0	0	0	0	0	0	0	0	0	0	0	0	0	0	0	0	0	0	0	0	0	0	0	0	0	0	0	0	0	0	0	0	0	0	0
M01178:22:000000000-AJVU0:1:1111:20494:16312	317	30	gb|AF339473.1|	Scyllaridae	Jasus	edwardsii	97.16	0	30	0	0	0	0	0	0	0	0	0	0	0	0	0	0	0	0	0	0	0	0	0	0	0	0	0	0	0	0	0	0	0	0	0	0	0	0	0	0	0	0
M01178:22:000000000-AJVU0:1:2104:24710:21958	317	53	gb|AF339473.1|	Scyllaridae	Jasus	edwardsii	97.48	0	50	0	0	0	0	0	0	0	0	0	3	0	0	0	0	0	0	0	0	0	0	0	0	0	0	0	0	0	0	0	0	0	0	0	0	0	0	0	0	0	0
M01178:22:000000000-AJVU0:1:2104:18867:18915	314	71	gb|AF339473.1|	Scyllaridae	Jasus	edwardsii	97.77	0	70	0	0	0	0	0	0	0	0	0	0	0	0	0	0	0	0	0	0	0	0	0	0	0	0	0	0	0	0	0	0	0	0	0	0	0	0	0	0	0	0
M01178:22:000000000-AJVU0:1:1103:16743:9250	317	25	gb|AF339473.1|	Scyllaridae	Jasus	edwardsii	93.69	0	25	0	0	0	0	0	0	0	0	0	0	0	0	0	0	0	0	0	0	0	0	0	0	0	0	0	0	0	0	0	0	0	0	0	0	0	0	0	0	0	0
M01178:22:000000000-AJVU0:1:1103:17934:15068	315	17	gb|AF339473.1|	Scyllaridae	Jasus	edwardsii	97.46	0	17	0	0	0	0	0	0	0	0	0	0	0	0	0	0	0	0	0	0	0	0	0	0	0	0	0	0	0	0	0	0	0	0	0	0	0	0	0	0	0	0
M01178:22:000000000-AJVU0:1:2112:15924:17215	313	101	gb|AF339473.1|	Scyllaridae	Jasus	edwardsii	98.08	0	100	0	0	0	0	0	0	0	0	0	0	0	0	0	0	0	0	0	0	0	0	0	0	0	0	0	0	0	0	0	0	0	0	0	0	0	0	0	0	0	0
M01178:22:000000000-AJVU0:1:1104:28109:18032	316	14	gb|AF339473.1|	Scyllaridae	Jasus	edwardsii	97.47	0	14	0	0	0	0	0	0	0	0	0	0	0	0	0	0	0	0	0	0	0	0	0	0	0	0	0	0	0	0	0	0	0	0	0	0	0	0	0	0	0	0
M01178:22:000000000-AJVU0:1:1108:26449:6379	317	27	gb|AF339473.1|	Scyllaridae	Jasus	edwardsii	97.48	0	27	0	0	0	0	0	0	0	0	0	0	0	0	0	0	0	0	0	0	0	0	0	0	0	0	0	0	0	0	0	0	0	0	0	0	0	0	0	0	0	0
M01178:22:000000000-AJVU0:1:2112:10530:2576	315	90	gb|AF339473.1|	Scyllaridae	Jasus	edwardsii	97.46	0	89	0	0	0	0	0	0	0	0	0	0	0	0	0	0	0	0	0	0	0	0	0	0	0	0	0	0	0	0	0	0	0	0	0	0	0	0	0	0	0	0
M01178:22:000000000-AJVU0:1:1106:11206:18995	316	20	gb|AF339473.1|	Scyllaridae	Jasus	edwardsii	94.3	0	20	0	0	0	0	0	0	0	0	0	0	0	0	0	0	0	0	0	0	0	0	0	0	0	0	0	0	0	0	0	0	0	0	0	0	0	0	0	0	0	0
M01178:22:000000000-AJVU0:1:2111:26824:19974	312	28	gb|AF339473.1|	Scyllaridae	Jasus	edwardsii	97.76	0	28	0	0	0	0	0	0	0	0	0	0	0	0	0	0	0	0	0	0	0	0	0	0	0	0	0	0	0	0	0	0	0	0	0	0	0	0	0	0	0	0
M01178:22:000000000-AJVU0:1:1111:18542:7508	317	14	gb|AF339473.1|	Scyllaridae	Jasus	edwardsii	97.48	0	14	0	0	0	0	0	0	0	0	0	0	0	0	0	0	0	0	0	0	0	0	0	0	0	0	0	0	0	0	0	0	0	0	0	0	0	0	0	0	0	0
M01178:22:000000000-AJVU0:1:1110:9099:23496	316	18	gb|AF339473.1|	Scyllaridae	Jasus	edwardsii	97.15	0	18	0	0	0	0	0	0	0	0	0	0	0	0	0	0	0	0	0	0	0	0	0	0	0	0	0	0	0	0	0	0	0	0	0	0	0	0	0	0	0	0
M01178:22:000000000-AJVU0:1:1101:10401:13704	317	16	gb|AF339473.1|	Scyllaridae	Jasus	edwardsii	88.96	0	16	0	0	0	0	0	0	0	0	0	0	0	0	0	0	0	0	0	0	0	0	0	0	0	0	0	0	0	0	0	0	0	0	0	0	0	0	0	0	0	0
M01178:22:000000000-AJVU0:1:1106:7746:21980	315	16	gb|JN673758.1|	Scyllaridae	Jasus	paulensis	96.19	0	16	0	0	0	0	0	0	0	0	0	0	0	0	0	0	0	0	0	0	0	0	0	0	0	0	0	0	0	0	0	0	0	0	0	0	0	0	0	0	0	0
M01178:22:000000000-AJVU0:1:1106:15399:5217	315	19	gb|AF339473.1|	Scyllaridae	Jasus	edwardsii	97.46	0	18	0	0	0	0	0	0	0	0	0	1	0	0	0	0	0	0	0	0	0	0	0	0	0	0	0	0	0	0	0	0	0	0	0	0	0	0	0	0	0	0
M01178:22:000000000-AJVU0:1:1117:27628:7841	315	28	gb|AF339473.1|	Scyllaridae	Jasus	edwardsii	97.46	0	28	0	0	0	0	0	0	0	0	0	0	0	0	0	0	0	0	0	0	0	0	0	0	0	0	0	0	0	0	0	0	0	0	0	0	0	0	0	0	0	0
M01178:22:000000000-AJVU0:1:1101:8352:12112	317	15	gb|AF339473.1|	Scyllaridae	Jasus	edwardsii	97.48	0	15	0	0	0	0	0	0	0	0	0	0	0	0	0	0	0	0	0	0	0	0	0	0	0	0	0	0	0	0	0	0	0	0	0	0	0	0	0	0	0	0
M01178:22:000000000-AJVU0:1:1101:27923:7552	316	13	gb|AF339473.1|	Scyllaridae	Jasus	edwardsii	97.15	0	13	0	0	0	0	0	0	0	0	0	0	0	0	0	0	0	0	0	0	0	0	0	0	0	0	0	0	0	0	0	0	0	0	0	0	0	0	0	0	0	0
M01178:22:000000000-AJVU0:1:1118:27062:18974	317	16	gb|AF339473.1|	Scyllaridae	Jasus	edwardsii	97.48	0	16	0	0	0	0	0	0	0	0	0	0	0	0	0	0	0	0	0	0	0	0	0	0	0	0	0	0	0	0	0	0	0	0	0	0	0	0	0	0	0	0
M01178:22:000000000-AJVU0:1:1105:19617:2902	310	14	gb|AF339473.1|	Scyllaridae	Jasus	edwardsii	97.74	0	14	0	0	0	0	0	0	0	0	0	0	0	0	0	0	0	0	0	0	0	0	0	0	0	0	0	0	0	0	0	0	0	0	0	0	0	0	0	0	0	0
M01178:22:000000000-AJVU0:1:1101:21346:11404	315	13	gb|AF339473.1|	Scyllaridae	Jasus	edwardsii	93.33	0	13	0	0	0	0	0	0	0	0	0	0	0	0	0	0	0	0	0	0	0	0	0	0	0	0	0	0	0	0	0	0	0	0	0	0	0	0	0	0	0	0
M01178:22:000000000-AJVU0:1:1105:5821:9914	316	13	gb|AF339473.1|	Scyllaridae	Jasus	edwardsii	97.47	0	13	0	0	0	0	0	0	0	0	0	0	0	0	0	0	0	0	0	0	0	0	0	0	0	0	0	0	0	0	0	0	0	0	0	0	0	0	0	0	0	0
M01178:22:000000000-AJVU0:1:1105:13138:21700	316	14	gb|AF339473.1|	Scyllaridae	Jasus	edwardsii	91.46	0	14	0	0	0	0	0	0	0	0	0	0	0	0	0	0	0	0	0	0	0	0	0	0	0	0	0	0	0	0	0	0	0	0	0	0	0	0	0	0	0	0
M01178:22:000000000-AJVU0:1:1116:25236:12420	317	25	gb|AF339473.1|	Scyllaridae	Jasus	edwardsii	97.48	0	22	0	0	0	0	0	0	0	0	0	3	0	0	0	0	0	0	0	0	0	0	0	0	0	0	0	0	0	0	0	0	0	0	0	0	0	0	0	0	0	0
M01178:22:000000000-AJVU0:1:1111:10460:22764	315	15	gb|AF339473.1|	Scyllaridae	Jasus	edwardsii	97.78	0	15	0	0	0	0	0	0	0	0	0	0	0	0	0	0	0	0	0	0	0	0	0	0	0	0	0	0	0	0	0	0	0	0	0	0	0	0	0	0	0	0
M01178:22:000000000-AJVU0:1:1105:8232:11533	317	11	gb|AF339473.1|	Scyllaridae	Jasus	edwardsii	93.38	0	11	0	0	0	0	0	0	0	0	0	0	0	0	0	0	0	0	0	0	0	0	0	0	0	0	0	0	0	0	0	0	0	0	0	0	0	0	0	0	0	0
M01178:22:000000000-AJVU0:1:1116:23949:20107	315	15	gb|AF339473.1|	Scyllaridae	Jasus	edwardsii	97.46	0	15	0	0	0	0	0	0	0	0	0	0	0	0	0	0	0	0	0	0	0	0	0	0	0	0	0	0	0	0	0	0	0	0	0	0	0	0	0	0	0	0
M01178:22:000000000-AJVU0:1:1117:11436:22258	315	22	gb|AF339473.1|	Scyllaridae	Jasus	edwardsii	97.46	0	18	0	0	0	0	0	0	0	0	0	4	0	0	0	0	0	0	0	0	0	0	0	0	0	0	0	0	0	0	0	0	0	0	0	0	0	0	0	0	0	0
M01178:22:000000000-AJVU0:1:1103:25016:5564	316	13	gb|JN673757.1|	Scyllaridae	Jasus	paulensis	84.81	0	13	0	0	0	0	0	0	0	0	0	0	0	0	0	0	0	0	0	0	0	0	0	0	0	0	0	0	0	0	0	0	0	0	0	0	0	0	0	0	0	0
M01178:22:000000000-AJVU0:1:1102:17990:23400	317	10	gb|JN673755.1|	Scyllaridae	Jasus	paulensis	96.21	0	10	0	0	0	0	0	0	0	0	0	0	0	0	0	0	0	0	0	0	0	0	0	0	0	0	0	0	0	0	0	0	0	0	0	0	0	0	0	0	0	0
M01178:22:000000000-AJVU0:1:1103:22743:20351	317	10	gb|JN673741.1|	Scyllaridae	Jasus	paulensis	96.21	0	10	0	0	0	0	0	0	0	0	0	0	0	0	0	0	0	0	0	0	0	0	0	0	0	0	0	0	0	0	0	0	0	0	0	0	0	0	0	0	0	0
M01178:22:000000000-AJVU0:1:2114:14585:2049	310	81	gb|JF775572.1|	Scyllaridae	Jasus	edwardsii	98.71	0	81	0	0	0	0	0	0	0	0	0	0	0	0	0	0	0	0	0	0	0	0	0	0	0	0	0	0	0	0	0	0	0	0	0	0	0	0	0	0	0	0
M01178:22:000000000-AJVU0:1:1101:7764:7720	315	12	gb|AF339473.1|	Scyllaridae	Jasus	edwardsii	97.14	0	12	0	0	0	0	0	0	0	0	0	0	0	0	0	0	0	0	0	0	0	0	0	0	0	0	0	0	0	0	0	0	0	0	0	0	0	0	0	0	0	0
M01178:22:000000000-AJVU0:1:1108:17924:1983	316	12	gb|AF339473.1|	Scyllaridae	Jasus	edwardsii	97.47	0	12	0	0	0	0	0	0	0	0	0	0	0	0	0	0	0	0	0	0	0	0	0	0	0	0	0	0	0	0	0	0	0	0	0	0	0	0	0	0	0	0
M01178:22:000000000-AJVU0:1:1111:22395:23586	316	12	gb|AF339473.1|	Scyllaridae	Jasus	edwardsii	97.47	0	12	0	0	0	0	0	0	0	0	0	0	0	0	0	0	0	0	0	0	0	0	0	0	0	0	0	0	0	0	0	0	0	0	0	0	0	0	0	0	0	0
M01178:22:000000000-AJVU0:1:1105:18929:19814	317	13	gb|AF339473.1|	Scyllaridae	Jasus	edwardsii	97.48	0	13	0	0	0	0	0	0	0	0	0	0	0	0	0	0	0	0	0	0	0	0	0	0	0	0	0	0	0	0	0	0	0	0	0	0	0	0	0	0	0	0
M01178:22:000000000-AJVU0:1:1108:28272:7144	315	15	gb|AF339473.1|	Scyllaridae	Jasus	edwardsii	97.46	0	15	0	0	0	0	0	0	0	0	0	0	0	0	0	0	0	0	0	0	0	0	0	0	0	0	0	0	0	0	0	0	0	0	0	0	0	0	0	0	0	0
M01178:22:000000000-AJVU0:1:1114:21737:22368	315	12	gb|AF339473.1|	Scyllaridae	Jasus	edwardsii	97.46	0	12	0	0	0	0	0	0	0	0	0	0	0	0	0	0	0	0	0	0	0	0	0	0	0	0	0	0	0	0	0	0	0	0	0	0	0	0	0	0	0	0
M01178:22:000000000-AJVU0:1:1103:10258:13573	321	9	gb|AF339473.1|	Scyllaridae	Jasus	edwardsii	86.6	0	9	0	0	0	0	0	0	0	0	0	0	0	0	0	0	0	0	0	0	0	0	0	0	0	0	0	0	0	0	0	0	0	0	0	0	0	0	0	0	0	0
M01178:22:000000000-AJVU0:1:2106:10567:22852	317	23	gb|AF339473.1|	Scyllaridae	Jasus	edwardsii	97.48	0	21	0	0	0	0	0	0	0	0	0	2	0	0	0	0	0	0	0	0	0	0	0	0	0	0	0	0	0	0	0	0	0	0	0	0	0	0	0	0	0	0
M01178:22:000000000-AJVU0:1:1112:23179:5023	312	14	gb|FJ174951.1|	Scyllaridae	Jasus	edwardsii	97.76	0	14	0	0	0	0	0	0	0	0	0	0	0	0	0	0	0	0	0	0	0	0	0	0	0	0	0	0	0	0	0	0	0	0	0	0	0	0	0	0	0	0
M01178:22:000000000-AJVU0:1:1102:13979:14564	290	8	gb|AF339473.1|	Scyllaridae	Jasus	edwardsii	97.59	0	8	0	0	0	0	0	0	0	0	0	0	0	0	0	0	0	0	0	0	0	0	0	0	0	0	0	0	0	0	0	0	0	0	0	0	0	0	0	0	0	0
M01178:22:000000000-AJVU0:1:1107:24421:12519	316	7	gb|AF339473.1|	Scyllaridae	Jasus	edwardsii	97.15	0	7	0	0	0	0	0	0	0	0	0	0	0	0	0	0	0	0	0	0	0	0	0	0	0	0	0	0	0	0	0	0	0	0	0	0	0	0	0	0	0	0
M01178:22:000000000-AJVU0:1:2103:14731:2643	313	13	gb|AF339473.1|	Scyllaridae	Jasus	edwardsii	97.76	0	13	0	0	0	0	0	0	0	0	0	0	0	0	0	0	0	0	0	0	0	0	0	0	0	0	0	0	0	0	0	0	0	0	0	0	0	0	0	0	0	0
M01178:22:000000000-AJVU0:1:1119:10966:19625	316	14	gb|AF339473.1|	Scyllaridae	Jasus	edwardsii	96.52	0	14	0	0	0	0	0	0	0	0	0	0	0	0	0	0	0	0	0	0	0	0	0	0	0	0	0	0	0	0	0	0	0	0	0	0	0	0	0	0	0	0
M01178:22:000000000-AJVU0:1:1111:10327:7071	317	8	gb|AF339473.1|	Scyllaridae	Jasus	edwardsii	97.48	0	8	0	0	0	0	0	0	0	0	0	0	0	0	0	0	0	0	0	0	0	0	0	0	0	0	0	0	0	0	0	0	0	0	0	0	0	0	0	0	0	0
M01178:22:000000000-AJVU0:1:1110:18971:2875	317	7	gb|AF339473.1|	Scyllaridae	Jasus	edwardsii	97.48	0	6	0	0	0	0	0	0	0	0	0	0	0	0	0	0	0	0	0	1	0	0	0	0	0	0	0	0	0	0	0	0	0	0	0	0	0	0	0	0	0	0
M01178:22:000000000-AJVU0:1:2101:4174:7679	317	16	gb|AF339473.1|	Scyllaridae	Jasus	edwardsii	97.16	0	16	0	0	0	0	0	0	0	0	0	0	0	0	0	0	0	0	0	0	0	0	0	0	0	0	0	0	0	0	0	0	0	0	0	0	0	0	0	0	0	0
M01178:22:000000000-AJVU0:1:1106:22316:2075	316	6	gb|AF339473.1|	Scyllaridae	Jasus	edwardsii	97.47	0	6	0	0	0	0	0	0	0	0	0	0	0	0	0	0	0	0	0	0	0	0	0	0	0	0	0	0	0	0	0	0	0	0	0	0	0	0	0	0	0	0
M01178:22:000000000-AJVU0:1:1105:18759:16302	315	8	gb|AF339473.1|	Scyllaridae	Jasus	edwardsii	97.46	0	8	0	0	0	0	0	0	0	0	0	0	0	0	0	0	0	0	0	0	0	0	0	0	0	0	0	0	0	0	0	0	0	0	0	0	0	0	0	0	0	0
M01178:22:000000000-AJVU0:1:1105:2767:16796	315	1	gb|AF339473.1|	Scyllaridae	Jasus	edwardsii	96.83	0	1	0	0	0	0	0	0	0	0	0	0	0	0	0	0	0	0	0	0	0	0	0	0	0	0	0	0	0	0	0	0	0	0	0	0	0	0	0	0	0	0
M01178:22:000000000-AJVU0:1:2109:9902:22031	315	17	gb|AF339473.1|	Scyllaridae	Jasus	edwardsii	97.78	0	17	0	0	0	0	0	0	0	0	0	0	0	0	0	0	0	0	0	0	0	0	0	0	0	0	0	0	0	0	0	0	0	0	0	0	0	0	0	0	0	0
M01178:22:000000000-AJVU0:1:1111:20635:2746	315	6	gb|AF339473.1|	Scyllaridae	Jasus	edwardsii	97.46	0	6	0	0	0	0	0	0	0	0	0	0	0	0	0	0	0	0	0	0	0	0	0	0	0	0	0	0	0	0	0	0	0	0	0	0	0	0	0	0	0	0
M01178:22:000000000-AJVU0:1:1103:26055:14162	316	6	gb|AF339473.1|	Scyllaridae	Jasus	edwardsii	97.47	0	6	0	0	0	0	0	0	0	0	0	0	0	0	0	0	0	0	0	0	0	0	0	0	0	0	0	0	0	0	0	0	0	0	0	0	0	0	0	0	0	0
M01178:22:000000000-AJVU0:1:1103:3857:16430	318	7	gb|AF339473.1|	Scyllaridae	Jasus	edwardsii	91.19	0	7	0	0	0	0	0	0	0	0	0	0	0	0	0	0	0	0	0	0	0	0	0	0	0	0	0	0	0	0	0	0	0	0	0	0	0	0	0	0	0	0
M01178:22:000000000-AJVU0:1:1103:21061:8514	317	6	gb|AF339473.1|	Scyllaridae	Jasus	edwardsii	96.85	0	6	0	0	0	0	0	0	0	0	0	0	0	0	0	0	0	0	0	0	0	0	0	0	0	0	0	0	0	0	0	0	0	0	0	0	0	0	0	0	0	0
M01178:22:000000000-AJVU0:1:2103:22487:11845	317	25	gb|AF339473.1|	Scyllaridae	Jasus	edwardsii	97.48	0	25	0	0	0	0	0	0	0	0	0	0	0	0	0	0	0	0	0	0	0	0	0	0	0	0	0	0	0	0	0	0	0	0	0	0	0	0	0	0	0	0
M01178:22:000000000-AJVU0:1:1108:27003:13721	316	6	gb|AF339473.1|	Scyllaridae	Jasus	edwardsii	97.15	0	6	0	0	0	0	0	0	0	0	0	0	0	0	0	0	0	0	0	0	0	0	0	0	0	0	0	0	0	0	0	0	0	0	0	0	0	0	0	0	0	0
M01178:22:000000000-AJVU0:1:1102:24574:8472	314	5	gb|AF339473.1|	Scyllaridae	Jasus	edwardsii	97.45	0	5	0	0	0	0	0	0	0	0	0	0	0	0	0	0	0	0	0	0	0	0	0	0	0	0	0	0	0	0	0	0	0	0	0	0	0	0	0	0	0	0
M01178:22:000000000-AJVU0:1:1104:13409:17347	317	6	gb|AF339473.1|	Scyllaridae	Jasus	edwardsii	97.48	0	6	0	0	0	0	0	0	0	0	0	0	0	0	0	0	0	0	0	0	0	0	0	0	0	0	0	0	0	0	0	0	0	0	0	0	0	0	0	0	0	0
M01178:22:000000000-AJVU0:1:1114:11978:10158	317	5	gb|AF339473.1|	Scyllaridae	Jasus	edwardsii	88.01	0	5	0	0	0	0	0	0	0	0	0	0	0	0	0	0	0	0	0	0	0	0	0	0	0	0	0	0	0	0	0	0	0	0	0	0	0	0	0	0	0	0
M01178:22:000000000-AJVU0:1:2106:13664:7651	317	5	gb|AF339473.1|	Scyllaridae	Jasus	edwardsii	96.53	0	3	0	0	0	0	0	0	1	0	0	0	0	0	0	0	0	0	0	1	0	0	0	0	0	0	0	0	0	0	0	0	0	0	0	0	0	0	0	0	0	0
M01178:22:000000000-AJVU0:1:1103:22437:12828	315	5	gb|AF339473.1|	Scyllaridae	Jasus	edwardsii	97.14	0	5	0	0	0	0	0	0	0	0	0	0	0	0	0	0	0	0	0	0	0	0	0	0	0	0	0	0	0	0	0	0	0	0	0	0	0	0	0	0	0	0
M01178:22:000000000-AJVU0:1:1108:22448:15582	316	4	gb|AF339473.1|	Scyllaridae	Jasus	edwardsii	97.47	0	4	0	0	0	0	0	0	0	0	0	0	0	0	0	0	0	0	0	0	0	0	0	0	0	0	0	0	0	0	0	0	0	0	0	0	0	0	0	0	0	0
M01178:22:000000000-AJVU0:1:1112:3120:16496	305	10	gb|AF339473.1|	Scyllaridae	Jasus	edwardsii	98.69	0	10	0	0	0	0	0	0	0	0	0	0	0	0	0	0	0	0	0	0	0	0	0	0	0	0	0	0	0	0	0	0	0	0	0	0	0	0	0	0	0	0
M01178:22:000000000-AJVU0:1:2105:16239:7293	317	8	gb|AF339473.1|	Scyllaridae	Jasus	edwardsii	97.48	0	8	0	0	0	0	0	0	0	0	0	0	0	0	0	0	0	0	0	0	0	0	0	0	0	0	0	0	0	0	0	0	0	0	0	0	0	0	0	0	0	0
M01178:22:000000000-AJVU0:1:1106:5774:20594	316	5	gb|AF339473.1|	Scyllaridae	Jasus	edwardsii	93.35	0	5	0	0	0	0	0	0	0	0	0	0	0	0	0	0	0	0	0	0	0	0	0	0	0	0	0	0	0	0	0	0	0	0	0	0	0	0	0	0	0	0
M01178:22:000000000-AJVU0:1:1103:21357:7889	317	5	gb|AF339473.1|	Scyllaridae	Jasus	edwardsii	96.21	0	5	0	0	0	0	0	0	0	0	0	0	0	0	0	0	0	0	0	0	0	0	0	0	0	0	0	0	0	0	0	0	0	0	0	0	0	0	0	0	0	0
M01178:22:000000000-AJVU0:1:1101:14401:8917	275	131	gb|HQ7008088.1|	Scyllaridae	Jasus	frontalis	83.1	0	132	0	0	0	0	0	0	0	0	0	0	0	0	0	0	0	0	0	0	0	0	0	0	0	0	0	0	0	0	0	0	0	0	0	0	0	0	0	0	0	0
M01178:22:000000000-AJVU0:1:1107:16461:17943	272	22	gb|HQ7008088.1|	Scyllaridae	Jasus	frontalis	82.09	0	23	0	0	0	0	0	0	0	0	0	0	0	0	0	0	0	0	0	0	0	0	0	0	0	0	0	0	0	0	0	0	0	0	0	0	0	0	0	0	0	0
M01178:22:000000000-AJVU0:1:1101:11876:14221	306	131	gb|FJ174953.1|	Scyllaridae	Projasus	parkeri	94.12	0	131	0	0	0	0	0	0	0	0	0	0	0	0	0	0	0	0	0	0	0	0	0	0	0	0	0	0	0	0	0	0	0	0	0	0	0	0	0	0	0	0
M01178:22:000000000-AJVU0:1:1101:10185:7140	316	2074	dbj|AB859775.1|	Scyllaridae	Sagmariasus	verreauxi	99.68	0	1831	5	1	0	38	4	0	0	0	0	0	0	0	0	0	0	0	0	0	0	0	0	0	0	0	0	2	0	0	27	8	4	14	124	0	0	0	0	0	0	0
M01178:22:000000000-AJVU0:1:1101:10913:3588	316	243	dbj|AB859775.1|	Scyllaridae	Sagmariasus	verreauxi	94.3	0	199	0	0	1	0	0	0	0	0	0	0	0	0	0	0	0	0	0	0	0	0	0	0	0	0	0	26	0	0	0	0	0	17	0	0	0	0	0	0	0	0
M01178:22:000000000-AJVU0:1:1109:7926:23918	310	17	dbj|AB859775.1|	Scyllaridae	Sagmariasus	verreauxi	97.42	0	17	0	0	0	0	0	0	0	0	0	0	0	0	0	0	0	0	0	0	0	0	0	0	0	0	0	0	0	0	0	0	0	0	0	0	0	0	0	0	0	0
M01178:22:000000000-AJVU0:1:1101:9743:4013	316	17	dbj|AB859775.1|	Scyllaridae	Sagmariasus	verreauxi	97.15	0	17	0	0	0	0	0	0	0	0	0	0	0	0	0	0	0	0	0	0	0	0	0	0	0	0	0	0	0	0	0	0	0	0	0	0	0	0	0	0	0	0
M01178:22:000000000-AJVU0:1:1105:15839:6169	301	10	dbj|AB859775.1|	Scyllaridae	Sagmariasus	verreauxi	100	0	10	0	0	0	0	0	0	0	0	0	0	0	0	0	0	0	0	0	0	0	0	0	0	0	0	0	0	0	0	0	0	0	0	0	0	0	0	0	0	0	0
M01178:22:000000000-AJVU0:1:1105:14805:8639	317	10	dbj|AB859775.1|	Scyllaridae	Sagmariasus	verreauxi	94.95	0	10	0	0	0	0	0	0	0	0	0	0	0	0	0	0	0	0	0	0	0	0	0	0	0	0	0	0	0	0	0	0	0	0	0	0	0	0	0	0	0	0
M01178:22:000000000-AJVU0:1:1102:9884:4143	316	10	dbj|AB859775.1|	Scyllaridae	Sagmariasus	verreauxi	97.15	0	10	0	0	0	0	0	0	0	0	0	0	0	0	0	0	0	0	0	0	0	0	0	0	0	0	0	0	0	0	0	0	0	0	0	0	0	0	0	0	0	0
M01178:22:000000000-AJVU0:1:1104:6727:21750	316	9	dbj|AB859775.1|	Scyllaridae	Sagmariasus	verreauxi	92.41	0	9	0	0	0	0	0	0	0	0	0	0	0	0	0	0	0	0	0	0	0	0	0	0	0	0	0	0	0	0	0	0	0	0	0	0	0	0	0	0	0	0
M01178:22:000000000-AJVU0:1:1102:20582:7846	310	7	dbj|AB859775.1|	Scyllaridae	Sagmariasus	verreauxi	93.23	0	7	0	0	0	0	0	0	0	0	0	0	0	0	0	0	0	0	0	0	0	0	0	0	0	0	0	0	0	0	0	0	0	0	0	0	0	0	0	0	0	0
M01178:22:000000000-AJVU0:1:1105:2988:12371	310	9	dbj|AB859775.1|	Scyllaridae	Sagmariasus	verreauxi	92.26	0	9	0	0	0	0	0	0	0	0	0	0	0	0	0	0	0	0	0	0	0	0	0	0	0	0	0	0	0	0	0	0	0	0	0	0	0	0	0	0	0	0
M01178:22:000000000-AJVU0:1:2107:19078:12417	311	7	dbj|AB859775.1|	Scyllaridae	Sagmariasus	verreauxi	94.53	0	7	0	0	0	0	0	0	0	0	0	0	0	0	0	0	0	0	0	0	0	0	0	0	0	0	0	0	0	0	0	0	0	0	0	0	0	0	0	0	0	0
M01178:22:000000000-AJVU0:1:1111:23942:19286	317	6	dbj|AB859775.1|	Scyllaridae	Sagmariasus	verreauxi	91.8	0	6	0	0	0	0	0	0	0	0	0	0	0	0	0	0	0	0	0	0	0	0	0	0	0	0	0	0	0	0	0	0	0	0	0	0	0	0	0	0	0	0
M01178:22:000000000-AJVU0:1:1118:27929:11361	320	5	gb|JN701664.1|	Scyllaridae	Ibacus	peronii	78.12	0	5	0	0	0	0	0	0	0	0	0	0	0	0	0	0	0	0	0	0	0	0	0	0	0	0	0	0	0	0	0	0	0	0	0	0	0	0	0	0	0	0
M01178:22:000000000-AJVU0:1:1107:13795:23964	289	9	gb|GU109580.1|	Arachnid	Selenops	bifurcatus	80.62	0	0	1	0	0	0	0	0	0	0	0	0	0	0	0	0	0	0	0	0	0	0	0	0	0	0	0	0	0	0	0	0	0	0	0	0	0	0	0	0	0	0
M01178:22:000000000-AJVU0:1:1102:16241:14383	317	18	gb|DQ006317.1|	Yabby	Euastacus	bispinosus	99.05	0	0	0	0	0	0	0	0	0	0	0	0	0	0	0	0	0	0	0	0	0	0	0	0	0	0	0	7	0	0	0	0	0	0	0	0	0	0	0	0	0	0
M01178:22:000000000-AJVU0:1:1102:28070:14344	300	8	gb|GQ289644.1|	Yabby	Mahatha	ornatipes	82.33	0	0	0	0	0	0	0	0	0	0	0	0	0	0	0	0	0	0	0	0	0	0	0	0	0	0	0	0	0	0	0	0	0	0	0	0	0	0	0	0	0	0
M01178:22:000000000-AJVU0:1:1101:12945:20571	317	1315536	gb|KC851998.1|	Octopus	Octopus	vulgaris	98.11	2943	765	16013	9	3572	18977	6250	11323	74	12327	572	14047	37151	2201	12702	9846	18755	13460	10177	7079	26069	9704	876	1293	16347	5692	18422	14918	16858	21469	159	10164	12965	18702	7092	14844	14201	5888	19291	12282	10244	13976
M01178:22:000000000-AJVU0:1:1108:20004:8341	317	174038	gb|KC851961.1|	Octopus	Octopus	vulgaris	98.11	1	1	4	0	2	2	10	2	9477	1	1	2	0	0	0	2	1	1	8	0	45	0	0	0	10	5	6	10	7	11	164233	4	8	7	9	4	0	1	0	0	3	1
M01178:22:000000000-AJVU0:1:1102:14613:1110	319	67320	dbj|AB158363.1|	Octopus	Octopus	vulgaris	89.34	79	58	433	0	66	392	168	235	716	405	54	1340	649	354	659	0	1468	805	493	272	1072	265	307	1436	572	141	1076	1273	770	1011	23668	831	1225	1415	2190	1058	378	558	695	599	680	438
M01178:22:000000000-AJVU0:1:1101:10001:13151	317	42167	gb|KC851987.1|	Octopus	Octopus	vulgaris	99.05	298	5	1607	0	373	91	34	41	24	55	40	78	210	251	67	1819	98	1329	46	696	135	40	6	24	77	20	91	1894	73	93	318	1290	49	94	1299	71	56	816	87	49	1704	1267
M01178:22:000000000-AJVU0:1:1106:21293:9054	314	16850	gb|KC851987.1|	Octopus	Octopus	vulgaris	98.09	128	2	577	0	136	16	3	5	1	9	19	15	18	104	6	761	25	595	5	272	45	9	1	78	9	4	22	861	18	23	2	584	14	19	426	21	8	381	11	14	721	603
M01178:22:000000000-AJVU0:1:1103:21907:1240	317	3263	gb|KC851961.1|	Octopus	Octopus	vulgaris	97.16	0	0	0	0	0	0	0	0	160	0	0	0	0	0	0	0	0	0	0	0	0	0	0	0	0	0	0	0	0	1	3100	0	0	0	0	0	0	0	0	0	0	0
M01178:22:000000000-AJVU0:1:1101:10216:8779	317	1931	gb|KC851961.1|	Octopus	Octopus	vulgaris	98.11	0	0	0	0	0	1	0	0	62	0	0	0	0	0	0	0	0	0	0	0	0	0	0	0	1	0	0	1	1	0	1837	0	1	0	0	0	0	0	0	0	1	1
M01178:22:000000000-AJVU0:1:1105:12301:8461	317	9854	gb|KC851961.1|	Octopus	Octopus	vulgaris	98.74	0	0	0	0	0	0	2	0	454	0	0	0	0	0	0	1	0	1	0	0	6	0	0	0	2	0	0	1	0	0	9360	0	2	0	1	0	0	0	0	0	0	1
M01178:22:000000000-AJVU0:1:1110:5453:18473	317	18485	gb|KC851998.1|	Octopus	Octopus	vulgaris	97.79	0	2	5	0	0	75	21	42	1	25	0	83	146	3	38	19	101	10	31	3	127	33	4	14296	69	20	85	10	92	125	2	9	65	76	5	77	48	6	61	46	14	8
M01178:22:000000000-AJVU0:1:1110:21812:5860	317	14876	gb|KC851987.1|	Octopus	Octopus	vulgaris	97.79	110	1	607	0	144	4	1	0	0	0	18	5	15	84	1	699	5	507	1	267	7	0	0	1	3	0	4	783	4	2	2	510	2	1	491	3	3	336	3	4	655	571
M01178:22:000000000-AJVU0:1:1111:17843:8294	306	14935	gb|KC851987.1|	Octopus	Octopus	vulgaris	99.35	103	0	551	0	158	1	1	0	1	1	27	10	3	103	2	699	7	517	4	273	15	0	0	1	3	2	7	818	10	9	5	555	3	7	430	4	3	346	3	2	689	523
M01178:22:000000000-AJVU0:1:1106:18322:2995	315	9855	gb|KC851987.1|	Octopus	Octopus	vulgaris	98.41	77	0	414	0	92	1	2	0	0	2	35	7	26	60	3	504	5	369	2	180	7	2	0	3	0	0	1	537	4	17	6	351	1	3	276	4	2	213	3	1	452	348
M01178:22:000000000-AJVU0:1:1108:22314:11408	317	11700	gb|KC851987.1|	Octopus	Octopus	vulgaris	97.48	69	0	445	0	108	0	2	2	1	4	17	4	7	64	4	534	7	425	5	188	11	4	2	0	4	0	4	620	7	10	8	404	3	2	389	4	3	261	4	2	549	408
M01178:22:000000000-AJVU0:1:1101:9829:10786	317	7141	gb|KC851998.1|	Octopus	Octopus	vulgaris	98.11	8	3	37	1	6	78	24	50	78	36	2	100	156	2	69	15	151	28	39	7	140	44	1	50	82	20	117	50	126	140	1616	18	96	123	31	125	65	15	82	45	37	24
M01178:22:000000000-AJVU0:1:1101:10001:18070	318	3824	dbj|AB158363.1|	Octopus	Octopus	vulgaris	88.68	9	3	31	0	2	13	11	11	29	14	1	83	31	12	29	0	132	26	20	7	53	9	16	90	30	2	60	112	61	49	1559	39	71	118	101	72	42	27	25	24	41	23
M01178:22:000000000-AJVU0:1:1105:7214:4905	317	6761	gb|KC851998.1|	Octopus	Octopus	vulgaris	98.42	15	3	107	0	24	56	20	37	0	50	2	83	135	14	47	107	132	62	52	46	140	33	1	74	60	22	98	149	109	155	4	102	72	115	125	106	44	44	73	44	93	69
M01178:22:000000000-AJVU0:1:1112:10204:22679	299	9754	gb|KC851987.1|	Octopus	Octopus	vulgaris	100	78	0	454	0	95	1	1	1	0	0	11	0	3	65	0	460	6	441	5	243	0	0	0	1	1	0	1	444	2	1	1	276	2	2	255	2	1	252	1	1	368	393
M01178:22:000000000-AJVU0:1:1110:2167:15387	314	7838	gb|KC851987.1|	Octopus	Octopus	vulgaris	97.77	91	0	324	0	106	2	1	0	1	0	19	1	4	58	0	391	2	292	1	150	1	0	0	0	2	0	1	403	2	2	0	245	0	0	198	2	0	147	2	2	369	271
M01178:22:000000000-AJVU0:1:1102:19826:16174	300	5413	gb|KC851998.1|	Octopus	Octopus	vulgaris	99.67	13	3	76	0	21	66	16	50	1	32	1	75	122	10	40	67	93	55	31	41	127	36	1	40	67	20	68	93	70	100	2	55	56	93	48	68	46	37	64	36	71	62
M01178:22:000000000-AJVU0:1:1113:9836:23012	320	8748	gb|KC851998.1|	Octopus	Octopus	vulgaris	98.12	10	4	69	0	13	107	41	66	0	57	0	149	211	10	85	85	188	44	55	24	286	56	5	137	74	28	150	94	160	213	1	68	126	172	48	155	91	57	122	88	96	65
M01178:22:000000000-AJVU0:1:1113:13019:1108	317	7536	gb|KC851998.1|	Octopus	Octopus	vulgaris	97.48	78	1	295	1	79	22	8	16	1	8	21	20	40	43	8	292	17	270	11	165	34	9	1	5	16	9	29	345	22	37	5	195	10	25	276	21	22	123	14	13	245	229
M01178:22:000000000-AJVU0:1:1117:22985:16592	320	8254	gb|KC851970.1|	Octopus	Octopus	vulgaris	98.12	0	0	0	0	1	1	2	0	318	0	0	0	0	0	0	1	0	0	1	0	0	0	0	0	0	0	0	0	0	0	7904	1	0	1	0	1	0	0	0	0	0	0
M01178:22:000000000-AJVU0:1:2103:7848:17798	316	10323	gb|KC851961.1|	Octopus	Octopus	vulgaris	97.78	0	0	0	0	0	0	0	0	410	0	0	0	0	0	0	1	0	0	4	0	3	0	0	0	0	0	0	1	1	2	9885	0	0	2	1	0	0	0	0	0	0	1
M01178:22:000000000-AJVU0:1:1101:10505:14047	317	4155	gb|KC851991.1|	Octopus	Octopus	vulgaris	98.74	0	0	0	0	0	0	0	0	3	0	0	0	0	0	0	0	0	1	0	0	0	1	0	0	1	0	0	1	0	0	91	0	0	0	0	0	0	0	0	0	0	0
M01178:22:000000000-AJVU0:1:1107:13675:22294	318	4472	gb|KC851987.1|	Octopus	Octopus	vulgaris	98.11	34	0	178	1	44	0	1	0	0	1	3	1	3	25	0	188	1	166	1	81	1	0	0	5	0	0	0	231	4	2	1	150	0	1	118	0	0	106	0	1	195	165
M01178:22:000000000-AJVU0:1:1103:9665:7520	317	2643	gb|KC851987.1|	Octopus	Octopus	vulgaris	98.42	19	0	82	0	18	8	2	2	0	2	0	6	10	5	4	91	5	69	5	50	8	4	0	4	6	5	14	139	9	11	3	83	2	11	83	3	6	42	8	5	100	92
M01178:22:000000000-AJVU0:1:1118:25104:11503	318	7260	dbj|AB158363.1|	Octopus	Octopus	vulgaris	88.36	26	9	35	0	3	54	21	25	96	21	9	154	76	40	34	0	166	79	55	16	173	20	13	128	60	8	97	178	90	168	2545	52	113	152	194	137	42	52	88	86	91	51
M01178:22:000000000-AJVU0:1:1106:6588:21556	312	3529	gb|KC851987.1|	Octopus	Octopus	vulgaris	99.04	22	0	144	0	62	7	0	3	0	0	9	6	11	13	1	124	8	157	1	60	6	6	0	2	5	1	6	177	10	7	3	111	6	4	109	10	6	89	2	4	123	143
M01178:22:000000000-AJVU0:1:1109:2006:10645	317	4654	gb|KC851961.1|	Octopus	Octopus	vulgaris	98.11	0	0	1	0	0	0	0	0	203	0	0	0	0	0	0	0	0	0	0	0	1	0	0	0	0	0	1	1	0	0	4417	0	0	0	0	0	0	0	0	1	0	0
M01178:22:000000000-AJVU0:1:2109:14366:21197	317	14739	gb|KC851961.1|	Octopus	Octopus	vulgaris	97.79	0	0	2	0	1	0	0	0	711	0	0	0	0	2	0	7	0	1	0	3	5	0	0	0	0	0	1	8	0	0	13854	7	0	1	3	1	0	7	0	0	6	5
M01178:22:000000000-AJVU0:1:1108:21595:4566	313	4073	gb|KC851987.1|	Octopus	Octopus	vulgaris	98.72	36	0	190	0	44	0	1	0	0	0	5	0	1	17	0	185	1	133	0	69	1	0	1	0	0	0	1	230	1	0	2	132	0	0	143	0	1	70	3	0	195	126
M01178:22:000000000-AJVU0:1:2101:23733:16918	318	7318	dbj|AB158363.1|	Octopus	Octopus	vulgaris	88.05	13	70	39	0	11	40	22	37	86	46	4	172	84	32	26	0	235	93	53	31	121	22	19	163	48	15	78	143	96	104	2566	66	94	144	138	121	33	87	97	60	70	32
M01178:22:000000000-AJVU0:1:1101:4417:18339	317	1414	gb|KC851961.1|	Octopus	Octopus	vulgaris	98.11	0	0	0	0	0	0	0	0	73	0	0	0	0	0	0	0	0	0	1	0	0	0	0	0	0	0	0	0	0	0	1338	0	0	0	0	0	0	0	0	0	0	0
M01178:22:000000000-AJVU0:1:1111:27756:12719	317	4837	gb|KC851998.1|	Octopus	Octopus	vulgaris	98.11	4	5	43	0	10	53	15	23	0	62	1	83	141	3	48	27	101	37	24	15	143	26	1	46	44	21	93	40	65	110	0	29	53	82	25	74	43	28	84	33	44	43
M01178:22:000000000-AJVU0:1:1104:19921:12509	318	3597	gb|KC851998.1|	Octopus	Octopus	vulgaris	98.43	7	2	31	0	7	63	15	31	1	22	1	28	164	6	55	17	50	20	31	15	64	44	1	13	38	11	45	18	42	58	1	15	32	65	20	31	38	7	53	21	18	24
M01178:22:000000000-AJVU0:1:1102:2869:12289	317	3352	gb|KC851998.1|	Octopus	Octopus	vulgaris	98.11	3	2	23	0	8	50	24	29	1	33	0	41	161	5	100	8	57	29	32	4	56	25	6	9	27	10	36	11	26	62	0	6	22	37	9	40	38	4	48	16	10	9
M01178:22:000000000-AJVU0:1:1106:27743:17419	318	3582	gb|KC851987.1|	Octopus	Octopus	vulgaris	98.11	36	0	186	0	45	1	1	2	1	4	4	0	5	29	0	182	4	128	1	73	3	0	0	0	0	0	0	145	4	3	10	92	5	5	91	0	3	52	1	0	140	144
M01178:22:000000000-AJVU0:1:1101:10112:6516	318	3248	gb|KC852000.1|	Octopus	Octopus	vulgaris	92.14	11	4	71	0	9	33	23	27	83	41	1	301	155	6	2	0	30	18	14	12	35	8	0	280	45	5	39	58	43	31	519	24	21	41	29	85	12	5	17	12	28	4
M01178:22:000000000-AJVU0:1:1115:4763:15628	317	5212	gb|KC852000.1|	Octopus	Octopus	vulgaris	97.48	1	10	5	0	0	100	36	54	0	69	0	73	189	1	57	1	109	3	76	2	147	48	4	5	85	39	91	5	97	128	3	1	67	121	2	79	58	0	87	61	3	0
M01178:22:000000000-AJVU0:1:1105:24379:20902	318	2657	dbj|AB158363.1|	Octopus	Octopus	vulgaris	88.68	7	3	10	0	2	10	9	6	42	11	0	55	24	14	20	0	68	27	17	3	53	10	11	73	21	3	62	49	47	36	1012	21	47	53	54	58	11	21	23	21	31	15
M01178:22:000000000-AJVU0:1:1106:14338:10496	317	3197	gb|KC851987.1|	Octopus	Octopus	vulgaris	97.79	20	0	136	0	30	0	0	0	0	0	4	0	1	11	0	172	0	102	0	45	1	0	0	0	0	0	0	195	0	2	1	99	0	0	85	0	0	84	0	0	163	101
M01178:22:000000000-AJVU0:1:1101:21987:4026	313	2718	gb|KC851998.1|	Octopus	Octopus	vulgaris	98.72	10	2	30	0	1	46	6	27	0	25	2	29	118	2	38	35	69	20	22	7	62	18	1	6	35	18	29	27	42	52	0	17	29	51	28	38	25	7	46	19	31	17
M01178:22:000000000-AJVU0:1:1101:10491:22584	317	985	gb|KC851961.1|	Octopus	Octopus	vulgaris	98.42	0	0	0	0	0	0	0	0	29	0	0	0	0	0	0	0	0	0	0	0	0	0	0	0	1	0	0	1	0	1	951	0	0	0	0	0	0	0	0	0	0	0
M01178:22:000000000-AJVU0:1:1106:20113:9712	305	3179	gb|KC851987.1|	Octopus	Octopus	vulgaris	99.34	28	0	104	0	24	7	1	5	0	7	4	8	10	17	2	116	13	85	1	38	20	4	1	4	8	2	8	192	9	7	3	100	4	5	91	6	9	48	6	0	142	102
M01178:22:000000000-AJVU0:1:1105:21943:11097	315	2467	gb|KC851987.1|	Octopus	Octopus	vulgaris	98.41	17	0	83	0	26	3	0	3	0	2	0	2	13	9	3	111	6	82	1	38	4	1	0	3	1	0	2	146	4	7	4	73	3	2	62	6	5	72	4	5	117	67
M01178:22:000000000-AJVU0:1:1101:12243:19599	317	1371	gb|KC851987.1|	Octopus	Octopus	vulgaris	97.48	8	0	44	0	10	0	0	0	0	0	1	0	2	7	1	59	1	51	0	29	1	0	0	0	0	0	0	93	1	1	0	53	1	0	67	0	1	33	0	0	54	41
M01178:22:000000000-AJVU0:1:2108:22473:16055	315	9549	gb|KC851987.1|	Octopus	Octopus	vulgaris	98.73	33	5	130	1	36	74	27	42	2	39	3	94	173	23	72	270	115	146	45	97	192	36	14	14	75	23	108	336	102	142	8	179	78	142	152	111	67	143	87	61	262	131
M01178:22:000000000-AJVU0:1:1101:6542:15504	318	2396	gb|KC852008.1|	Octopus	Octopus	vulgaris	97.8	8	0	100	0	19	2	0	1	6	3	3	16	5	18	1	117	0	84	2	41	1	0	0	8	0	0	2	151	5	0	12	88	1	0	62	5	0	47	0	1	112	81
M01178:22:000000000-AJVU0:1:1104:29531:14319	310	2429	gb|KC851987.1|	Octopus	Octopus	vulgaris	99.03	34	0	109	0	43	0	0	1	0	0	1	0	2	16	0	124	1	103	0	38	0	0	0	0	1	0	0	98	1	0	0	66	0	0	72	0	0	29	0	0	99	94
M01178:22:000000000-AJVU0:1:1102:2658:16973	314	2259	gb|KC851987.1|	Octopus	Octopus	vulgaris	98.09	26	1	110	0	14	0	0	0	0	0	1	0	1	21	1	97	1	110	1	46	0	0	0	0	1	0	0	87	1	2	3	71	1	2	63	0	1	44	1	1	98	108
M01178:22:000000000-AJVU0:1:1101:21084:20193	317	2001	gb|KC851998.1|	Octopus	Octopus	vulgaris	98.11	1	5	4	0	1	20	7	13	0	18	0	45	61	0	24	3	45	2	17	2	51	14	3	209	18	10	32	5	30	43	0	2	33	46	3	40	18	1	40	19	1	1
M01178:22:000000000-AJVU0:1:1101:2322:12932	314	1806	gb|KC851987.1|	Octopus	Octopus	vulgaris	98.41	13	0	68	0	19	0	0	1	0	0	1	0	1	4	0	73	1	52	0	32	1	0	0	0	0	1	1	102	0	1	1	60	1	0	75	0	1	39	0	1	91	75
M01178:22:000000000-AJVU0:1:1101:10008:16465	318	1860	gb|KC851987.1|	Octopus	Octopus	vulgaris	98.43	14	0	78	0	20	1	1	1	1	1	0	0	2	16	1	131	1	72	1	40	0	0	0	0	3	1	1	116	2	1	0	68	1	1	67	1	1	37	1	0	68	79
M01178:22:000000000-AJVU0:1:1101:23889:3914	317	1957	gb|KC851998.1|	Octopus	Octopus	vulgaris	98.11	9	0	29	0	4	3	0	2	0	2	2	5	8	3	2	35	8	36	5	14	13	2	0	3	6	3	3	64	7	7	0	50	3	4	21	5	2	29	4	6	37	31
M01178:22:000000000-AJVU0:1:1105:13858:18336	299	2027	gb|KC851998.1|	Octopus	Octopus	vulgaris	99.67	17	0	66	0	24	1	0	1	0	0	0	5	1	11	1	72	0	97	0	46	4	1	0	1	0	0	3	89	3	2	0	69	2	1	40	0	3	57	2	2	59	105
M01178:22:000000000-AJVU0:1:1101:16491:22724	317	1154	gb|KC851961.1|	Octopus	Octopus	vulgaris	98.42	0	0	1	0	0	0	0	0	50	0	0	0	0	0	0	0	0	0	0	0	0	0	0	0	0	0	0	1	0	0	1093	0	0	0	0	0	0	0	0	0	1	0
M01178:22:000000000-AJVU0:1:1104:7912:13304	316	1921	gb|KC851987.1|	Octopus	Octopus	vulgaris	97.78	11	0	68	0	8	1	1	1	1	0	1	0	1	14	2	114	2	51	0	35	0	0	0	1	0	0	1	119	0	0	0	64	0	0	58	1	0	30	0	0	103	69
M01178:22:000000000-AJVU0:1:1101:10422:20619	318	1989	gb|KC852000.1|	Octopus	Octopus	vulgaris	94.65	6	4	101	0	12	44	13	20	59	33	0	143	95	6	2	0	30	11	13	2	23	5	0	120	25	6	36	47	46	25	191	11	13	14	21	51	3	6	11	16	12	9
M01178:22:000000000-AJVU0:1:1103:22404:10287	300	1860	gb|KC851998.1|	Octopus	Octopus	vulgaris	99.33	8	0	34	0	14	37	10	12	1	16	1	19	78	2	20	21	12	32	7	12	25	6	0	1	18	3	15	30	10	13	0	12	16	25	25	21	20	3	16	17	16	19
M01178:22:000000000-AJVU0:1:1101:10055:16999	315	844	gb|KC851961.1|	Octopus	Octopus	vulgaris	98.1	0	0	0	0	0	0	0	0	32	0	0	0	0	0	0	0	0	0	1	0	0	0	0	0	0	0	0	0	0	0	810	0	1	0	0	0	0	0	0	0	0	0
M01178:22:000000000-AJVU0:1:1101:15633:20466	317	1045	gb|KC851961.1|	Octopus	Octopus	vulgaris	98.42	0	0	0	0	0	0	0	0	46	0	0	0	0	0	0	1	0	0	0	0	0	0	0	0	0	0	0	0	0	0	997	0	0	0	0	0	0	0	0	0	0	0
M01178:22:000000000-AJVU0:1:2110:17287:15932	320	7882	gb|KC851998.1|	Octopus	Octopus	vulgaris	98.12	11	4	77	0	16	120	40	74	0	43	2	116	187	7	70	64	161	71	53	28	225	45	4	18	76	23	133	111	132	187	0	61	103	161	48	118	75	58	123	65	93	65
M01178:22:000000000-AJVU0:1:1101:2616:17576	317	1257	gb|KC851987.1|	Octopus	Octopus	vulgaris	98.42	12	0	41	0	15	1	0	1	0	0	1	0	0	10	0	79	0	29	0	21	0	0	0	0	1	1	0	78	0	0	0	44	0	2	44	2	0	38	0	1	64	41
M01178:22:000000000-AJVU0:1:2101:8511:12557	318	3811	gb|KC851987.1|	Octopus	Octopus	vulgaris	98.11	11	2	53	0	9	51	10	29	0	20	2	42	121	13	33	31	58	53	30	32	69	26	0	5	54	11	62	60	57	52	1	35	31	59	57	41	29	25	52	30	34	58
M01178:22:000000000-AJVU0:1:1109:25557:16234	316	1811	gb|KC851987.1|	Octopus	Octopus	vulgaris	98.1	11	0	70	0	16	1	0	2	0	0	0	0	3	12	1	96	1	77	2	31	1	0	0	0	0	0	2	121	1	0	3	57	0	0	54	0	1	38	0	0	87	52
M01178:22:000000000-AJVU0:1:1116:8815:17373	319	2910	gb|KC851998.1|	Octopus	Octopus	vulgaris	98.12	6	1	49	0	11	53	16	17	1	21	1	37	92	11	28	62	40	43	18	21	63	12	4	17	23	5	49	43	25	67	9	38	21	42	34	43	30	27	20	17	36	47
M01178:22:000000000-AJVU0:1:1101:10521:2691	317	1234	gb|KC851987.1|	Octopus	Octopus	vulgaris	97.48	5	1	37	0	5	17	3	12	5	8	3	117	125	0	0	0	17	6	9	2	14	10	0	81	16	3	19	38	22	18	23	17	12	17	20	46	3	3	9	4	11	1
M01178:22:000000000-AJVU0:1:1105:17865:5890	318	1593	gb|KC851987.1|	Octopus	Octopus	vulgaris	98.11	9	0	58	0	21	1	0	0	0	0	0	0	2	9	1	87	0	62	0	31	5	0	0	2	0	0	0	74	1	0	1	62	0	0	60	0	0	32	2	0	67	68
M01178:22:000000000-AJVU0:1:1103:26109:11243	317	1498	gb|KC851987.1|	Octopus	Octopus	vulgaris	97.79	14	0	55	0	22	1	0	0	0	0	1	0	1	14	0	86	1	39	1	18	4	0	0	0	0	0	0	105	1	1	1	59	0	0	53	0	0	37	1	0	87	37
M01178:22:000000000-AJVU0:1:1117:15168:11660	317	2345	gb|KC851998.1|	Octopus	Octopus	vulgaris	98.11	9	2	24	0	4	24	8	10	1	17	0	28	54	4	16	61	34	27	8	18	50	6	0	13	15	10	37	51	33	74	2	46	20	51	38	22	20	17	14	21	46	25
M01178:22:000000000-AJVU0:1:1116:11210:24015	318	2816	gb|KC851987.1|	Octopus	Octopus	vulgaris	98.43	15	2	111	0	34	0	1	0	0	0	4	3	2	16	3	113	4	89	0	41	4	0	1	2	3	0	0	171	1	2	1	107	0	7	71	1	1	68	1	1	97	96
M01178:22:000000000-AJVU0:1:1101:19302:3611	317	1378	gb|KC851998.1|	Octopus	Octopus	vulgaris	98.11	22	0	48	0	7	5	3	5	0	4	2	7	19	5	7	41	18	39	6	19	12	4	0	4	5	0	10	48	13	14	0	29	5	12	37	8	7	14	8	9	26	41
M01178:22:000000000-AJVU0:1:2101:13567:21426	317	3328	gb|KC851998.1|	Octopus	Octopus	vulgaris	98.11	5	1	27	0	13	35	9	26	0	16	4	52	75	5	27	25	70	39	25	7	104	23	0	68	29	19	53	47	59	83	1	27	42	66	32	60	35	12	40	26	46	19
M01178:22:000000000-AJVU0:1:2108:13274:15242	317	5340	gb|KC851998.1|	Octopus	Octopus	vulgaris	98.11	2	4	16	0	4	107	29	44	0	47	0	110	161	2	37	12	136	15	67	14	190	51	9	18	66	20	106	41	104	157	5	13	90	135	14	99	62	11	78	63	25	27
M01178:22:000000000-AJVU0:1:1106:21383:4521	310	1482	gb|KC851961.1|	Octopus	Octopus	vulgaris	99.03	0	0	0	0	0	0	0	0	46	0	0	0	0	0	0	0	0	0	0	0	1	0	0	0	0	0	0	0	0	0	1418	1	0	0	0	0	0	0	0	0	0	0
M01178:22:000000000-AJVU0:1:1101:18855:13845	317	1281	gb|KC851998.1|	Octopus	Octopus	vulgaris	97.48	9	0	55	0	6	9	2	3	0	5	2	6	9	6	2	34	9	53	0	15	7	1	0	1	5	0	5	44	3	5	0	30	6	8	30	6	3	16	3	6	48	44
M01178:22:000000000-AJVU0:1:1102:12475:13558	317	391	gb|KC852008.1|	Octopus	Octopus	vulgaris	98.42	0	0	0	0	1	0	0	0	24	0	1	0	0	0	0	0	0	0	0	0	0	0	0	0	1	1	0	1	0	1	268	0	0	0	0	0	0	0	0	0	1	0
M01178:22:000000000-AJVU0:1:2105:13045:5432	307	3694	gb|KC851998.1|	Octopus	Octopus	vulgaris	99.02	7	4	89	0	26	16	8	20	1	10	5	23	49	16	19	110	37	83	14	40	57	9	2	3	23	6	41	132	36	41	0	104	30	24	58	35	17	54	25	17	111	83
M01178:22:000000000-AJVU0:1:1102:27110:16978	316	1077	gb|KC851987.1|	Octopus	Octopus	vulgaris	98.1	6	0	62	0	10	0	0	0	0	1	1	0	0	6	0	32	0	45	1	20	1	0	0	1	0	1	1	43	0	2	1	30	0	1	41	1	0	18	0	0	35	38
M01178:22:000000000-AJVU0:1:1101:10106:19920	317	651	gb|KC851961.1|	Octopus	Octopus	vulgaris	98.42	0	0	0	0	0	0	0	0	14	0	0	0	0	0	0	0	0	0	0	0	0	0	0	0	1	0	1	0	0	0	627	0	0	0	0	0	0	0	0	0	0	0
M01178:22:000000000-AJVU0:1:1103:21340:24268	314	1300	gb|KC851998.1|	Octopus	Octopus	vulgaris	98.41	0	0	7	0	2	22	5	8	0	12	0	21	39	1	10	9	28	4	12	1	45	7	1	18	16	4	31	15	17	29	0	6	13	17	6	30	18	8	23	12	15	3
M01178:22:000000000-AJVU0:1:1105:19457:12987	320	1317	gb|KC851961.1|	Octopus	Octopus	vulgaris	97.81	0	0	0	0	0	0	0	0	50	0	0	0	0	0	0	1	0	0	0	0	0	0	0	0	0	0	0	0	0	0	1247	0	0	0	0	0	0	0	0	0	0	0
M01178:22:000000000-AJVU0:1:2101:6912:9230	316	2825	gb|KC851987.1|	Octopus	Octopus	vulgaris	98.1	21	1	101	0	30	5	1	1	0	1	6	6	9	17	1	137	6	96	3	50	11	0	0	0	4	2	6	121	4	7	2	90	3	5	89	4	4	54	3	4	103	91
M01178:22:000000000-AJVU0:1:1118:16279:15176	299	2381	gb|KC851961.1|	Octopus	Octopus	vulgaris	100	0	0	0	0	0	0	0	0	111	0	0	0	0	0	0	0	0	0	0	0	1	0	0	0	0	0	0	0	0	0	2260	0	0	0	0	0	0	0	0	0	0	0
M01178:22:000000000-AJVU0:1:1101:12557:8339	317	804	gb|KC852008.1|	Octopus	Octopus	vulgaris	98.42	0	0	0	0	0	0	0	0	33	1	0	0	0	0	0	0	0	0	0	0	0	0	0	0	0	0	1	0	0	0	723	0	0	0	0	0	0	0	0	0	0	0
M01178:22:000000000-AJVU0:1:1104:11765:15786	317	1299	gb|KC851998.1|	Octopus	Octopus	vulgaris	97.79	5	0	38	0	4	2	1	0	0	1	0	4	6	7	0	29	10	49	1	20	10	2	0	0	3	2	6	70	8	6	0	44	9	4	49	6	3	26	3	3	50	42
M01178:22:000000000-AJVU0:1:1101:9602:4302	318	1036	dbj|AB158363.1|	Octopus	Octopus	vulgaris	88.05	2	2	8	0	0	2	1	2	7	3	0	17	5	1	5	0	36	6	8	2	15	1	0	25	3	0	7	23	16	10	434	5	18	25	139	14	3	4	8	4	16	2
M01178:22:000000000-AJVU0:1:1101:18938:22521	315	906	gb|KC851998.1|	Octopus	Octopus	vulgaris	98.41	2	1	1	0	1	13	7	10	0	8	0	11	20	0	9	3	22	3	9	0	22	3	1	5	13	8	18	2	25	27	0	2	10	23	1	20	12	0	17	8	2	4
M01178:22:000000000-AJVU0:1:1110:26971:5333	309	1115	gb|KC851998.1|	Octopus	Octopus	vulgaris	99.35	0	0	8	0	0	12	8	11	1	10	0	20	31	0	17	6	31	9	6	1	37	8	1	3	11	6	25	1	22	18	1	12	16	26	2	15	15	1	31	19	1	1
M01178:22:000000000-AJVU0:1:1104:25426:5558	317	1204	gb|KC851987.1|	Octopus	Octopus	vulgaris	97.79	12	0	49	0	16	0	1	2	0	1	4	0	1	8	0	50	0	33	0	30	1	0	0	0	0	0	0	53	0	0	0	31	0	0	28	0	2	21	1	0	49	42
M01178:22:000000000-AJVU0:1:1101:10230:15959	317	745	gb|KC852007.1|	Octopus	Octopus	vulgaris	94.01	2	0	13	0	5	7	1	5	56	8	0	28	37	1	1	0	6	3	6	2	6	1	0	33	9	1	5	10	4	2	254	4	5	5	4	15	0	3	3	2	2	4
M01178:22:000000000-AJVU0:1:1102:23150:23568	317	499	gb|KC852005.1|	Octopus	Octopus	vulgaris	97.79	0	0	0	0	0	0	0	0	14	0	0	0	0	0	0	0	0	0	0	0	0	0	0	0	0	0	0	0	0	0	484	0	0	0	0	0	0	0	0	0	0	0
M01178:22:000000000-AJVU0:1:1106:8850:10157	317	1073	gb|KC851961.1|	Octopus	Octopus	vulgaris	97.48	0	0	0	0	0	0	0	1	48	0	0	0	0	0	0	0	0	0	1	0	0	0	0	0	2	0	0	0	1	1	1010	0	1	0	0	0	0	0	0	0	0	0
M01178:22:000000000-AJVU0:1:1101:8306:8427	308	913	gb|KC851998.1|	Octopus	Octopus	vulgaris	98.7	5	0	36	0	7	5	3	5	0	0	1	4	12	4	5	17	8	24	1	11	5	5	0	0	5	3	6	42	10	6	0	29	4	3	32	7	1	17	8	2	30	29
M01178:22:000000000-AJVU0:1:2111:11753:8184	304	4851	dbj|AB052253.1|	Octopus	Octopus	vulgaris	89.47	6	4	36	0	4	23	10	18	38	13	5	101	44	13	13	0	98	28	33	16	81	13	7	88	17	2	34	1081	67	63	1409	30	59	80	106	74	15	26	32	42	45	22
M01178:22:000000000-AJVU0:1:1101:19325:3316	313	843	gb|KC851998.1|	Octopus	Octopus	vulgaris	98.72	1	1	7	0	0	10	4	7	0	7	0	6	24	0	11	3	27	1	5	1	22	9	1	8	4	4	17	4	14	12	0	5	8	15	1	16	13	2	22	10	3	2
M01178:22:000000000-AJVU0:1:1104:10955:13177	310	581	gb|KC851961.1|	Octopus	Octopus	vulgaris	98.71	0	0	0	0	0	0	0	0	30	0	0	0	0	0	0	0	0	0	0	0	0	0	0	0	1	0	0	0	1	0	546	0	0	0	0	0	0	0	0	0	0	0
M01178:22:000000000-AJVU0:1:1102:16763:11419	314	400	gb|KC851987.1|	Octopus	Octopus	vulgaris	98.09	1	0	18	0	5	0	0	0	0	0	0	1	0	3	1	20	0	7	0	3	1	0	0	0	2	0	0	13	0	0	2	4	0	0	9	0	0	10	1	0	20	11
M01178:22:000000000-AJVU0:1:1111:25428:14404	317	1353	gb|KC851987.1|	Octopus	Octopus	vulgaris	97.79	10	0	49	0	17	0	0	0	0	0	6	0	0	8	0	58	0	41	0	16	0	0	0	0	0	0	1	77	0	1	0	50	1	1	43	0	0	28	0	0	58	42
M01178:22:000000000-AJVU0:1:1101:18464:5051	317	418	gb|KC851961.1|	Octopus	Octopus	vulgaris	98.42	0	0	0	0	0	0	0	0	9	0	0	0	0	0	0	0	0	0	0	0	0	0	0	0	0	0	1	0	0	0	405	0	0	0	0	0	0	0	0	0	0	0
M01178:22:000000000-AJVU0:1:2102:17564:6747	316	2175	gb|KC851987.1|	Octopus	Octopus	vulgaris	97.47	22	0	74	0	14	0	1	0	0	0	6	1	2	10	0	107	3	114	3	59	3	1	2	0	0	0	2	137	4	2	1	92	0	2	69	0	0	44	1	0	84	77
M01178:22:000000000-AJVU0:1:1101:25241:5790	316	740	gb|KC851998.1|	Octopus	Octopus	vulgaris	98.1	1	0	1	0	0	14	5	9	0	8	0	8	28	0	9	1	20	1	8	1	24	4	0	5	9	3	7	1	8	6	0	0	14	19	2	15	14	2	15	7	3	5
M01178:22:000000000-AJVU0:1:1108:24933:14520	312	1096	gb|KC851961.1|	Octopus	Octopus	vulgaris	98.72	0	0	0	0	0	0	0	0	68	0	0	0	0	0	0	0	0	0	0	0	0	0	0	0	1	0	0	0	1	0	1023	0	0	0	0	0	0	0	0	0	0	0
M01178:22:000000000-AJVU0:1:1101:10338:14438	317	866	gb|KC852007.1|	Octopus	Octopus	vulgaris	91.48	2	0	42	0	3	15	4	18	28	15	0	53	64	1	0	0	7	3	7	2	10	0	0	70	8	0	6	16	9	9	110	2	5	6	4	32	1	2	4	2	11	6
M01178:22:000000000-AJVU0:1:1101:14593:18664	317	337	gb|KC851961.1|	Octopus	Octopus	vulgaris	98.42	0	0	0	0	0	0	0	0	25	0	0	0	0	0	0	0	0	0	0	0	1	0	0	0	0	0	0	0	0	0	309	0	0	1	0	0	0	0	0	0	0	0
M01178:22:000000000-AJVU0:1:1116:8399:24759	314	1754	gb|KC851998.1|	Octopus	Octopus	vulgaris	98.73	1	2	4	0	1	34	11	17	0	14	0	41	80	2	22	5	61	5	14	2	70	22	6	7	19	5	35	13	40	50	1	8	16	45	4	28	26	2	23	13	5	1
M01178:22:000000000-AJVU0:1:1106:9696:20577	315	342	gb|KC851987.1|	Octopus	Octopus	vulgaris	98.1	4	0	17	0	3	0	0	0	0	0	0	0	0	2	0	15	0	15	0	8	0	0	0	0	0	0	1	12	0	0	0	11	0	0	8	0	0	3	0	0	18	13
M01178:22:000000000-AJVU0:1:1101:13220:20521	318	723	dbj|AB158363.1|	Octopus	Octopus	vulgaris	88.05	0	0	1	0	0	0	2	1	3	5	0	6	5	4	3	0	15	4	2	1	4	1	1	7	5	0	7	9	2	4	475	1	7	9	52	4	2	1	1	1	2	6
M01178:22:000000000-AJVU0:1:1101:17048:20644	315	456	gb|KC851998.1|	Octopus	Octopus	vulgaris	98.41	0	0	5	0	1	5	1	1	1	2	0	2	8	0	2	3	5	6	6	1	7	2	0	2	4	1	5	5	5	11	0	5	6	9	7	7	4	1	7	8	11	8
M01178:22:000000000-AJVU0:1:1108:23181:13676	317	1094	gb|KC851998.1|	Octopus	Octopus	vulgaris	97.79	2	1	7	0	4	17	5	8	0	8	0	13	23	0	5	13	13	12	7	6	38	6	1	3	16	3	20	12	17	21	0	6	14	22	7	15	9	10	15	8	7	12
M01178:22:000000000-AJVU0:1:2108:6637:17064	304	3105	gb|KC851998.1|	Octopus	Octopus	vulgaris	99.34	9	1	44	0	15	35	14	19	0	12	5	17	49	11	14	62	36	52	19	33	75	14	0	9	14	7	36	92	27	46	1	55	26	43	46	24	20	33	33	24	62	59
M01178:22:000000000-AJVU0:1:1104:16437:19791	315	805	gb|KC851998.1|	Octopus	Octopus	vulgaris	97.78	6	0	30	0	5	4	1	1	0	2	1	1	3	5	4	25	5	28	1	13	2	1	0	1	1	0	3	29	2	3	0	22	5	1	38	3	0	11	2	0	22	23
M01178:22:000000000-AJVU0:1:1101:19207:24566	317	706	gb|KC851998.1|	Octopus	Octopus	vulgaris	98.11	0	0	0	0	0	14	6	6	0	0	0	3	23	1	10	1	12	3	4	2	15	10	0	5	11	3	9	1	10	16	0	2	11	21	1	13	11	0	10	9	7	0
M01178:22:000000000-AJVU0:1:2104:12641:17348	317	2246	gb|KC851987.1|	Octopus	Octopus	vulgaris	97.79	23	0	82	0	22	0	0	0	0	0	1	0	1	17	1	98	1	87	0	43	0	0	0	0	1	0	0	136	1	0	1	86	0	0	69	0	0	81	0	0	128	53
M01178:22:000000000-AJVU0:1:1101:20820:1790	315	629	gb|KC851998.1|	Octopus	Octopus	vulgaris	98.41	0	1	0	0	1	9	3	8	0	6	0	6	22	1	8	1	18	3	6	2	21	4	2	19	6	3	9	1	13	18	0	1	11	10	2	9	4	2	15	6	1	2
M01178:22:000000000-AJVU0:1:1101:13709:7975	317	754	gb|KC851998.1|	Octopus	Octopus	vulgaris	97.79	0	3	16	0	4	11	8	9	9	14	0	23	93	2	5	0	23	3	3	0	15	7	0	28	4	1	12	6	15	13	29	4	8	12	5	19	5	0	3	4	6	0
M01178:22:000000000-AJVU0:1:1115:3610:7173	317	1294	gb|KC851961.1|	Octopus	Octopus	vulgaris	98.11	0	0	0	0	0	0	0	0	32	0	0	0	0	0	0	0	0	0	1	0	0	0	0	0	0	0	0	0	0	0	1260	0	0	0	0	1	0	0	0	0	0	0
M01178:22:000000000-AJVU0:1:1112:16194:1195	314	989	gb|KC851998.1|	Octopus	Octopus	vulgaris	98.41	3	0	26	0	3	7	4	3	0	0	1	3	14	5	4	15	11	28	7	10	6	6	0	2	8	0	7	28	9	8	0	22	11	9	18	5	6	19	11	6	16	42
M01178:22:000000000-AJVU0:1:1108:9845:3330	318	961	gb|KC851970.1|	Octopus	Octopus	vulgaris	98.11	0	0	0	0	0	0	0	0	34	0	0	0	0	0	0	0	0	0	0	0	0	0	0	0	0	0	0	0	0	0	925	0	0	0	0	0	0	0	0	0	0	0
M01178:22:000000000-AJVU0:1:1109:11104:3938	316	963	gb|KC851987.1|	Octopus	Octopus	vulgaris	97.78	6	0	37	0	3	2	0	0	0	0	0	0	2	6	3	41	2	35	1	24	4	2	0	0	1	0	1	48	1	1	0	23	2	2	25	0	0	7	0	1	52	29
M01178:22:000000000-AJVU0:1:1103:27939:17210	317	704	gb|KC851987.1|	Octopus	Octopus	vulgaris	97.79	1	0	28	0	6	0	0	0	0	0	1	1	3	4	0	23	2	34	0	14	1	0	0	0	0	0	0	33	0	0	1	19	0	1	15	0	0	19	0	0	27	28
M01178:22:000000000-AJVU0:1:1101:20118:18661	317	518	gb|KC851998.1|	Octopus	Octopus	vulgaris	98.11	0	0	1	0	0	8	2	2	0	7	0	8	9	0	5	2	14	0	3	0	15	5	0	56	2	1	15	0	10	10	0	0	7	13	1	11	7	0	11	5	0	1
M01178:22:000000000-AJVU0:1:1102:22136:21372	313	641	gb|KC851998.1|	Octopus	Octopus	vulgaris	98.72	0	1	5	0	1	9	5	4	0	5	0	13	23	0	8	1	16	4	5	2	12	3	0	6	8	1	10	3	10	16	1	0	9	15	0	8	6	0	9	5	0	0
M01178:22:000000000-AJVU0:1:1105:6612:22580	318	765	gb|KC852006.1|	Octopus	Octopus	vulgaris	98.11	0	0	0	0	0	0	0	0	21	0	0	0	0	0	0	0	0	0	0	0	0	0	0	0	0	0	0	0	0	0	734	0	0	0	0	0	0	0	0	0	0	0
M01178:22:000000000-AJVU0:1:1102:21398:1988	317	564	gb|KC851987.1|	Octopus	Octopus	vulgaris	97.79	2	0	21	0	4	0	0	0	0	0	1	0	1	2	0	40	0	18	0	9	0	0	0	0	0	0	0	28	0	0	0	24	0	1	15	0	0	12	0	1	30	18
M01178:22:000000000-AJVU0:1:1101:22704:6621	320	503	gb|KC851987.1|	Octopus	Octopus	vulgaris	97.81	5	0	18	0	2	1	0	1	0	0	0	1	1	1	0	24	3	18	0	7	0	1	0	0	0	0	0	26	1	1	1	16	0	0	21	2	1	13	0	0	33	15
M01178:22:000000000-AJVU0:1:1101:21123:15139	311	393	gb|KC851987.1|	Octopus	Octopus	vulgaris	98.07	3	0	12	0	5	1	0	0	0	0	1	0	0	0	0	12	0	18	0	6	0	0	0	0	1	0	1	19	0	3	0	12	0	0	9	0	0	6	0	0	17	15
M01178:22:000000000-AJVU0:1:1101:18324:24475	317	434	gb|KC851961.1|	Octopus	Octopus	vulgaris	98.42	0	0	0	0	0	0	0	0	25	0	0	0	0	0	0	0	0	0	0	1	0	0	0	0	0	0	0	0	0	0	401	0	0	1	0	0	0	0	0	0	0	0
M01178:22:000000000-AJVU0:1:1110:25572:21402	317	903	gb|KC851961.1|	Octopus	Octopus	vulgaris	98.11	0	0	0	0	0	0	0	0	39	0	0	0	0	0	0	0	0	0	0	0	0	0	0	0	0	0	0	0	0	0	863	0	0	0	0	0	0	0	0	0	0	0
M01178:22:000000000-AJVU0:1:1103:26155:4011	317	667	gb|KC851987.1|	Octopus	Octopus	vulgaris	97.79	0	0	31	0	3	1	0	0	0	0	1	1	0	4	1	26	0	16	0	13	0	0	0	0	0	0	0	23	0	0	0	16	0	0	24	0	0	4	0	0	34	25
M01178:22:000000000-AJVU0:1:1101:12064:2045	317	211	gb|KC851961.1|	Octopus	Octopus	vulgaris	98.42	0	0	0	0	0	0	0	0	3	0	0	0	0	0	0	0	0	0	0	0	0	0	0	0	0	0	0	0	0	0	208	0	0	0	0	0	0	0	0	0	0	0
M01178:22:000000000-AJVU0:1:1110:5007:9892	317	906	gb|KC851987.1|	Octopus	Octopus	vulgaris	98.11	4	0	24	0	2	9	2	6	0	4	1	9	16	5	6	17	9	27	8	17	14	2	0	1	5	1	10	32	3	9	0	30	3	9	22	5	4	16	5	6	25	22
M01178:22:000000000-AJVU0:1:1106:13965:5953	317	754	gb|KC311412.1|	Octopus	Octopus	vulgaris	98.42	0	0	0	0	0	0	0	0	19	0	0	0	0	0	0	0	0	0	0	0	1	0	0	0	0	0	0	0	0	0	722	0	0	0	1	0	0	0	0	0	0	0
M01178:22:000000000-AJVU0:1:2101:20672:22308	316	573	dbj|AB430547.1|	Octopus	Octopus	vulgaris	88.29	0	0	5	0	0	3	0	1	2	5	2	10	2	3	0	0	23	4	3	3	10	2	2	14	4	1	10	43	8	11	222	5	4	9	11	12	1	2	4	8	3	5
M01178:22:000000000-AJVU0:1:1103:24061:18081	317	474	gb|KC851987.1|	Octopus	Octopus	vulgaris	97.79	6	0	29	0	4	0	0	0	0	0	4	1	1	3	1	13	1	24	0	12	2	0	0	0	0	0	0	29	0	0	0	9	0	0	13	0	0	15	0	0	28	19
M01178:22:000000000-AJVU0:1:1102:10704:15721	317	241	gb|KC851961.1|	Octopus	Octopus	vulgaris	98.11	0	0	0	0	0	0	0	0	13	0	1	0	0	0	0	0	0	0	1	0	0	0	0	0	0	0	0	0	0	0	214	0	0	0	0	0	0	0	0	0	0	0
M01178:22:000000000-AJVU0:1:1112:16258:23520	314	958	gb|KC851987.1|	Octopus	Octopus	vulgaris	97.77	6	0	33	0	8	0	0	0	0	0	0	0	0	8	0	50	0	24	0	15	0	0	0	0	0	0	0	53	0	0	0	32	0	0	19	0	1	24	0	0	54	45
M01178:22:000000000-AJVU0:1:1113:26893:15350	311	792	gb|KC851987.1|	Octopus	Octopus	vulgaris	98.71	6	0	34	0	11	1	0	0	0	0	1	0	0	2	0	34	2	36	0	13	1	0	0	0	0	0	0	27	0	0	0	24	0	2	23	0	0	19	0	0	37	40
M01178:22:000000000-AJVU0:1:1102:16958:15570	317	355	gb|KC851998.1|	Octopus	Octopus	vulgaris	98.11	0	1	0	0	0	7	1	5	0	4	0	5	3	0	5	5	6	1	3	3	9	0	0	1	5	1	10	8	5	11	0	0	6	5	5	9	4	0	9	9	0	3
M01178:22:000000000-AJVU0:1:1104:22781:19434	317	678	gb|KC851987.1|	Octopus	Octopus	vulgaris	97.48	4	0	26	0	7	0	0	0	0	0	0	0	0	9	0	44	0	22	0	7	1	0	0	0	0	0	0	31	0	0	1	32	0	0	16	0	0	15	0	0	29	30
M01178:22:000000000-AJVU0:1:2107:26125:4144	317	1973	gb|KC851987.1|	Octopus	Octopus	vulgaris	98.42	21	0	65	1	27	1	0	2	0	0	4	2	0	9	0	75	1	99	0	44	3	0	0	0	2	0	2	86	2	3	2	85	2	3	66	2	1	48	0	1	102	72
M01178:22:000000000-AJVU0:1:1104:22708:19669	317	400	gb|KC851987.1|	Octopus	Octopus	vulgaris	98.11	7	0	16	0	4	0	0	0	0	0	0	0	3	2	0	16	1	10	0	6	1	1	0	1	3	0	1	24	2	0	0	14	3	0	10	0	1	10	2	0	22	19
M01178:22:000000000-AJVU0:1:1101:10701:3636	317	672	gb|KC851998.1|	Octopus	Octopus	vulgaris	94.95	0	0	2	0	2	7	2	2	5	3	0	15	42	0	0	0	5	3	4	0	1	0	0	23	8	1	11	10	4	14	63	1	0	10	1	14	2	0	14	12	3	7
M01178:22:000000000-AJVU0:1:1105:6996:21764	317	678	gb|KC851987.1|	Octopus	Octopus	vulgaris	97.48	11	0	22	0	7	0	0	0	0	0	8	0	1	7	1	20	0	16	0	11	3	0	0	0	0	0	0	45	0	1	0	21	1	0	14	0	0	16	0	0	21	21
M01178:22:000000000-AJVU0:1:1101:10124:17236	317	248	gb|KC851961.1|	Octopus	Octopus	vulgaris	98.42	0	0	0	0	0	0	0	0	8	0	0	0	0	0	0	0	0	0	0	0	0	0	0	0	0	0	0	0	0	0	240	0	0	0	0	0	0	0	0	0	0	0
M01178:22:000000000-AJVU0:1:1116:18927:1990	315	1130	gb|KC851987.1|	Octopus	Octopus	vulgaris	98.41	12	0	60	1	14	0	0	1	0	0	0	0	2	12	0	52	2	50	0	32	0	0	0	0	1	1	1	47	0	0	0	17	0	0	21	1	1	13	1	1	50	43
M01178:22:000000000-AJVU0:1:1109:21600:8073	317	792	gb|KC851987.1|	Octopus	Octopus	vulgaris	97.79	11	2	26	0	6	0	0	0	0	0	1	0	0	2	0	65	0	35	0	10	0	0	0	0	0	0	0	50	0	0	1	34	2	0	25	0	0	6	0	0	38	30
M01178:22:000000000-AJVU0:1:1114:22801:22500	312	901	gb|KC851961.1|	Octopus	Octopus	vulgaris	98.72	0	0	0	0	0	0	0	0	38	0	0	0	0	0	0	0	0	0	0	0	0	0	0	0	1	0	0	0	0	0	855	0	0	0	0	0	1	0	0	0	0	0
M01178:22:000000000-AJVU0:1:2105:18921:16026	305	1957	gb|KC851987.1|	Octopus	Octopus	vulgaris	99.34	17	0	102	0	23	2	0	3	1	0	1	2	6	12	2	84	3	107	1	43	4	2	1	0	0	0	1	83	3	5	1	55	1	1	76	2	3	26	7	2	66	91
M01178:22:000000000-AJVU0:1:1111:17340:13648	317	757	gb|KC851987.1|	Octopus	Octopus	vulgaris	97.79	7	0	21	0	4	3	0	0	1	1	0	3	6	2	1	17	6	21	1	5	10	1	0	0	4	0	6	36	11	9	0	22	4	6	15	1	2	13	5	4	33	13
M01178:22:000000000-AJVU0:1:1102:26455:20434	317	505	gb|KC852008.1|	Octopus	Octopus	vulgaris	98.42	2	0	4	0	3	1	0	0	15	0	0	0	0	1	0	7	0	8	0	4	0	1	0	0	2	1	0	6	0	0	301	10	1	0	5	1	0	1	0	0	5	1
M01178:22:000000000-AJVU0:1:1112:13279:18116	318	362	gb|KC851987.1|	Octopus	Octopus	vulgaris	97.8	0	0	6	0	0	0	0	0	0	0	1	0	0	3	0	26	0	13	0	5	0	0	0	0	0	0	0	26	0	0	0	13	0	0	19	0	0	10	1	0	15	8
M01178:22:000000000-AJVU0:1:1113:9270:12406	315	931	gb|KC851987.1|	Octopus	Octopus	vulgaris	93.65	8	0	58	0	6	19	20	23	1	17	0	102	45	0	0	0	15	6	7	0	6	2	1	62	13	1	10	11	9	23	4	7	2	13	10	28	5	2	7	5	9	3
M01178:22:000000000-AJVU0:1:1117:18320:8538	317	992	gb|KC851987.1|	Octopus	Octopus	vulgaris	98.11	2	0	35	0	6	0	0	0	1	0	0	0	0	7	0	40	0	28	1	20	0	0	0	7	0	0	2	68	0	1	0	44	1	0	18	0	0	25	0	0	60	31
M01178:22:000000000-AJVU0:1:1101:20063:18142	317	486	gb|KC851998.1|	Octopus	Octopus	vulgaris	98.11	0	1	3	0	2	10	1	4	0	2	0	10	12	1	5	4	12	1	4	2	15	5	1	2	4	3	6	3	9	11	0	1	6	9	3	1	3	1	7	4	2	2
M01178:22:000000000-AJVU0:1:1101:23858:2296	314	456	gb|KC852000.1|	Octopus	Octopus	vulgaris	98.41	0	1	2	0	0	8	2	5	0	6	0	5	10	0	4	1	19	2	2	1	12	3	0	1	8	4	12	2	8	14	0	0	6	9	1	7	5	1	6	2	3	1
M01178:22:000000000-AJVU0:1:1103:23113:3247	317	524	gb|KC851998.1|	Octopus	Octopus	vulgaris	98.11	0	0	0	0	1	11	3	7	0	7	0	5	15	0	3	1	6	0	2	2	14	4	1	0	10	0	12	1	13	10	0	1	10	8	1	9	9	0	8	5	1	0
M01178:22:000000000-AJVU0:1:1103:15829:17047	317	543	gb|KC851998.1|	Octopus	Octopus	vulgaris	98.11	3	0	20	0	10	2	1	1	0	1	0	2	12	6	1	13	5	17	1	4	2	1	0	0	1	0	2	8	2	2	1	12	3	3	6	1	6	2	1	0	2	18
M01178:22:000000000-AJVU0:1:1101:23853:19652	317	419	gb|KC851998.1|	Octopus	Octopus	vulgaris	98.11	0	1	0	0	1	7	2	4	0	3	0	3	9	0	11	1	5	1	5	0	19	3	0	3	4	4	11	0	6	11	0	2	6	6	1	7	9	0	11	2	0	0
M01178:22:000000000-AJVU0:1:1117:2034:15673	315	1033	gb|KC851998.1|	Octopus	Octopus	vulgaris	97.78	7	0	20	0	6	3	0	2	0	1	0	6	5	6	0	35	5	24	1	7	12	1	0	1	1	0	1	52	3	9	0	25	4	3	23	2	0	18	5	5	54	29
M01178:22:000000000-AJVU0:1:1107:27110:11293	317	592	gb|KC851998.1|	Octopus	Octopus	vulgaris	98.11	0	0	0	0	0	11	2	1	0	7	0	11	16	0	18	1	14	2	4	0	24	3	1	1	7	1	23	1	9	9	0	1	8	8	3	17	6	1	8	8	3	1
M01178:22:000000000-AJVU0:1:1101:11826:11921	317	318	gb|KC851998.1|	Octopus	Octopus	vulgaris	98.11	0	0	2	0	0	5	0	2	1	1	0	7	7	0	1	1	8	1	3	0	8	1	0	4	5	1	13	1	6	23	1	0	5	4	1	6	1	1	3	2	0	1
M01178:22:000000000-AJVU0:1:1101:23272:23776	316	384	gb|KC851998.1|	Octopus	Octopus	vulgaris	98.42	1	0	0	0	0	5	3	5	0	4	0	3	10	1	3	0	5	0	3	1	10	0	0	108	4	0	6	0	5	5	0	2	0	6	0	11	3	0	6	8	1	2
M01178:22:000000000-AJVU0:1:1103:26928:16315	314	528	gb|KC851998.1|	Octopus	Octopus	vulgaris	98.41	0	1	2	0	0	6	6	4	0	3	0	5	9	0	5	1	19	0	4	0	12	3	3	4	5	1	8	1	20	11	0	0	12	14	0	5	8	0	8	7	0	1
M01178:22:000000000-AJVU0:1:1102:21176:15973	312	409	gb|KC851987.1|	Octopus	Octopus	vulgaris	98.08	1	0	9	0	2	0	0	0	0	0	3	0	0	5	0	32	1	11	0	7	0	0	0	0	0	0	0	16	0	0	0	9	0	0	16	0	0	13	0	0	20	15
M01178:22:000000000-AJVU0:1:1103:15700:5674	308	492	gb|KC851998.1|	Octopus	Octopus	vulgaris	99.03	1	0	3	0	0	5	0	6	0	5	0	16	6	1	4	7	17	3	3	2	22	1	0	2	3	2	9	4	7	12	0	5	9	7	4	11	4	5	5	7	10	1
M01178:22:000000000-AJVU0:1:1104:24722:10813	317	498	gb|KC851987.1|	Octopus	Octopus	vulgaris	97.79	1	0	13	0	10	3	1	0	1	0	0	0	1	3	0	25	2	22	0	7	4	0	0	0	0	0	0	21	0	2	0	13	0	0	11	0	0	10	0	1	17	24
M01178:22:000000000-AJVU0:1:1110:16755:15456	318	598	gb|KC851998.1|	Octopus	Octopus	vulgaris	98.43	1	0	2	0	1	9	4	7	0	5	1	16	26	0	16	3	19	3	2	0	16	3	0	9	6	3	16	2	6	14	1	3	10	11	2	16	9	0	11	9	3	0
M01178:22:000000000-AJVU0:1:1102:6054:3892	315	426	gb|KC851998.1|	Octopus	Octopus	vulgaris	98.41	0	0	1	0	0	6	2	6	0	5	0	8	8	1	12	0	4	3	1	0	19	2	0	4	3	2	8	0	11	7	0	0	3	3	1	5	8	0	5	3	1	1
M01178:22:000000000-AJVU0:1:1118:23323:2289	315	968	gb|KC851987.1|	Octopus	Octopus	vulgaris	98.1	9	0	39	0	7	0	0	1	0	0	0	0	1	10	1	40	1	26	0	15	0	0	0	0	0	0	0	63	1	1	0	35	0	1	26	0	1	18	0	1	49	49
M01178:22:000000000-AJVU0:1:1102:21201:2015	317	425	gb|KC851998.1|	Octopus	Octopus	vulgaris	98.11	0	0	1	0	0	3	0	3	0	1	0	6	8	0	4	0	18	1	7	0	17	2	1	3	4	1	7	1	7	10	0	0	14	14	2	11	7	0	4	7	0	0
M01178:22:000000000-AJVU0:1:2106:6612:14630	317	1462	gb|KC851987.1|	Octopus	Octopus	vulgaris	97.48	6	0	50	0	12	0	0	0	0	0	0	0	0	8	0	70	0	47	0	19	1	0	0	1	0	0	1	73	0	1	3	57	1	0	55	0	2	47	0	0	85	39
M01178:22:000000000-AJVU0:1:1114:7456:11160	316	816	gb|KC851998.1|	Octopus	Octopus	vulgaris	98.1	5	0	33	0	7	4	2	2	0	0	2	2	5	4	3	38	7	26	1	9	7	1	0	2	2	0	4	41	4	5	0	30	2	3	26	1	3	17	7	1	22	20
M01178:22:000000000-AJVU0:1:1111:22148:15154	316	618	gb|KC851961.1|	Octopus	Octopus	vulgaris	98.1	0	0	0	0	0	0	0	0	28	0	0	0	0	0	0	0	0	0	0	0	0	0	0	0	0	0	0	0	1	0	587	0	0	0	0	0	0	0	0	0	0	0
M01178:22:000000000-AJVU0:1:1106:17913:7801	308	497	gb|KC851987.1|	Octopus	Octopus	vulgaris	98.7	3	0	14	0	10	0	1	0	0	0	0	0	0	8	0	16	0	20	0	9	0	0	0	0	0	0	0	12	0	0	0	17	0	0	10	0	1	21	1	0	21	24
M01178:22:000000000-AJVU0:1:2105:20396:22150	314	1298	gb|KC851987.1|	Octopus	Octopus	vulgaris	98.41	5	0	45	0	14	0	0	0	0	0	2	0	0	10	1	91	2	58	0	18	2	1	0	0	0	0	0	79	2	0	1	46	2	3	67	0	0	32	0	0	47	44
M01178:22:000000000-AJVU0:1:1107:8135:3550	317	268	gb|KC851998.1|	Octopus	Octopus	vulgaris	98.42	0	0	2	0	2	1	2	1	0	2	1	4	3	2	2	3	5	2	2	1	2	3	0	1	1	1	1	5	1	4	0	0	4	9	1	4	5	3	5	1	3	7
M01178:22:000000000-AJVU0:1:1114:24274:12690	319	729	dbj|AB158363.1|	Octopus	Octopus	vulgaris	88.4	0	2	5	0	1	2	5	2	11	6	7	11	7	7	9	0	21	13	7	1	14	4	4	16	3	1	10	9	5	11	263	5	7	22	26	17	5	1	9	6	8	5
M01178:22:000000000-AJVU0:1:2110:14810:13046	317	1938	gb|KC851961.1|	Octopus	Octopus	vulgaris	97.79	0	0	0	0	0	0	0	0	63	0	0	0	0	0	0	0	0	0	0	0	0	0	0	0	0	0	1	0	0	1	1867	0	0	1	0	0	0	0	0	0	0	0
M01178:22:000000000-AJVU0:1:1101:23760:23863	317	411	gb|KC851998.1|	Octopus	Octopus	vulgaris	98.11	0	1	2	0	0	7	2	2	0	7	0	4	16	0	7	2	14	1	5	2	17	4	0	1	4	3	7	0	6	13	0	2	2	10	1	7	4	1	9	4	2	2
M01178:22:000000000-AJVU0:1:1106:24458:16683	317	601	gb|KC851987.1|	Octopus	Octopus	vulgaris	96.85	2	0	21	0	3	0	0	0	0	0	0	0	1	2	0	38	1	33	0	8	0	0	0	0	0	0	0	41	1	0	0	23	0	0	22	0	0	9	0	0	31	16
M01178:22:000000000-AJVU0:1:1101:19734:11552	314	225	gb|KC851961.1|	Octopus	Octopus	vulgaris	98.41	0	0	0	0	0	0	0	0	8	0	0	0	0	0	0	0	0	0	0	0	0	0	0	0	0	0	0	0	0	0	216	0	0	0	0	0	0	0	0	0	0	0
M01178:22:000000000-AJVU0:1:1104:7920:8573	319	357	dbj|AB158363.1|	Octopus	Octopus	vulgaris	88.09	1	1	3	0	0	2	0	0	3	0	2	7	3	2	1	0	13	2	3	1	6	0	3	5	1	0	3	35	6	3	127	2	3	4	25	10	2	3	2	4	5	1
M01178:22:000000000-AJVU0:1:1101:17886:17922	317	161	gb|KC851961.1|	Octopus	Octopus	vulgaris	98.42	0	0	0	0	0	0	0	0	3	0	0	0	0	0	0	0	0	0	0	0	0	0	0	0	0	0	0	0	0	1	157	0	0	0	0	0	0	0	0	0	0	0
M01178:22:000000000-AJVU0:1:1102:19039:16253	317	375	gb|KC851998.1|	Octopus	Octopus	vulgaris	98.11	0	0	0	0	0	6	4	9	0	3	0	7	16	0	22	0	12	0	4	0	20	5	0	8	3	1	7	0	10	6	0	0	4	10	0	16	4	0	6	5	1	0
M01178:22:000000000-AJVU0:1:1109:18373:17232	308	549	gb|KC851998.1|	Octopus	Octopus	vulgaris	99.03	0	1	2	0	0	6	3	2	0	6	0	7	14	0	4	9	11	1	6	1	10	2	0	49	9	0	20	4	9	13	1	2	9	15	4	8	7	3	8	7	2	0
M01178:22:000000000-AJVU0:1:1105:28242:14477	316	444	gb|KC851961.1|	Octopus	Octopus	vulgaris	98.1	0	0	0	0	0	0	0	0	17	0	0	0	0	0	0	0	0	2	0	0	0	0	0	0	0	0	0	1	0	0	409	0	2	0	0	0	0	0	0	0	1	0
M01178:22:000000000-AJVU0:1:1101:20464:7758	316	148	gb|KC851961.1|	Octopus	Octopus	vulgaris	98.42	0	0	0	0	0	0	0	0	6	0	0	0	0	0	0	0	0	0	0	0	0	0	0	0	0	0	0	0	0	0	142	0	0	0	0	0	0	0	0	0	0	0
M01178:22:000000000-AJVU0:1:1104:9488:12382	317	508	gb|KC851998.1|	Octopus	Octopus	vulgaris	97.16	3	0	22	0	3	3	0	3	0	0	2	0	2	2	3	10	2	18	0	9	6	0	0	3	1	0	0	22	1	1	0	11	0	1	8	1	2	7	1	2	14	12
M01178:22:000000000-AJVU0:1:1111:4338:12058	316	576	gb|KC851987.1|	Octopus	Octopus	vulgaris	98.42	2	0	13	0	7	3	0	5	2	0	1	1	8	4	2	18	2	23	3	5	5	1	0	0	2	0	2	25	4	8	12	27	1	3	7	6	2	8	4	1	16	21
M01178:22:000000000-AJVU0:1:1117:3968:6009	317	808	gb|KC851987.1|	Octopus	Octopus	vulgaris	97.48	8	0	23	0	11	0	0	0	0	0	0	0	0	8	0	32	0	27	0	15	1	0	0	0	0	0	0	56	0	0	0	32	0	0	23	0	0	19	0	0	35	22
M01178:22:000000000-AJVU0:1:1115:24701:4321	317	769	gb|KC851987.1|	Octopus	Octopus	vulgaris	97.79	15	0	39	0	12	0	0	1	0	0	4	0	1	5	2	47	1	31	0	19	0	0	0	0	0	0	0	19	0	0	0	17	1	0	11	0	0	13	1	0	18	25
M01178:22:000000000-AJVU0:1:1101:25875:8195	317	350	gb|KC851998.1|	Octopus	Octopus	vulgaris	98.11	0	0	0	0	0	3	1	2	0	2	0	4	11	0	0	0	7	2	4	0	11	1	0	3	3	1	8	0	5	10	0	1	5	7	4	6	3	0	4	4	2	0
M01178:22:000000000-AJVU0:1:1104:27746:11683	315	400	gb|KC851987.1|	Octopus	Octopus	vulgaris	98.41	0	0	13	0	1	0	1	0	0	0	1	0	0	4	0	20	0	11	0	11	0	0	0	0	0	1	1	26	1	1	0	19	0	0	12	1	1	6	0	0	10	25
M01178:22:000000000-AJVU0:1:1107:19096:8466	314	483	gb|KC851998.1|	Octopus	Octopus	vulgaris	98.41	0	0	0	0	0	9	3	3	0	1	0	21	15	1	4	1	18	2	1	0	20	8	0	2	6	2	8	3	15	12	0	5	4	10	0	4	7	1	10	6	2	0
M01178:22:000000000-AJVU0:1:1105:26900:15416	316	270	gb|KC851961.1|	Octopus	Octopus	vulgaris	97.78	0	0	0	0	0	0	0	0	18	0	0	0	0	0	0	0	0	0	0	0	0	0	0	0	0	0	0	0	0	1	250	0	0	0	0	0	0	0	0	0	0	0
M01178:22:000000000-AJVU0:1:1106:20764:20250	314	407	gb|KC851961.1|	Octopus	Octopus	vulgaris	98.41	0	0	0	0	0	0	0	0	6	0	0	0	0	0	0	0	0	0	0	0	0	0	0	0	0	0	0	0	0	0	401	0	0	0	0	0	0	0	0	0	0	0
M01178:22:000000000-AJVU0:1:1115:16686:21612	316	676	gb|KC851987.1|	Octopus	Octopus	vulgaris	98.1	3	0	23	0	3	1	0	2	0	1	1	0	2	2	1	40	0	30	1	11	1	0	0	2	0	0	1	37	2	0	1	31	0	1	17	2	1	11	5	1	27	27
M01178:22:000000000-AJVU0:1:1114:27215:16136	317	719	gb|KC851998.1|	Octopus	Octopus	vulgaris	98.11	0	1	1	0	0	10	1	10	1	4	0	9	25	0	14	1	17	3	8	0	27	7	1	5	7	4	14	0	12	21	0	1	9	19	0	16	13	1	9	8	2	0
M01178:22:000000000-AJVU0:1:1101:4090:14024	318	384	dbj|AB158363.1|	Octopus	Octopus	vulgaris	88.05	0	0	1	0	0	4	0	1	4	2	0	5	7	0	2	0	11	4	4	1	5	3	1	14	1	1	16	12	5	4	127	3	4	4	11	9	0	2	6	3	5	1
M01178:22:000000000-AJVU0:1:2103:5663:20483	317	1097	gb|KC852008.1|	Octopus	Octopus	vulgaris	98.11	0	0	0	0	0	0	2	0	53	0	0	0	0	0	0	0	0	1	0	0	0	0	0	0	0	0	0	1	0	0	1018	1	1	1	0	1	0	0	0	0	1	0
M01178:22:000000000-AJVU0:1:1109:23323:4924	314	569	gb|KC851987.1|	Octopus	Octopus	vulgaris	98.09	1	0	25	0	2	0	0	0	0	0	2	1	0	6	1	32	0	12	0	8	2	0	0	0	0	0	1	26	1	1	2	23	0	0	17	0	0	11	0	0	29	16
M01178:22:000000000-AJVU0:1:1101:5093:9896	317	362	gb|KC851998.1|	Octopus	Octopus	vulgaris	97.79	1	0	0	0	0	3	1	1	0	3	0	9	9	0	3	1	18	0	2	0	17	7	0	9	4	0	11	0	8	16	1	0	13	10	1	4	1	0	4	7	0	0
M01178:22:000000000-AJVU0:1:1101:17120:13879	317	357	gb|KC851998.1|	Octopus	Octopus	vulgaris	98.11	1	1	3	0	0	2	3	3	1	5	0	11	13	0	3	1	2	0	9	1	9	3	0	7	3	1	7	0	4	4	0	0	3	8	0	3	7	2	9	4	0	1
M01178:22:000000000-AJVU0:1:1102:26822:12611	315	337	gb|KC851998.1|	Octopus	Octopus	vulgaris	98.1	0	1	1	0	1	7	1	4	0	5	0	7	10	0	8	1	10	0	2	1	9	4	1	0	4	0	8	4	5	8	0	3	0	11	0	2	10	1	3	3	1	0
M01178:22:000000000-AJVU0:1:1116:9768:7445	317	791	gb|KC851987.1|	Octopus	Octopus	vulgaris	97.48	9	0	23	0	10	0	0	1	0	0	2	0	0	2	0	31	0	33	0	10	0	0	0	0	0	0	0	49	0	0	0	29	0	0	23	0	0	17	0	0	36	23
M01178:22:000000000-AJVU0:1:2105:24502:20460	317	1269	gb|KC851987.1|	Octopus	Octopus	vulgaris	97.79	23	0	51	0	13	0	0	0	0	1	1	1	2	12	1	48	0	51	1	19	2	0	0	0	0	0	1	46	1	0	0	28	1	2	43	0	0	27	0	0	46	40
M01178:22:000000000-AJVU0:1:1117:28230:16120	315	799	gb|KC851987.1|	Octopus	Octopus	vulgaris	97.78	1	0	24	0	7	0	0	0	0	0	0	0	0	5	0	36	0	27	0	21	0	0	0	0	0	0	0	44	1	1	0	26	0	0	25	0	0	16	0	0	46	17
M01178:22:000000000-AJVU0:1:1102:16886:2120	314	150	gb|KC851961.1|	Octopus	Octopus	vulgaris	98.73	0	0	0	0	0	0	0	0	6	0	0	0	0	0	0	0	0	0	0	0	0	0	0	0	0	0	0	0	0	0	144	0	0	0	0	0	0	0	0	0	0	0
M01178:22:000000000-AJVU0:1:1104:17287:20089	315	337	gb|KC851998.1|	Octopus	Octopus	vulgaris	97.78	1	0	9	0	2	1	0	0	0	0	2	2	2	0	1	4	5	3	2	3	1	1	0	134	0	0	0	10	1	3	0	5	2	1	6	1	1	3	1	0	7	7
M01178:22:000000000-AJVU0:1:1101:17128:24101	316	309	gb|KC851998.1|	Octopus	Octopus	vulgaris	98.42	2	0	5	0	2	0	1	2	1	4	1	6	5	2	2	7	4	2	2	3	5	3	0	3	2	0	1	2	3	7	0	1	1	6	0	8	6	2	7	1	5	4
M01178:22:000000000-AJVU0:1:1102:27766:8860	316	192	gb|KC851987.1|	Octopus	Octopus	vulgaris	98.1	3	0	5	0	2	1	0	0	0	0	0	0	2	1	0	13	0	6	0	5	0	0	0	0	1	0	0	13	0	1	1	4	0	0	5	0	0	3	0	1	13	6
M01178:22:000000000-AJVU0:1:1106:16751:17655	317	442	gb|KC852008.1|	Octopus	Octopus	vulgaris	97.79	0	0	0	0	0	0	0	0	13	0	0	0	0	0	0	0	0	0	0	0	0	0	0	0	0	0	1	0	0	0	420	0	0	0	0	0	0	0	0	0	0	0
M01178:22:000000000-AJVU0:1:2107:17498:10606	295	1600	gb|KC851998.1|	Octopus	Octopus	vulgaris	99.66	18	1	38	0	14	19	1	22	0	12	2	31	79	6	21	32	28	27	9	19	17	5	0	0	19	5	21	39	5	14	4	23	7	29	51	16	11	16	11	7	40	25
M01178:22:000000000-AJVU0:1:1101:21591:23844	317	157	gb|KC851961.1|	Octopus	Octopus	vulgaris	98.42	0	0	0	0	0	0	0	0	5	0	0	0	0	0	0	0	0	0	0	0	0	0	0	0	0	0	0	0	0	0	151	0	0	0	0	0	0	0	0	0	0	0
M01178:22:000000000-AJVU0:1:2108:11946:3717	314	1329	gb|KC851987.1|	Octopus	Octopus	vulgaris	98.41	11	0	82	0	24	5	0	2	0	2	6	6	13	5	1	50	5	57	0	24	4	2	0	3	0	0	1	52	5	7	7	26	3	9	35	7	5	12	2	3	42	39
M01178:22:000000000-AJVU0:1:1104:27031:5976	317	420	gb|KC851998.1|	Octopus	Octopus	vulgaris	97.79	0	0	0	0	1	4	0	4	1	3	0	10	20	0	4	0	9	0	3	0	18	4	0	2	3	3	9	1	8	8	0	2	1	13	0	6	5	0	9	7	0	1
M01178:22:000000000-AJVU0:1:1109:18199:19081	317	420	gb|KC851987.1|	Octopus	Octopus	vulgaris	98.11	7	0	12	0	3	0	0	1	0	0	2	1	0	1	1	32	1	13	0	8	1	0	0	0	1	0	0	15	0	0	1	16	0	1	6	0	1	13	1	0	23	15
M01178:22:000000000-AJVU0:1:1111:19891:24082	307	539	gb|KC851987.1|	Octopus	Octopus	vulgaris	99.02	0	0	32	0	6	0	0	0	0	0	1	0	0	8	0	17	0	18	0	6	2	1	0	0	0	0	0	30	1	0	0	23	0	0	13	0	0	8	0	0	23	19
M01178:22:000000000-AJVU0:1:1110:15415:17695	314	488	gb|KC851998.1|	Octopus	Octopus	vulgaris	97.77	0	0	2	0	0	7	2	4	0	2	0	6	7	0	6	3	18	1	4	1	20	5	1	1	7	2	7	1	18	18	0	0	13	10	2	10	3	0	8	5	6	0
M01178:22:000000000-AJVU0:1:1101:12278:21668	317	266	gb|KC851998.1|	Octopus	Octopus	vulgaris	98.11	0	0	0	0	0	2	2	2	0	5	0	2	9	1	4	0	3	0	1	1	5	2	0	1	5	2	2	0	6	7	0	0	8	3	1	4	2	0	10	5	0	0
M01178:22:000000000-AJVU0:1:1107:24657:14098	313	281	gb|KC851987.1|	Octopus	Octopus	vulgaris	98.4	2	0	10	0	3	0	0	0	0	0	0	1	0	0	0	17	1	5	0	6	0	0	0	0	0	0	0	16	0	0	0	11	1	0	10	0	0	9	0	0	8	5
M01178:22:000000000-AJVU0:1:1101:21500:7175	315	197	gb|KC851987.1|	Octopus	Octopus	vulgaris	98.1	4	0	5	0	5	0	0	0	0	0	0	0	3	3	0	8	0	3	0	3	0	0	0	0	0	1	0	11	0	1	1	5	0	0	5	1	1	3	0	0	8	13
M01178:22:000000000-AJVU0:1:1101:13627:11012	316	172	gb|KC851961.1|	Octopus	Octopus	vulgaris	98.42	0	0	0	0	0	0	0	0	5	0	0	0	0	0	0	0	0	0	0	0	0	0	0	0	0	0	0	0	0	0	167	0	0	0	0	0	0	0	0	0	0	0
M01178:22:000000000-AJVU0:1:1117:26110:10019	316	625	gb|KC851961.1|	Octopus	Octopus	vulgaris	98.1	0	0	1	0	0	0	0	0	31	0	0	0	0	0	0	0	0	0	0	0	0	0	0	0	0	0	0	0	0	0	589	0	0	0	0	0	0	0	0	0	0	0
M01178:22:000000000-AJVU0:1:1101:19579:2304	304	296	dbj|AB052253.1|	Octopus	Octopus	vulgaris	89.8	1	0	0	0	0	2	0	2	5	0	0	8	1	1	2	0	11	3	1	0	6	0	0	9	0	0	6	18	2	2	107	5	6	4	9	4	0	6	6	1	9	2
M01178:22:000000000-AJVU0:1:1109:13642:7906	314	412	gb|KC852000.1|	Octopus	Octopus	vulgaris	98.41	1	0	0	0	1	6	1	1	0	4	0	7	15	0	15	0	13	0	2	0	17	1	0	2	5	1	10	3	6	11	0	1	8	9	0	8	6	1	9	3	0	2
M01178:22:000000000-AJVU0:1:1101:24960:21355	317	283	gb|KC851987.1|	Octopus	Octopus	vulgaris	97.79	6	0	9	0	3	0	0	0	0	0	2	0	0	4	0	14	0	9	0	9	0	0	0	0	0	0	0	15	0	1	0	15	0	0	4	0	0	4	2	0	5	13
M01178:22:000000000-AJVU0:1:1108:17611:20896	302	78	dbj|AB052253.1|	Octopus	Octopus	vulgaris	89.4	0	0	0	0	0	1	0	0	0	1	0	0	0	0	0	0	2	1	2	0	2	0	0	1	0	0	0	4	0	2	27	2	0	2	1	3	0	4	0	1	2	0
M01178:22:000000000-AJVU0:1:1116:23241:6957	312	678	gb|KC851998.1|	Octopus	Octopus	vulgaris	98.4	0	0	1	0	0	8	1	6	0	4	0	12	26	0	14	7	9	1	3	0	36	8	0	2	11	1	13	3	15	20	0	4	12	15	1	13	11	0	11	5	4	2
M01178:22:000000000-AJVU0:1:2101:26686:11237	317	775	gb|KC851961.1|	Octopus	Octopus	vulgaris	97.16	6	0	18	0	5	0	0	0	3	0	0	0	0	2	0	28	0	34	0	16	0	0	0	0	0	0	0	41	0	0	63	35	0	0	27	0	0	18	0	0	36	17
M01178:22:000000000-AJVU0:1:1117:23422:8011	315	631	gb|KC851987.1|	Octopus	Octopus	vulgaris	98.1	4	0	19	0	4	0	0	0	1	2	1	0	1	3	0	42	0	24	1	11	0	1	0	0	0	0	0	34	0	0	2	17	1	0	19	0	0	13	1	0	32	19
M01178:22:000000000-AJVU0:1:2101:3797:6135	318	800	dbj|AB158363.1|	Octopus	Octopus	vulgaris	88.68	3	1	39	0	0	2	3	0	13	6	0	12	10	2	6	0	12	4	4	1	5	3	6	11	1	0	11	17	4	10	348	2	13	16	17	5	3	5	7	9	8	4
M01178:22:000000000-AJVU0:1:1101:23271:2355	318	279	gb|KC851998.1|	Octopus	Octopus	vulgaris	98.43	0	0	1	0	0	5	4	2	0	4	0	6	17	0	7	1	6	2	2	1	6	1	0	1	2	1	4	1	4	2	0	0	4	5	0	6	2	0	6	0	0	0
M01178:22:000000000-AJVU0:1:2108:3249:9882	317	1411	gb|KC851961.1|	Octopus	Octopus	vulgaris	97.79	0	0	0	0	0	0	0	0	48	0	0	0	0	0	0	0	0	0	0	0	1	0	0	0	0	0	0	0	0	0	1359	0	0	0	0	0	0	0	0	0	0	0
M01178:22:000000000-AJVU0:1:1105:24074:18396	317	167	gb|KC851961.1|	Octopus	Octopus	vulgaris	98.11	0	0	0	0	0	0	0	0	4	0	0	0	0	0	0	0	0	0	0	0	0	0	0	0	0	0	0	0	0	0	162	0	0	0	0	0	0	0	0	0	0	0
M01178:22:000000000-AJVU0:1:1117:25179:17677	316	602	gb|KC851998.1|	Octopus	Octopus	vulgaris	98.42	0	1	2	0	0	13	5	1	0	2	0	10	15	0	4	3	13	1	5	1	14	5	0	2	7	1	14	3	12	14	0	2	15	8	0	9	10	0	10	4	0	2
M01178:22:000000000-AJVU0:1:1101:15780:24900	317	297	gb|KC851998.1|	Octopus	Octopus	vulgaris	98.11	0	1	1	0	1	4	0	1	0	1	0	3	4	0	2	1	11	0	4	0	8	1	0	2	4	2	6	0	4	4	0	0	6	8	0	3	4	1	5	7	1	0
M01178:22:000000000-AJVU0:1:1103:13349:15312	317	130	gb|KC851998.1|	Octopus	Octopus	vulgaris	97.48	1	0	0	0	0	1	0	0	0	0	0	1	2	1	0	2	2	2	0	1	2	0	0	1	1	1	2	3	1	1	0	1	2	2	2	0	1	3	3	3	3	1
M01178:22:000000000-AJVU0:1:1102:19889:11257	317	186	gb|KC851961.1|	Octopus	Octopus	vulgaris	97.48	0	0	0	0	0	0	0	0	17	0	0	0	0	0	0	0	0	0	0	0	0	0	0	0	0	0	0	0	0	0	169	0	0	0	0	0	0	0	0	0	0	0
M01178:22:000000000-AJVU0:1:1101:17036:2091	317	272	gb|KC851998.1|	Octopus	Octopus	vulgaris	98.11	0	0	0	0	0	9	3	2	0	2	0	4	4	0	7	1	14	0	3	1	8	2	0	2	3	0	6	0	5	12	0	1	6	7	0	3	4	0	5	3	0	2
M01178:22:000000000-AJVU0:1:1107:13729:23125	317	381	gb|KC851998.1|	Octopus	Octopus	vulgaris	98.11	0	0	0	0	0	5	5	1	0	7	0	7	14	0	5	1	13	1	1	0	12	4	0	1	1	5	12	2	6	15	0	0	6	6	2	9	11	1	6	2	4	1
M01178:22:000000000-AJVU0:1:2110:25128:14224	317	1615	gb|KC851987.1|	Octopus	Octopus	vulgaris	97.79	6	0	32	0	10	0	0	0	0	0	9	1	0	12	0	97	1	63	0	25	2	0	0	1	0	0	1	113	1	1	1	65	0	1	57	3	0	38	0	0	66	52
M01178:22:000000000-AJVU0:1:1107:6198:8152	315	68	gb|KC851998.1|	Octopus	Octopus	vulgaris	98.1	0	0	1	0	0	1	0	0	0	0	0	4	2	1	1	0	0	0	0	1	4	0	0	0	0	1	1	0	0	1	1	4	1	1	1	1	3	1	0	0	0	0
M01178:22:000000000-AJVU0:1:1101:25913:9583	317	272	gb|KC851998.1|	Octopus	Octopus	vulgaris	98.11	0	0	1	0	0	2	4	3	0	0	0	3	6	1	6	1	4	2	2	0	7	1	0	4	6	3	4	0	3	6	0	0	1	3	1	8	2	1	5	3	2	0
M01178:22:000000000-AJVU0:1:1101:25123:8565	317	114	gb|KC851961.1|	Octopus	Octopus	vulgaris	98.11	0	0	0	0	0	0	0	0	5	0	0	0	0	0	0	0	0	0	0	0	0	0	0	0	0	0	0	0	0	0	109	0	0	0	0	0	0	0	0	0	0	0
M01178:22:000000000-AJVU0:1:2104:25996:11281	315	904	gb|KC851987.1|	Octopus	Octopus	vulgaris	98.1	6	0	47	0	10	0	0	0	0	0	0	0	1	5	0	36	0	30	0	15	0	0	0	0	2	0	0	43	0	0	0	25	0	0	25	0	0	16	0	0	40	29
M01178:22:000000000-AJVU0:1:1102:24884:21443	317	275	gb|KC851987.1|	Octopus	Octopus	vulgaris	97.79	1	0	11	0	5	0	0	0	0	0	0	0	1	1	0	18	0	9	0	1	0	0	0	0	1	0	0	17	0	0	1	13	0	0	10	0	1	4	0	0	14	7
M01178:22:000000000-AJVU0:1:1115:23498:23810	313	414	gb|KC851969.1|	Octopus	Octopus	vulgaris	87.86	0	0	2	0	1	4	1	1	4	1	0	12	1	0	7	0	17	4	1	3	5	0	0	7	3	0	4	9	4	12	165	1	5	10	8	8	3	5	5	0	4	1
M01178:22:000000000-AJVU0:1:1109:17315:19601	317	404	gb|KC851998.1|	Octopus	Octopus	vulgaris	97.48	1	0	8	0	3	2	1	1	0	1	2	0	2	5	3	21	1	11	2	5	4	5	0	0	0	1	1	21	5	4	0	5	2	4	7	2	1	7	1	0	8	14
M01178:22:000000000-AJVU0:1:1101:10854:14134	317	208	gb|KC851998.1|	Octopus	Octopus	vulgaris	98.11	0	0	2	0	0	1	0	2	0	3	0	2	3	0	0	0	2	0	1	1	5	1	1	1	4	1	9	2	3	7	0	0	1	7	0	2	1	0	2	5	1	0
M01178:22:000000000-AJVU0:1:1106:25574:10831	317	276	gb|KC851961.1|	Octopus	Octopus	vulgaris	97.79	0	0	0	0	0	0	0	0	11	0	0	0	0	0	0	0	0	0	0	0	0	0	0	0	0	0	0	0	0	0	265	0	0	0	0	0	0	0	0	0	0	0
M01178:22:000000000-AJVU0:1:1103:27630:18617	317	328	gb|KC851987.1|	Octopus	Octopus	vulgaris	97.79	5	0	14	0	4	0	0	0	0	0	0	0	0	2	0	13	0	18	0	10	0	0	0	0	0	0	0	15	0	0	0	12	0	0	7	0	0	4	0	0	20	9
M01178:22:000000000-AJVU0:1:1108:23161:17886	312	433	gb|KC851998.1|	Octopus	Octopus	vulgaris	97.76	0	0	7	0	2	0	0	0	0	0	0	3	0	2	0	14	2	19	0	5	4	0	0	1	1	0	0	24	0	2	0	16	1	0	11	0	0	14	1	1	22	27
M01178:22:000000000-AJVU0:1:1101:23146:7709	315	179	gb|KC851961.1|	Octopus	Octopus	vulgaris	98.41	0	0	0	0	0	0	0	0	7	0	0	0	0	0	0	0	0	0	0	0	0	0	0	0	0	0	0	0	0	0	171	0	0	0	0	0	0	0	0	0	0	0
M01178:22:000000000-AJVU0:1:1103:10423:21439	317	315	gb|KC852000.1|	Octopus	Octopus	vulgaris	97.79	0	0	0	0	0	6	1	2	0	3	0	9	8	0	1	1	4	0	1	0	18	1	1	2	0	0	6	0	6	6	1	1	4	8	3	4	1	0	4	0	1	0
M01178:22:000000000-AJVU0:1:1108:21965:7711	316	363	gb|KC851987.1|	Octopus	Octopus	vulgaris	98.1	3	0	16	0	4	0	0	0	0	0	0	1	0	2	0	12	1	28	0	9	2	0	0	0	0	0	1	17	0	2	0	20	0	0	24	1	0	6	2	0	22	10
M01178:22:000000000-AJVU0:1:1107:19921:18945	317	336	gb|KC851998.1|	Octopus	Octopus	vulgaris	98.11	4	0	7	0	5	0	1	1	0	0	1	3	4	4	0	13	3	8	0	6	0	0	0	0	2	1	1	7	1	5	0	7	2	4	8	4	0	7	4	2	12	19
M01178:22:000000000-AJVU0:1:1104:23447:15133	314	341	dbj|AB430547.1|	Octopus	Octopus	vulgaris	88.54	0	1	8	0	0	0	4	0	2	2	0	8	3	2	4	0	12	2	1	1	11	0	0	7	5	0	16	19	0	4	123	5	5	12	10	6	0	2	8	3	1	1
M01178:22:000000000-AJVU0:1:1105:8163:8589	317	311	gb|KC852008.1|	Octopus	Octopus	vulgaris	98.11	0	0	0	0	0	0	0	0	18	0	0	0	0	0	0	0	0	0	0	0	0	0	0	0	0	0	0	0	0	0	290	0	0	0	0	1	0	0	0	0	0	1
M01178:22:000000000-AJVU0:1:1108:19164:15132	318	422	gb|KC851987.1|	Octopus	Octopus	vulgaris	98.11	1	0	18	0	1	0	0	0	0	0	2	0	0	2	0	27	0	11	1	9	0	0	0	0	0	0	0	15	0	1	0	19	0	0	14	0	0	4	0	0	17	10
M01178:22:000000000-AJVU0:1:1101:24137:18514	315	265	gb|KC851998.1|	Octopus	Octopus	vulgaris	98.1	1	0	6	0	2	1	2	0	0	1	0	1	4	3	0	10	0	8	1	7	1	1	0	0	2	0	2	10	3	1	0	2	0	2	3	2	2	2	1	3	9	9
M01178:22:000000000-AJVU0:1:1112:14320:19272	319	445	dbj|AB158363.1|	Octopus	Octopus	vulgaris	88.4	0	0	3	0	2	0	0	0	3	2	0	4	3	2	2	0	11	1	0	4	2	2	6	9	8	0	6	12	2	13	161	5	5	8	39	9	2	6	1	4	6	1
M01178:22:000000000-AJVU0:1:1117:24480:4751	317	531	gb|KC851998.1|	Octopus	Octopus	vulgaris	98.11	0	0	0	0	0	4	1	3	0	3	0	19	18	0	5	3	9	2	8	0	17	11	0	1	5	3	9	1	8	13	0	0	7	12	1	8	10	0	7	8	2	1
M01178:22:000000000-AJVU0:1:2113:16587:24347	314	1993	gb|KC851987.1|	Octopus	Octopus	vulgaris	98.41	22	0	82	1	23	0	0	0	0	0	2	1	3	14	0	104	0	83	0	50	2	0	0	0	0	0	1	96	0	2	4	72	0	4	55	3	0	39	0	0	105	73
M01178:22:000000000-AJVU0:1:2112:21826:3421	311	1667	gb|KC851987.1|	Octopus	Octopus	vulgaris	98.71	16	0	84	0	23	0	0	0	0	0	5	0	3	14	0	68	3	54	0	33	2	0	0	0	1	0	0	71	0	0	3	36	0	1	32	1	1	29	2	2	76	70
M01178:22:000000000-AJVU0:1:1102:2396:14980	315	252	dbj|AB158363.1|	Octopus	Octopus	vulgaris	88.57	0	0	0	0	0	0	0	2	2	0	0	7	2	2	2	0	3	5	3	1	4	1	0	4	1	0	5	7	2	3	136	2	6	5	2	0	0	5	3	1	2	1
M01178:22:000000000-AJVU0:1:1116:18232:23115	317	508	gb|KC851998.1|	Octopus	Octopus	vulgaris	97.79	0	0	0	0	0	11	0	3	0	3	0	9	24	2	12	0	13	0	4	0	17	6	0	1	4	3	9	0	13	14	0	1	10	5	1	9	4	1	10	8	1	1
M01178:22:000000000-AJVU0:1:1101:24711:17283	316	240	gb|KC851998.1|	Octopus	Octopus	vulgaris	98.42	0	0	0	0	0	6	0	3	0	4	0	4	7	0	1	0	3	1	3	1	5	4	0	1	3	0	2	0	3	10	0	0	2	10	2	2	0	0	5	0	0	0
M01178:22:000000000-AJVU0:1:1114:16386:1113	317	448	gb|KC851961.1|	Octopus	Octopus	vulgaris	97.48	0	0	0	0	0	0	0	0	17	0	0	0	0	0	0	0	0	0	0	0	0	0	0	0	0	0	0	0	0	0	431	0	0	0	0	0	0	0	0	0	0	0
M01178:22:000000000-AJVU0:1:1103:5355:20165	313	277	gb|KC851998.1|	Octopus	Octopus	vulgaris	98.72	0	0	1	0	0	7	3	3	0	2	0	7	7	0	3	1	4	1	2	0	21	6	0	9	5	0	2	2	5	8	0	1	6	6	0	7	1	0	1	3	2	0
M01178:22:000000000-AJVU0:1:1101:22704:15745	317	245	gb|KC851998.1|	Octopus	Octopus	vulgaris	98.11	0	1	0	0	0	2	0	2	0	3	0	3	8	0	3	0	7	0	2	1	13	6	0	1	3	0	8	1	7	12	0	0	5	1	1	3	1	2	4	2	0	1
M01178:22:000000000-AJVU0:1:1116:19675:2750	317	529	gb|KC851998.1|	Octopus	Octopus	vulgaris	98.11	7	0	14	0	3	3	1	0	0	4	3	2	8	1	4	10	7	22	1	17	10	2	0	1	4	0	3	12	8	3	1	9	6	4	49	4	3	2	3	4	21	17
M01178:22:000000000-AJVU0:1:2105:15412:2370	320	868	gb|KC851987.1|	Octopus	Octopus	vulgaris	97.81	10	0	41	0	5	0	0	0	0	0	0	0	0	7	0	40	1	18	0	16	1	0	0	0	0	0	0	38	1	0	3	44	0	0	27	0	0	24	0	0	34	24
M01178:22:000000000-AJVU0:1:1104:21033:14866	317	200	gb|KC851961.1|	Octopus	Octopus	vulgaris	98.11	0	0	0	0	0	0	0	0	10	0	0	0	0	0	0	0	0	0	0	0	0	0	0	0	0	0	0	0	0	0	190	0	0	0	0	0	0	0	0	0	0	0
M01178:22:000000000-AJVU0:1:1102:11206:21251	318	283	gb|KC851998.1|	Octopus	Octopus	vulgaris	98.11	0	0	1	0	0	1	0	5	0	4	0	5	7	0	6	2	7	1	2	0	5	2	0	1	2	1	12	1	11	15	0	0	8	8	2	9	9	0	4	3	2	1
M01178:22:000000000-AJVU0:1:1108:16236:9578	317	371	gb|KC851987.1|	Octopus	Octopus	vulgaris	97.16	1	0	22	0	3	0	0	0	0	0	1	0	0	1	0	15	1	13	0	6	0	0	0	0	0	0	0	17	0	0	0	24	0	1	25	0	0	4	0	0	19	4
M01178:22:000000000-AJVU0:1:1117:24599:2622	317	133	gb|KC851987.1|	Octopus	Octopus	vulgaris	97.79	0	0	2	0	3	0	0	0	0	0	0	0	0	0	0	6	0	2	0	2	0	0	0	0	0	0	0	9	0	0	0	7	0	0	8	0	0	3	0	0	10	3
M01178:22:000000000-AJVU0:1:2104:26001:14103	315	735	gb|KC851998.1|	Octopus	Octopus	vulgaris	98.41	0	0	0	0	0	7	3	12	0	3	0	13	32	0	6	1	15	2	4	1	31	7	1	2	12	0	11	2	8	21	0	0	13	15	1	13	12	2	25	10	1	1
M01178:22:000000000-AJVU0:1:1106:7800:21729	316	217	gb|KC851998.1|	Octopus	Octopus	vulgaris	98.1	1	0	7	0	4	1	0	0	0	0	0	0	0	3	1	15	0	6	0	3	2	0	0	0	0	0	0	9	0	1	0	5	0	1	1	0	1	10	1	1	11	6
M01178:22:000000000-AJVU0:1:1119:9473:1952	317	591	gb|KC851987.1|	Octopus	Octopus	vulgaris	98.42	6	0	28	0	12	1	0	1	0	0	2	1	0	1	0	15	1	32	1	12	1	0	0	0	0	1	0	33	0	1	0	18	1	0	25	1	0	11	0	0	25	24
M01178:22:000000000-AJVU0:1:1101:16162:13690	317	177	gb|KC851998.1|	Octopus	Octopus	vulgaris	98.11	0	0	2	0	0	3	0	3	0	0	1	4	2	0	3	2	1	0	1	2	3	1	0	0	2	1	6	4	1	2	0	1	2	4	2	3	4	0	2	1	1	1
M01178:22:000000000-AJVU0:1:1101:17398:15370	317	239	gb|KC851998.1|	Octopus	Octopus	vulgaris	97.79	0	0	0	0	0	1	0	0	0	1	0	1	6	0	0	1	3	0	0	0	7	0	0	2	1	0	1	1	2	4	0	1	1	2	1	5	0	0	2	1	3	2
M01178:22:000000000-AJVU0:1:1113:20480:10758	318	422	gb|KC851987.1|	Octopus	Octopus	vulgaris	97.8	1	0	18	0	2	0	0	1	0	0	1	0	0	1	0	17	0	16	0	7	0	0	0	0	0	0	0	25	0	0	1	23	0	0	16	0	0	6	0	0	20	9
M01178:22:000000000-AJVU0:1:1101:10992:25095	315	188	gb|KC851998.1|	Octopus	Octopus	vulgaris	98.41	0	0	0	0	0	3	0	1	0	2	0	2	12	0	1	0	3	0	1	1	5	1	1	0	3	1	3	2	2	6	0	1	1	2	1	3	3	0	3	3	1	0
M01178:22:000000000-AJVU0:1:1101:2363:11609	317	254	gb|KC851998.1|	Octopus	Octopus	vulgaris	97.79	0	0	0	0	0	7	1	3	0	2	0	11	11	0	4	0	2	0	1	0	5	2	0	1	1	1	4	0	4	4	0	0	4	4	2	4	3	2	6	0	0	0
M01178:22:000000000-AJVU0:1:1103:21352:11753	318	151	gb|KC851985.1|	Octopus	Octopus	vulgaris	88.36	0	0	3	0	0	0	0	0	0	0	0	3	1	1	0	0	1	0	0	0	6	0	1	4	0	0	1	15	1	6	50	0	1	8	4	3	2	1	1	2	0	2
M01178:22:000000000-AJVU0:1:1104:21359:13669	317	269	gb|KC851998.1|	Octopus	Octopus	vulgaris	98.11	0	0	1	0	0	5	1	1	0	3	0	3	8	0	5	4	1	2	3	3	5	1	1	0	3	0	3	5	2	2	0	1	1	5	4	2	6	3	3	2	4	2
M01178:22:000000000-AJVU0:1:2105:23642:9008	312	781	gb|KC851998.1|	Octopus	Octopus	vulgaris	98.72	1	2	3	0	0	8	1	6	0	6	0	10	26	0	6	0	16	1	3	1	30	8	1	6	11	7	11	3	10	23	0	3	10	23	0	6	7	0	20	10	1	2
M01178:22:000000000-AJVU0:1:1101:22891:24061	315	226	gb|KC851998.1|	Octopus	Octopus	vulgaris	98.41	0	0	0	0	1	3	2	1	0	2	0	0	11	0	5	0	5	2	1	1	10	1	0	6	1	1	1	0	4	1	1	1	5	7	0	2	1	2	2	4	0	3
M01178:22:000000000-AJVU0:1:1101:17605:8268	317	199	gb|KC851998.1|	Octopus	Octopus	vulgaris	98.11	1	0	0	0	0	1	2	3	0	2	0	3	7	0	2	0	8	0	3	0	1	4	0	1	1	2	2	0	3	5	0	1	5	1	0	4	1	0	3	2	0	0
M01178:22:000000000-AJVU0:1:1113:23936:22582	317	394	gb|KC851998.1|	Octopus	Octopus	vulgaris	97.79	0	0	0	0	0	9	2	3	0	6	0	7	10	0	3	4	10	1	1	0	6	2	0	3	4	3	9	2	7	6	0	0	5	4	0	12	3	0	8	6	1	3
M01178:22:000000000-AJVU0:1:1101:21624:4615	316	225	gb|KC851998.1|	Octopus	Octopus	vulgaris	98.42	0	0	0	0	0	8	1	3	0	1	0	4	6	0	8	0	4	0	1	0	10	2	0	1	4	0	7	0	3	5	0	1	1	7	0	1	2	0	5	1	5	0
M01178:22:000000000-AJVU0:1:1101:16615:21321	317	216	gb|KC851998.1|	Octopus	Octopus	vulgaris	98.11	0	0	0	0	1	3	1	2	0	1	1	2	5	1	2	4	5	1	1	0	6	0	0	2	0	0	5	3	4	3	0	0	3	2	2	3	2	2	5	2	4	0
M01178:22:000000000-AJVU0:1:1109:19144:12957	317	379	gb|KC851991.1|	Octopus	Octopus	vulgaris	97.16	0	0	0	0	0	0	0	0	26	0	0	0	0	0	0	0	0	0	0	0	0	0	0	0	0	0	0	0	0	0	349	0	0	0	0	0	0	0	0	0	0	0
M01178:22:000000000-AJVU0:1:1101:25032:8574	305	146	gb|KC851998.1|	Octopus	Octopus	vulgaris	99.02	0	0	0	0	1	2	1	2	1	1	0	2	1	0	1	1	8	0	2	0	4	0	1	0	3	1	1	1	2	1	0	0	0	2	0	6	3	0	2	3	1	1
M01178:22:000000000-AJVU0:1:2107:27046:6907	317	921	gb|KC851987.1|	Octopus	Octopus	vulgaris	97.79	6	0	32	0	13	0	0	0	0	0	0	0	1	5	0	45	0	31	0	16	1	0	0	0	1	0	1	57	1	0	0	26	0	1	23	0	0	23	0	0	49	35
M01178:22:000000000-AJVU0:1:1101:17119:1624	316	201	gb|KC851998.1|	Octopus	Octopus	vulgaris	98.1	0	0	1	0	0	3	0	1	0	2	0	1	6	0	1	0	9	0	1	1	4	2	0	3	2	0	6	0	4	10	0	1	5	7	1	5	2	0	4	1	1	0
M01178:22:000000000-AJVU0:1:1106:7524:11594	316	68	gb|KC851998.1|	Octopus	Octopus	vulgaris	97.47	0	0	0	0	0	0	0	0	0	0	0	1	2	0	1	2	0	2	0	0	1	0	0	1	0	0	5	0	0	0	0	6	0	1	6	0	0	0	0	0	3	3
M01178:22:000000000-AJVU0:1:1102:24393:11628	314	221	gb|KC851987.1|	Octopus	Octopus	vulgaris	98.09	2	0	7	0	1	0	0	0	0	1	0	0	1	2	0	17	0	7	1	8	0	0	0	0	0	0	0	10	0	0	0	8	0	0	5	0	0	4	0	0	7	9
M01178:22:000000000-AJVU0:1:1116:11157:1401	320	471	gb|KC851998.1|	Octopus	Octopus	vulgaris	98.12	0	1	0	0	2	9	4	4	0	3	0	8	18	0	13	0	18	0	4	0	10	5	0	1	4	0	10	2	8	14	0	0	9	15	2	12	8	6	4	4	3	2
M01178:22:000000000-AJVU0:1:1118:28491:18371	315	515	gb|KC851987.1|	Octopus	Octopus	vulgaris	98.1	9	0	16	0	4	0	0	0	0	0	0	0	0	2	0	25	0	22	0	16	0	0	0	0	0	0	0	27	0	0	1	18	0	0	21	1	1	13	0	0	30	13
M01178:22:000000000-AJVU0:1:1112:15454:18831	318	332	gb|KC851998.1|	Octopus	Octopus	vulgaris	97.8	0	0	10	0	1	0	1	3	0	3	0	6	11	1	13	1	1	5	2	2	2	1	0	0	3	0	6	3	3	8	0	2	3	3	1	1	4	2	2	0	6	3
M01178:22:000000000-AJVU0:1:1117:16490:15810	314	513	gb|KC851998.1|	Octopus	Octopus	vulgaris	97.77	0	0	19	0	2	1	0	1	0	1	1	5	3	3	1	21	2	15	1	7	3	0	0	0	1	0	1	22	2	6	0	16	1	1	8	3	2	9	0	0	18	12
M01178:22:000000000-AJVU0:1:1110:14345:11658	304	64	dbj|AB052253.1|	Octopus	Octopus	vulgaris	88.82	0	0	1	0	0	1	0	0	2	0	0	1	0	0	1	0	1	1	0	0	0	0	0	2	0	0	0	2	2	0	28	4	0	0	0	1	2	0	0	1	0	0
M01178:22:000000000-AJVU0:1:1107:22169:2351	317	318	gb|KC851998.1|	Octopus	Octopus	vulgaris	98.11	0	0	0	0	0	5	3	3	0	2	0	6	6	0	4	3	9	0	1	0	6	0	0	1	2	0	3	0	4	9	0	2	10	9	3	7	6	1	3	5	4	0
M01178:22:000000000-AJVU0:1:1107:3371:6607	314	312	gb|KC851998.1|	Octopus	Octopus	vulgaris	98.09	0	0	1	0	0	7	0	2	0	6	0	3	9	0	5	2	11	0	1	1	10	1	0	1	6	0	10	0	7	11	0	0	4	6	1	3	1	0	5	2	3	0
M01178:22:000000000-AJVU0:1:1101:19424:12403	317	184	gb|KC851998.1|	Octopus	Octopus	vulgaris	98.11	0	0	1	0	0	1	2	1	0	3	0	4	5	0	5	0	3	1	1	0	7	0	0	0	1	0	5	0	1	2	0	2	2	4	0	3	2	0	1	2	0	1
M01178:22:000000000-AJVU0:1:1108:7703:12497	314	289	gb|KC851998.1|	Octopus	Octopus	vulgaris	98.09	0	0	4	0	0	3	3	0	0	6	0	5	9	0	3	3	10	1	2	0	4	1	0	5	3	0	5	2	10	7	0	1	7	6	2	10	4	0	3	2	2	1
M01178:22:000000000-AJVU0:1:1112:21308:23930	317	342	gb|KC851987.1|	Octopus	Octopus	vulgaris	97.79	3	0	19	0	2	0	0	0	0	0	2	0	2	4	0	12	0	15	0	8	0	0	0	1	0	0	0	12	0	0	0	6	1	1	11	2	0	10	0	0	20	9
M01178:22:000000000-AJVU0:1:1108:23948:10806	314	274	gb|KC851962.1|	Octopus	Octopus	vulgaris	98.09	0	0	7	0	2	0	0	0	0	1	0	1	0	1	0	15	0	8	0	2	0	0	0	0	0	0	0	11	0	1	0	10	1	0	9	1	0	10	0	0	15	8
M01178:22:000000000-AJVU0:1:1101:25130:14890	317	122	gb|KC851961.1|	Octopus	Octopus	vulgaris	98.11	0	0	0	0	0	0	0	0	2	0	0	0	0	0	0	0	0	0	1	0	0	0	0	0	0	0	0	0	0	0	118	0	0	0	0	0	0	0	0	0	0	0
M01178:22:000000000-AJVU0:1:1103:11967:6976	315	193	gb|KC851998.1|	Octopus	Octopus	vulgaris	98.41	0	0	0	0	0	4	0	5	0	2	0	0	5	0	0	2	2	0	1	0	5	4	0	1	3	1	4	1	4	6	0	0	5	5	1	2	3	0	1	2	1	1
M01178:22:000000000-AJVU0:1:1106:10115:1549	317	282	gb|KC851998.1|	Octopus	Octopus	vulgaris	98.11	0	1	3	0	1	4	0	3	0	3	0	2	7	0	0	0	2	0	5	1	7	1	0	0	7	0	1	2	0	6	0	1	3	4	0	2	3	1	3	6	2	8
M01178:22:000000000-AJVU0:1:2110:16164:7672	312	1014	gb|KC851998.1|	Octopus	Octopus	vulgaris	98.4	7	1	31	0	2	3	1	0	0	4	3	0	5	6	0	32	8	34	1	13	9	1	0	3	5	1	7	59	3	7	0	35	1	8	15	7	0	8	1	2	38	34
M01178:22:000000000-AJVU0:1:1118:25861:14893	317	474	gb|KC851987.1|	Octopus	Octopus	vulgaris	98.11	3	0	12	0	1	0	0	1	0	0	2	0	1	5	1	24	1	13	0	5	0	0	0	0	1	0	0	23	0	0	0	27	0	0	12	0	0	13	0	1	27	16
M01178:22:000000000-AJVU0:1:1102:11376:11406	315	106	gb|KC851987.1|	Octopus	Octopus	vulgaris	98.1	0	0	4	0	1	1	0	0	0	0	0	0	1	0	0	3	0	4	0	1	0	1	0	0	0	0	0	8	0	0	0	3	0	1	3	0	0	2	0	0	6	3
M01178:22:000000000-AJVU0:1:1107:20620:2330	315	262	dbj|AB158363.1|	Octopus	Octopus	vulgaris	88.89	0	0	2	0	0	0	0	0	0	1	0	10	8	1	5	0	6	1	4	0	3	1	1	6	6	4	13	9	10	7	86	1	2	2	7	3	6	5	1	3	1	3
M01178:22:000000000-AJVU0:1:1101:16157:17789	317	127	gb|KC851961.1|	Octopus	Octopus	vulgaris	98.11	0	0	0	0	0	0	0	0	3	0	0	0	0	0	0	0	0	0	0	0	0	0	0	0	0	0	0	0	0	0	124	0	0	0	0	0	0	0	0	0	0	0
M01178:22:000000000-AJVU0:1:1101:12419:24862	317	176	gb|KC851998.1|	Octopus	Octopus	vulgaris	98.11	0	0	1	0	0	0	0	1	0	2	0	2	6	0	1	1	4	0	1	0	9	0	0	1	1	0	6	0	3	4	0	4	3	4	0	2	0	0	3	1	0	0
M01178:22:000000000-AJVU0:1:1114:6820:11176	316	416	gb|KC851987.1|	Octopus	Octopus	vulgaris	98.1	2	0	11	0	7	0	0	0	0	0	1	0	0	1	0	27	0	5	0	10	1	0	0	0	0	0	0	31	0	0	1	23	0	0	16	0	0	14	1	0	27	17
M01178:22:000000000-AJVU0:1:1102:28702:17801	317	227	gb|KC851998.1|	Octopus	Octopus	vulgaris	98.11	0	1	0	0	0	6	1	2	0	2	0	6	8	0	1	1	5	5	4	0	6	1	0	1	5	0	3	2	6	5	0	3	4	2	1	4	3	1	5	2	3	0
M01178:22:000000000-AJVU0:1:1101:25505:22836	317	141	gb|KC851961.1|	Octopus	Octopus	vulgaris	98.11	0	0	0	0	0	0	0	0	9	0	0	0	0	0	0	0	0	0	0	0	0	0	0	0	0	0	0	0	0	0	132	0	0	0	0	0	0	0	0	0	0	0
M01178:22:000000000-AJVU0:1:1105:26065:21728	317	103	gb|KC851987.1|	Octopus	Octopus	vulgaris	97.79	0	0	3	0	0	1	0	0	0	0	0	0	0	1	0	7	0	4	0	2	0	1	0	0	0	0	0	4	0	0	0	2	0	0	3	0	0	3	0	0	6	2
M01178:22:000000000-AJVU0:1:1102:24514:13535	317	180	gb|KC851987.1|	Octopus	Octopus	vulgaris	97.79	0	0	7	0	2	0	0	0	0	0	0	0	0	1	0	12	1	6	0	3	0	0	0	0	1	0	0	4	0	0	1	7	0	0	7	0	0	2	0	0	12	6
M01178:22:000000000-AJVU0:1:1103:2815:16364	317	265	gb|KC851998.1|	Octopus	Octopus	vulgaris	98.11	0	0	0	0	0	3	1	1	0	2	0	1	6	0	5	2	11	0	0	0	7	2	0	2	2	0	4	0	3	2	0	1	1	3	0	0	3	0	3	0	0	1
M01178:22:000000000-AJVU0:1:1104:29545:14286	309	73	gb|KC851961.1|	Octopus	Octopus	vulgaris	99.03	0	0	0	0	0	0	0	0	5	0	0	0	0	0	0	0	0	0	0	0	0	0	0	0	0	0	0	0	0	0	67	0	0	0	0	0	0	0	0	0	0	0
M01178:22:000000000-AJVU0:1:1108:23193:14106	317	303	gb|KC851998.1|	Octopus	Octopus	vulgaris	98.11	2	0	4	0	2	5	3	2	0	3	0	0	5	1	1	10	7	3	0	5	4	0	0	0	3	2	2	7	1	6	0	5	2	1	6	1	3	2	2	0	2	8
M01178:22:000000000-AJVU0:1:1101:16351:24741	317	202	gb|KC851998.1|	Octopus	Octopus	vulgaris	98.11	0	0	1	0	0	6	0	1	0	1	0	7	5	0	2	1	1	0	1	0	7	4	0	2	7	2	3	0	1	4	0	1	3	8	1	3	3	2	1	1	1	0
M01178:22:000000000-AJVU0:1:1101:10753:13314	316	107	gb|KC851998.1|	Octopus	Octopus	vulgaris	98.1	1	0	0	0	0	1	0	0	0	3	0	1	1	0	2	2	7	0	0	0	5	2	0	0	1	0	3	2	3	4	0	0	1	1	0	2	4	0	1	1	0	0
M01178:22:000000000-AJVU0:1:1106:17973:1115	317	235	gb|KC851998.1|	Octopus	Octopus	vulgaris	98.11	0	0	0	0	0	1	0	0	0	1	0	7	7	0	2	2	4	0	0	0	8	0	0	3	0	0	8	1	4	3	0	0	4	6	2	1	1	0	4	0	0	0
M01178:22:000000000-AJVU0:1:1117:3759:18563	315	453	gb|KC851961.1|	Octopus	Octopus	vulgaris	97.78	0	0	0	0	0	0	0	0	17	0	0	0	0	0	0	0	0	0	0	0	1	0	0	0	1	1	0	0	1	0	427	0	0	0	0	1	0	0	0	0	0	0
M01178:22:000000000-AJVU0:1:1101:10026:3284	317	97	gb|KC851961.1|	Octopus	Octopus	vulgaris	98.42	0	0	0	0	0	0	0	0	4	0	0	0	0	0	0	0	0	0	0	0	0	0	0	0	0	0	0	0	0	0	92	0	0	0	0	0	0	0	0	0	0	0
M01178:22:000000000-AJVU0:1:1101:22452:1973	317	94	gb|KC851961.1|	Octopus	Octopus	vulgaris	98.11	0	0	0	0	0	0	0	0	3	0	0	0	0	0	0	0	0	0	0	0	0	0	0	0	0	0	0	0	0	0	91	0	0	0	0	0	0	0	0	0	0	0
M01178:22:000000000-AJVU0:1:1116:7750:11212	301	446	gb|KC851998.1|	Octopus	Octopus	vulgaris	99.67	4	0	17	0	5	3	1	0	0	1	0	0	2	2	1	10	1	31	1	5	5	2	1	1	0	0	0	11	1	5	0	12	1	1	4	1	1	10	1	2	12	19
M01178:22:000000000-AJVU0:1:1105:22701:16927	317	267	gb|KC851998.1|	Octopus	Octopus	vulgaris	97.79	1	0	0	0	0	9	0	2	0	2	0	4	14	1	5	2	4	0	0	2	19	2	0	4	3	2	8	4	3	7	0	1	4	7	0	4	0	0	7	1	2	1
M01178:22:000000000-AJVU0:1:1102:26670:17757	318	190	gb|KC851987.1|	Octopus	Octopus	vulgaris	97.8	0	0	8	0	1	0	0	0	0	0	1	0	0	2	0	8	0	5	0	3	0	0	0	0	0	0	0	14	0	0	0	9	0	0	6	0	0	7	0	0	6	11
M01178:22:000000000-AJVU0:1:2108:24439:19713	317	951	gb|KC851987.1|	Octopus	Octopus	vulgaris	98.11	6	0	28	0	13	1	0	0	0	2	5	0	0	3	0	50	1	28	2	13	0	0	0	0	0	1	0	41	1	0	0	34	0	0	35	0	1	18	1	0	39	31
M01178:22:000000000-AJVU0:1:1101:22371:19728	314	204	gb|KC851998.1|	Octopus	Octopus	vulgaris	98.41	0	0	0	0	0	1	0	2	0	3	0	3	5	0	2	1	3	2	1	0	6	2	0	1	4	2	3	1	3	3	0	1	2	6	0	4	2	0	3	2	0	0
M01178:22:000000000-AJVU0:1:1112:5171:18587	304	385	gb|KC851998.1|	Octopus	Octopus	vulgaris	99.01	0	0	0	0	0	10	1	3	0	7	0	7	14	0	4	1	6	2	0	0	10	4	0	1	4	4	6	1	9	9	0	1	5	7	0	7	1	0	11	6	1	0
M01178:22:000000000-AJVU0:1:1107:20115:21518	317	269	gb|KC851998.1|	Octopus	Octopus	vulgaris	98.11	1	1	0	0	0	0	2	2	0	2	0	0	9	0	6	0	3	0	2	0	3	1	0	129	1	0	1	0	1	2	0	1	3	2	0	5	1	0	4	0	0	1
M01178:22:000000000-AJVU0:1:1101:27797:8028	315	160	gb|KC851987.1|	Octopus	Octopus	vulgaris	98.41	1	0	4	0	1	0	0	2	0	0	0	4	1	1	0	6	3	6	0	1	3	0	0	2	1	1	1	10	0	2	1	2	1	1	2	1	0	2	0	1	8	5
M01178:22:000000000-AJVU0:1:1104:28798:12064	317	217	gb|KC851961.1|	Octopus	Octopus	vulgaris	97.79	0	0	0	0	0	0	0	0	7	0	0	0	0	0	0	0	0	0	0	0	0	0	0	0	0	0	1	0	0	0	205	0	0	0	0	0	0	0	0	0	0	0
M01178:22:000000000-AJVU0:1:1112:27660:6619	315	336	gb|KC851998.1|	Octopus	Octopus	vulgaris	98.73	1	1	3	0	0	4	0	1	0	5	0	5	7	1	3	5	7	2	2	0	10	1	1	2	3	1	7	5	4	7	0	2	6	10	2	5	3	0	4	0	2	2
M01178:22:000000000-AJVU0:1:2102:2880:14522	315	561	gb|KC851987.1|	Octopus	Octopus	vulgaris	97.78	5	0	13	0	4	3	1	0	0	0	1	1	6	2	0	15	3	14	0	13	2	2	0	0	2	2	4	25	0	1	0	16	0	1	13	2	2	10	4	2	7	31
M01178:22:000000000-AJVU0:1:1112:26955:9058	316	340	gb|KC851998.1|	Octopus	Octopus	vulgaris	98.1	1	0	2	0	0	6	2	4	0	3	1	4	12	1	6	1	4	0	1	1	15	0	1	5	3	1	3	1	8	10	1	2	9	7	1	7	3	2	15	3	1	1
M01178:22:000000000-AJVU0:1:1101:16184:5063	312	162	gb|KC851998.1|	Octopus	Octopus	vulgaris	98.72	0	0	1	0	0	2	0	1	0	0	0	6	5	0	1	1	6	1	2	0	1	0	0	2	1	0	6	1	3	4	0	0	3	2	0	2	1	0	2	3	2	0
M01178:22:000000000-AJVU0:1:1110:3311:16493	314	311	gb|KC851987.1|	Octopus	Octopus	vulgaris	98.09	2	0	13	0	7	1	0	0	0	0	0	0	0	0	0	14	0	10	0	7	0	0	0	0	0	0	0	15	0	0	0	10	0	0	6	0	0	7	0	0	18	9
M01178:22:000000000-AJVU0:1:1102:29441:13711	314	211	gb|KC851998.1|	Octopus	Octopus	vulgaris	98.41	0	0	1	0	0	2	1	2	0	1	0	3	8	0	1	2	5	1	2	0	6	4	1	0	3	4	1	0	4	5	0	0	1	2	0	2	2	0	3	2	1	0
M01178:22:000000000-AJVU0:1:1108:17330:8989	316	266	gb|KC851998.1|	Octopus	Octopus	vulgaris	98.1	0	0	0	0	1	6	1	4	0	2	0	3	12	0	3	11	8	0	4	0	9	2	0	1	4	2	3	1	5	5	0	1	5	3	0	6	1	1	3	1	0	0
M01178:22:000000000-AJVU0:1:1104:14764:8677	317	78	gb|KC851961.1|	Octopus	Octopus	vulgaris	98.42	0	0	0	0	0	0	0	0	3	0	0	0	0	0	0	0	0	0	0	0	0	0	0	0	0	0	0	0	0	0	75	0	0	0	0	0	0	0	0	0	0	0
M01178:22:000000000-AJVU0:1:1108:19460:16366	317	250	gb|KC852007.1|	Octopus	Octopus	vulgaris	98.11	0	0	0	0	0	0	0	0	5	0	0	0	0	0	0	0	0	0	0	0	0	0	0	0	0	0	0	0	0	0	245	0	0	0	0	0	0	0	0	0	0	0
M01178:22:000000000-AJVU0:1:1114:22036:21316	309	311	gb|KC851987.1|	Octopus	Octopus	vulgaris	98.71	0	0	9	0	1	0	1	2	0	0	0	3	2	0	1	19	2	7	0	1	6	1	0	0	4	0	3	12	1	3	1	10	2	1	7	1	2	7	0	1	6	12
M01178:22:000000000-AJVU0:1:1105:23149:15713	313	219	gb|KC851998.1|	Octopus	Octopus	vulgaris	98.4	0	0	0	0	0	3	2	3	0	3	1	3	8	0	2	0	5	1	1	0	9	4	0	0	0	0	2	2	6	4	0	0	4	6	0	5	2	0	1	1	0	1
M01178:22:000000000-AJVU0:1:1104:22505:1106	317	219	gb|KC851998.1|	Octopus	Octopus	vulgaris	98.11	0	1	1	0	0	2	2	2	0	1	0	3	6	0	3	1	8	1	1	0	10	2	0	1	1	0	4	0	4	6	0	0	6	7	1	1	2	1	2	1	0	1
M01178:22:000000000-AJVU0:1:1114:19416:2229	317	348	gb|KC851998.1|	Octopus	Octopus	vulgaris	97.79	0	0	0	0	0	5	0	2	0	2	0	10	10	0	4	0	9	0	5	0	18	5	0	2	6	1	5	2	9	12	0	0	4	13	0	7	4	0	7	2	0	1
M01178:22:000000000-AJVU0:1:2103:5184:20998	318	601	gb|KC851998.1|	Octopus	Octopus	vulgaris	97.48	0	0	0	0	0	11	3	6	0	2	0	10	16	1	3	1	12	3	10	1	19	5	1	2	9	5	16	2	13	19	0	0	14	8	3	16	6	3	9	6	2	1
M01178:22:000000000-AJVU0:1:1104:20044:22313	317	234	gb|KC851998.1|	Octopus	Octopus	vulgaris	98.11	0	0	1	0	0	0	0	0	0	0	0	0	2	0	0	1	0	2	1	1	2	0	0	146	1	1	4	0	2	1	1	1	1	4	1	2	0	0	1	1	0	0
M01178:22:000000000-AJVU0:1:2115:23769:13770	311	1889	gb|KC851998.1|	Octopus	Octopus	vulgaris	99.04	3	0	7	0	2	36	5	20	0	11	5	26	44	0	14	18	42	5	15	4	53	15	2	10	33	13	35	19	31	54	1	13	19	42	14	31	18	5	34	22	17	2
M01178:22:000000000-AJVU0:1:1109:22604:16190	317	315	gb|KC851961.1|	Octopus	Octopus	vulgaris	97.79	0	0	0	0	0	0	0	0	5	0	0	0	0	0	0	0	0	0	0	0	0	0	0	0	0	0	0	0	0	0	309	0	1	0	0	0	0	0	0	0	0	0
M01178:22:000000000-AJVU0:1:1112:19079:7260	317	266	gb|KC851998.1|	Octopus	Octopus	vulgaris	98.11	0	0	0	0	0	4	3	2	0	2	0	7	6	0	4	1	11	1	1	0	4	0	0	1	5	0	3	1	5	4	0	0	0	9	0	5	4	0	2	3	0	0
M01178:22:000000000-AJVU0:1:1103:14089:6725	313	168	gb|KC851987.1|	Octopus	Octopus	vulgaris	98.4	0	0	7	0	0	0	0	0	0	0	1	0	0	1	0	9	0	4	0	4	0	0	0	0	0	0	0	12	0	0	0	5	0	0	5	0	0	5	0	0	10	4
M01178:22:000000000-AJVU0:1:1101:28141:11803	318	77	gb|KC851961.1|	Octopus	Octopus	vulgaris	98.11	0	0	0	0	0	0	0	0	4	0	0	0	0	0	0	0	0	0	0	0	0	0	0	0	0	0	0	0	0	0	73	0	0	0	0	0	0	0	0	0	0	0
M01178:22:000000000-AJVU0:1:1113:18194:9168	316	319	gb|KC851998.1|	Octopus	Octopus	vulgaris	97.78	0	0	0	0	0	7	4	5	0	0	0	4	8	0	1	0	7	1	0	2	19	1	0	7	5	1	6	4	9	6	0	2	6	7	2	5	7	0	3	5	2	2
M01178:22:000000000-AJVU0:1:1102:9887:20028	308	170	gb|KC851998.1|	Octopus	Octopus	vulgaris	98.7	0	0	2	0	2	1	0	0	0	2	0	3	34	0	1	0	3	2	1	1	6	0	0	2	2	0	2	2	2	3	0	1	3	1	1	3	2	0	1	5	0	0
M01178:22:000000000-AJVU0:1:1101:19502:3506	314	148	gb|KC851998.1|	Octopus	Octopus	vulgaris	98.09	0	0	0	0	2	0	1	0	0	0	0	0	2	0	0	2	1	4	0	0	6	0	0	75	0	1	1	1	0	1	0	0	0	1	0	1	0	2	0	2	1	2
M01178:22:000000000-AJVU0:1:2106:20972:2436	317	723	gb|KC851987.1|	Octopus	Octopus	vulgaris	97.79	9	0	31	0	5	1	0	0	0	0	0	0	0	1	0	35	0	25	0	16	1	0	0	0	0	0	0	43	0	1	0	25	0	0	23	0	0	15	0	0	30	24
M01178:22:000000000-AJVU0:1:1109:19598:22894	317	286	gb|KC851998.1|	Octopus	Octopus	vulgaris	97.79	0	0	1	0	1	5	3	2	0	5	1	4	6	0	3	6	5	2	5	4	5	4	0	2	4	1	4	4	5	4	1	4	0	4	0	2	5	1	7	2	8	1
M01178:22:000000000-AJVU0:1:1101:10303:16514	315	132	gb|KC851998.1|	Octopus	Octopus	vulgaris	98.41	1	0	0	0	0	1	1	2	0	2	0	4	2	0	4	1	2	1	3	0	5	2	0	8	2	0	2	0	3	5	0	1	2	1	1	3	0	0	2	0	1	0
M01178:22:000000000-AJVU0:1:1115:23546:4199	317	350	gb|KC851998.1|	Octopus	Octopus	vulgaris	97.79	0	0	3	0	0	4	1	3	0	3	0	5	16	1	2	0	7	0	2	1	7	1	0	2	5	0	4	3	3	7	0	0	6	5	0	8	9	0	6	4	1	0
M01178:22:000000000-AJVU0:1:1102:5230:8856	317	144	gb|KC851987.1|	Octopus	Octopus	vulgaris	97.79	4	0	8	0	0	0	0	0	0	0	1	2	3	0	0	2	1	5	0	3	0	0	1	0	0	0	1	8	0	0	0	6	0	0	0	0	0	2	0	1	1	10
M01178:22:000000000-AJVU0:1:1112:16480:8230	316	251	dbj|AB430547.1|	Octopus	Octopus	vulgaris	87.97	1	1	0	0	0	0	1	0	3	3	0	7	1	1	0	0	10	2	2	0	6	1	1	5	3	1	1	16	3	1	110	2	1	5	17	1	0	0	0	1	3	0
M01178:22:000000000-AJVU0:1:1101:21133:24780	317	141	gb|KC851961.1|	Octopus	Octopus	vulgaris	98.11	0	0	0	0	0	0	0	0	2	0	0	0	0	0	0	0	0	0	0	0	0	0	0	0	0	0	0	0	0	0	139	0	0	0	0	0	0	0	0	0	0	0
M01178:22:000000000-AJVU0:1:1109:18805:7435	317	257	gb|KC851998.1|	Octopus	Octopus	vulgaris	98.11	0	0	0	0	1	4	2	4	0	2	0	5	5	1	1	0	6	0	2	1	11	6	0	1	1	0	8	2	2	10	2	0	1	5	1	2	4	0	4	1	2	2
M01178:22:000000000-AJVU0:1:1106:16881:21797	317	129	gb|KC851987.1|	Octopus	Octopus	vulgaris	98.11	1	0	3	0	0	0	0	0	0	0	0	2	0	0	0	4	0	4	1	2	1	0	0	0	0	0	0	5	1	2	0	4	0	1	3	1	0	2	0	1	2	8
M01178:22:000000000-AJVU0:1:1108:18254:23725	316	207	gb|KC851961.1|	Octopus	Octopus	vulgaris	98.1	0	0	0	0	0	0	0	0	10	0	0	0	0	0	0	0	0	0	0	0	0	0	0	0	0	0	0	0	1	0	191	0	0	0	0	0	0	0	0	0	0	0
M01178:22:000000000-AJVU0:1:1105:14872:4872	317	231	gb|KC851998.1|	Octopus	Octopus	vulgaris	98.11	0	0	0	0	0	3	0	1	0	3	0	2	10	0	3	1	4	0	2	0	11	3	0	3	7	2	3	1	2	7	0	0	4	6	0	4	4	1	2	1	1	2
M01178:22:000000000-AJVU0:1:1101:10490:24380	317	174	gb|KC851998.1|	Octopus	Octopus	vulgaris	98.11	0	0	1	0	0	1	0	3	0	1	0	2	9	0	2	0	5	0	0	0	1	3	0	0	2	0	4	0	3	2	0	0	1	6	0	3	4	0	5	4	1	0
M01178:22:000000000-AJVU0:1:1103:24784:14928	317	131	gb|KC851961.1|	Octopus	Octopus	vulgaris	98.11	0	0	0	0	0	0	0	0	4	0	0	0	0	0	0	1	0	0	0	0	0	0	0	0	0	0	0	0	0	0	126	0	0	0	0	0	0	0	0	0	0	0
M01178:22:000000000-AJVU0:1:1103:26865:10877	315	123	gb|KC851961.1|	Octopus	Octopus	vulgaris	98.41	0	0	0	0	0	0	0	0	9	0	0	0	0	0	0	0	0	0	0	0	0	0	0	0	0	0	0	0	0	0	114	0	0	0	0	0	0	0	0	0	0	0
M01178:22:000000000-AJVU0:1:1101:26809:18822	314	169	gb|KC851987.1|	Octopus	Octopus	vulgaris	98.41	1	0	4	0	2	1	0	1	0	0	0	0	0	4	0	4	0	8	0	6	0	0	0	0	0	0	0	8	0	0	1	2	0	1	2	0	0	5	1	0	11	8
M01178:22:000000000-AJVU0:1:1115:25925:16577	317	349	gb|KC851998.1|	Octopus	Octopus	vulgaris	98.11	1	0	0	1	0	11	1	1	0	2	0	2	9	0	6	0	6	0	4	0	9	2	0	4	5	2	8	0	8	6	0	1	5	9	0	9	1	2	3	5	0	2
M01178:22:000000000-AJVU0:1:1101:26895:15972	318	157	dbj|AB158363.1|	Octopus	Octopus	vulgaris	88.36	0	1	0	0	0	0	1	0	3	2	0	7	6	0	2	0	3	1	2	0	3	0	2	6	2	0	1	5	2	1	44	1	2	1	1	6	2	4	1	1	2	2
M01178:22:000000000-AJVU0:1:2101:4787:9644	316	394	gb|KC851998.1|	Octopus	Octopus	vulgaris	98.1	2	0	5	0	0	4	3	4	0	1	1	9	8	0	4	12	10	7	2	4	7	0	1	3	1	0	4	7	0	5	1	9	1	8	8	6	2	3	5	4	6	7
M01178:22:000000000-AJVU0:1:1101:22842:21837	317	139	gb|KC851998.1|	Octopus	Octopus	vulgaris	98.11	0	0	0	0	1	6	1	0	0	3	0	2	3	0	1	1	3	0	1	0	7	3	0	3	1	0	0	4	2	7	0	0	3	3	0	2	1	0	2	1	0	0
M01178:22:000000000-AJVU0:1:1116:26751:20802	316	415	gb|KC851987.1|	Octopus	Octopus	vulgaris	97.78	1	0	11	0	2	0	0	0	0	0	0	0	0	6	0	16	0	10	0	6	2	0	0	0	0	0	0	17	0	0	0	20	0	1	12	0	0	10	0	0	27	10
M01178:22:000000000-AJVU0:1:1101:21614:22931	315	86	gb|KC851961.1|	Octopus	Octopus	vulgaris	98.73	0	0	0	0	0	0	0	0	8	0	0	0	0	0	0	0	0	0	0	0	0	0	0	0	0	0	0	0	0	0	78	0	0	0	0	0	0	0	0	0	0	0
M01178:22:000000000-AJVU0:1:1107:25554:15372	317	231	gb|KC851998.1|	Octopus	Octopus	vulgaris	97.79	0	0	8	0	3	1	0	1	0	2	0	1	2	1	2	9	2	5	0	3	1	2	0	0	0	1	2	6	3	1	0	10	2	1	5	2	0	5	2	1	6	7
M01178:22:000000000-AJVU0:1:1103:22452:6916	316	171	gb|KC851998.1|	Octopus	Octopus	vulgaris	98.1	1	0	0	0	0	2	0	3	0	1	0	1	2	0	1	0	1	0	2	0	6	0	0	2	1	1	4	1	1	3	0	0	4	4	0	1	3	0	4	1	0	0
M01178:22:000000000-AJVU0:1:1104:26265:20983	315	193	gb|KC851998.1|	Octopus	Octopus	vulgaris	98.41	0	1	1	0	0	1	0	2	0	1	0	1	7	0	1	0	4	0	3	1	5	0	0	3	1	1	5	0	1	4	0	3	3	2	0	3	1	1	3	1	0	1
M01178:22:000000000-AJVU0:1:1105:25030:17792	317	203	gb|KC851998.1|	Octopus	Octopus	vulgaris	98.11	0	1	0	0	0	5	1	0	0	2	0	2	9	0	0	0	5	0	0	0	7	1	1	5	3	0	6	2	7	2	0	3	3	4	0	6	2	0	2	6	1	0
M01178:22:000000000-AJVU0:1:1119:4851:13204	318	415	gb|KC851961.1|	Octopus	Octopus	vulgaris	97.8	0	0	0	0	0	0	0	0	28	0	0	0	0	0	0	0	0	0	0	0	0	0	0	0	0	0	0	0	0	0	387	0	0	0	0	0	0	0	0	0	0	0
M01178:22:000000000-AJVU0:1:1102:25645:15816	317	175	gb|KC851998.1|	Octopus	Octopus	vulgaris	98.11	0	0	0	0	0	4	0	0	0	3	0	1	5	0	4	1	0	1	1	0	3	1	0	1	1	2	7	1	0	8	0	0	4	6	0	5	3	0	3	4	0	0
M01178:22:000000000-AJVU0:1:1112:24413:2629	317	280	gb|KC851987.1|	Octopus	Octopus	vulgaris	97.48	2	0	12	0	3	0	0	0	0	0	1	0	0	0	0	7	0	7	0	4	0	0	0	0	0	0	0	7	0	0	0	13	0	0	10	0	0	7	0	0	12	8
M01178:22:000000000-AJVU0:1:2108:25073:14999	317	729	gb|KC851987.1|	Octopus	Octopus	vulgaris	97.79	4	0	29	0	2	0	0	0	0	1	3	0	0	4	0	26	0	15	0	16	0	0	0	0	0	0	0	41	0	0	0	36	0	0	34	2	0	20	0	0	34	25
M01178:22:000000000-AJVU0:1:2104:9708:21448	314	542	gb|KC851998.1|	Octopus	Octopus	vulgaris	98.41	2	0	17	0	5	3	1	1	0	1	1	2	10	1	7	14	3	11	1	9	5	0	0	1	1	0	3	11	0	4	0	12	0	5	11	4	0	4	3	7	7	21
M01178:22:000000000-AJVU0:1:1102:25670:22425	317	171	gb|KC851998.1|	Octopus	Octopus	vulgaris	98.11	0	0	1	0	0	4	1	0	0	0	0	8	4	0	3	1	6	0	3	0	7	1	0	2	2	0	2	0	2	1	0	1	0	4	0	1	3	2	3	3	2	0
M01178:22:000000000-AJVU0:1:1105:28480:9802	317	200	gb|KC851998.1|	Octopus	Octopus	vulgaris	98.11	0	0	0	0	0	1	2	1	0	2	0	3	11	0	4	1	10	0	4	0	6	2	0	0	7	0	1	0	4	3	0	1	2	5	0	5	5	1	2	2	1	0
M01178:22:000000000-AJVU0:1:1102:7820:14311	316	195	gb|KC851998.1|	Octopus	Octopus	vulgaris	97.47	0	0	1	0	0	4	1	3	0	2	0	3	4	0	2	0	3	0	3	1	6	0	0	1	3	0	4	1	1	1	0	1	3	1	0	7	1	1	5	2	0	1
M01178:22:000000000-AJVU0:1:2114:6876:7213	316	1698	gb|KC851998.1|	Octopus	Octopus	vulgaris	97.47	0	4	1	0	1	33	10	17	0	9	0	23	53	0	31	0	43	0	13	0	64	19	0	1	13	11	30	1	32	52	0	2	22	34	0	46	34	0	34	17	0	0
M01178:22:000000000-AJVU0:1:1104:25954:6693	317	168	gb|KC852007.1|	Octopus	Octopus	vulgaris	98.11	0	0	0	0	0	0	0	0	7	0	0	0	1	0	0	0	0	0	0	0	0	0	0	0	0	0	0	0	0	0	159	0	0	0	0	0	0	0	0	0	0	0
M01178:22:000000000-AJVU0:1:1103:5314:16751	317	203	gb|KC851998.1|	Octopus	Octopus	vulgaris	98.11	0	0	1	0	1	1	2	1	0	5	0	2	9	0	1	0	4	0	0	0	4	2	0	1	5	1	1	0	3	4	0	2	3	8	0	4	4	0	4	3	1	1
M01178:22:000000000-AJVU0:1:1102:27497:6658	317	157	gb|KC851998.1|	Octopus	Octopus	vulgaris	98.11	0	1	0	0	0	2	1	1	0	1	0	7	6	0	1	4	5	1	1	1	8	1	0	2	3	0	3	1	5	3	0	0	2	4	2	1	0	0	1	0	0	1
M01178:22:000000000-AJVU0:1:1109:24439:4459	317	271	gb|KC851998.1|	Octopus	Octopus	vulgaris	98.11	0	0	1	0	0	2	1	3	0	1	0	5	6	0	7	1	2	0	3	1	11	4	0	12	5	2	8	1	3	8	0	0	5	6	0	6	4	1	2	3	0	0
M01178:22:000000000-AJVU0:1:1101:22634:14936	317	86	gb|KC851961.1|	Octopus	Octopus	vulgaris	98.11	0	0	0	0	0	0	0	0	1	0	0	0	0	0	0	0	0	0	0	0	0	0	0	0	0	0	0	0	0	0	85	0	0	0	0	0	0	0	0	0	0	0
M01178:22:000000000-AJVU0:1:2118:14029:12901	318	3940	gb|KC851998.1|	Octopus	Octopus	vulgaris	98.74	6	2	28	0	10	48	16	39	1	31	2	47	112	4	27	56	95	44	27	16	108	37	4	14	27	16	70	41	55	102	0	28	77	76	26	56	35	17	49	33	44	24
M01178:22:000000000-AJVU0:1:2101:11156:3612	298	387	gb|KC851998.1|	Octopus	Octopus	vulgaris	99.33	9	0	23	0	5	0	0	3	0	0	0	1	3	4	1	10	1	10	0	5	1	1	0	1	1	1	1	4	0	2	0	5	0	1	3	0	2	4	0	0	7	16
M01178:22:000000000-AJVU0:1:1111:9629:19421	317	243	gb|KC851998.1|	Octopus	Octopus	vulgaris	97.79	0	1	2	0	1	8	1	1	1	2	0	5	7	0	3	0	3	1	3	0	10	1	0	2	3	1	5	0	4	13	0	0	5	1	0	9	4	0	1	3	0	0
M01178:22:000000000-AJVU0:1:1110:24492:18368	314	241	gb|KC851998.1|	Octopus	Octopus	vulgaris	98.41	1	0	0	0	0	3	2	2	0	1	0	5	8	0	4	2	6	0	6	0	11	2	0	3	4	0	2	0	4	5	0	0	1	5	1	7	5	1	4	4	1	0
M01178:22:000000000-AJVU0:1:1109:24548:17704	314	198	gb|KC851987.1|	Octopus	Octopus	vulgaris	98.09	0	0	4	0	2	0	0	0	0	0	3	0	1	0	0	8	1	6	0	2	1	0	0	5	0	0	0	10	0	0	0	6	0	0	5	0	1	2	1	0	8	11
M01178:22:000000000-AJVU0:1:1111:22027:19538	317	254	gb|KC851998.1|	Octopus	Octopus	vulgaris	98.11	0	0	0	0	0	1	1	2	0	3	0	4	5	0	5	0	7	0	3	1	11	1	0	1	1	0	5	0	6	5	1	0	4	15	1	4	6	2	4	4	0	0
M01178:22:000000000-AJVU0:1:1102:28310:7478	317	147	gb|KC851961.1|	Octopus	Octopus	vulgaris	98.11	0	0	0	0	0	0	0	0	7	0	0	0	0	0	0	0	0	0	0	0	0	0	0	0	0	0	0	0	0	0	136	0	0	0	0	0	0	0	0	0	0	0
M01178:22:000000000-AJVU0:1:1102:15190:23312	319	195	dbj|AB158363.1|	Octopus	Octopus	vulgaris	88.4	0	0	2	0	0	1	0	0	2	0	0	2	0	2	0	0	3	2	0	0	3	1	2	4	0	0	5	2	3	5	73	1	4	3	5	2	4	1	2	2	5	1
M01178:22:000000000-AJVU0:1:1116:21412:11335	317	299	gb|KC851998.1|	Octopus	Octopus	vulgaris	97.79	0	0	9	0	1	3	1	1	0	2	1	3	0	0	0	10	1	6	2	2	6	0	0	0	0	0	2	17	2	4	0	7	0	3	5	2	0	8	4	0	9	5
M01178:22:000000000-AJVU0:1:1108:26248:16535	316	226	gb|KC851998.1|	Octopus	Octopus	vulgaris	98.1	0	0	0	0	0	2	0	3	0	4	0	4	13	0	4	0	10	0	0	0	2	1	0	1	5	3	6	0	2	3	0	1	3	3	4	4	5	0	2	0	1	1
M01178:22:000000000-AJVU0:1:1104:17816:9586	317	165	gb|KC851998.1|	Octopus	Octopus	vulgaris	98.11	0	0	4	0	1	3	0	1	0	2	0	1	2	0	1	1	1	2	0	1	3	1	0	0	0	1	1	7	5	4	1	3	2	2	1	2	0	2	3	1	2	1
M01178:22:000000000-AJVU0:1:1106:24149:2440	315	127	gb|KC851987.1|	Octopus	Octopus	vulgaris	97.78	0	0	4	0	0	0	0	1	0	0	0	0	0	0	0	5	0	3	0	4	0	0	0	0	0	0	0	3	0	0	0	5	0	0	5	0	0	6	0	0	6	2
M01178:22:000000000-AJVU0:1:1101:19246:1742	316	83	gb|KC851961.1|	Octopus	Octopus	vulgaris	98.1	0	0	0	0	0	0	0	0	3	0	0	0	0	0	0	0	0	0	0	0	0	0	0	0	0	0	0	0	0	0	79	0	0	0	0	0	0	0	0	0	0	0
M01178:22:000000000-AJVU0:1:1108:17611:21319	317	201	gb|KC851961.1|	Octopus	Octopus	vulgaris	97.79	0	0	0	0	0	0	0	0	26	0	0	0	0	0	0	0	0	0	0	0	0	0	0	0	0	0	0	0	0	0	173	0	0	0	0	0	0	0	0	0	0	0
M01178:22:000000000-AJVU0:1:1107:4347:19846	319	126	dbj|AB158363.1|	Octopus	Octopus	vulgaris	88.4	0	0	3	0	0	0	0	0	1	1	0	4	0	0	2	0	4	3	0	0	4	0	0	4	0	0	0	12	0	0	41	7	1	7	5	0	1	0	0	0	0	1
M01178:22:000000000-AJVU0:1:2110:9382:8049	317	906	gb|KC851987.1|	Octopus	Octopus	vulgaris	97.79	13	0	27	0	6	0	0	0	0	0	2	1	0	5	0	44	0	25	0	11	0	0	0	0	0	0	0	71	0	0	1	49	1	0	32	0	0	30	0	0	44	21
M01178:22:000000000-AJVU0:1:1110:18985:22576	317	242	gb|KC851961.1|	Octopus	Octopus	vulgaris	98.11	0	0	0	0	0	0	0	0	10	0	0	0	0	0	0	0	0	0	0	0	0	0	0	0	0	0	0	0	0	0	231	0	0	0	0	0	0	0	0	0	0	0
M01178:22:000000000-AJVU0:1:1101:29536:13794	313	176	gb|KC851998.1|	Octopus	Octopus	vulgaris	98.4	0	0	0	0	1	3	1	0	0	2	0	3	2	0	2	0	3	0	5	0	3	0	0	3	4	3	2	0	0	4	0	0	3	3	1	2	2	0	3	2	0	1
M01178:22:000000000-AJVU0:1:1101:29010:11230	317	164	gb|KC851998.1|	Octopus	Octopus	vulgaris	98.11	0	0	0	0	0	4	2	2	0	2	0	2	3	0	2	0	3	0	1	1	9	0	0	0	3	1	3	0	6	5	0	0	2	4	0	4	2	0	2	2	0	1
M01178:22:000000000-AJVU0:1:1101:17069:6490	317	131	gb|KC851998.1|	Octopus	Octopus	vulgaris	98.11	0	0	0	0	0	1	0	0	0	1	0	3	5	0	2	0	2	0	1	0	5	0	0	0	1	0	1	1	2	2	0	0	1	2	1	3	3	0	4	1	0	0
M01178:22:000000000-AJVU0:1:1111:28982:16260	318	239	dbj|AB158363.1|	Octopus	Octopus	vulgaris	88.05	0	0	1	0	0	0	1	0	0	0	0	1	1	0	0	0	0	0	0	0	0	0	0	2	0	0	0	1	1	0	12	0	0	2	206	1	1	0	0	0	0	0
M01178:22:000000000-AJVU0:1:2115:11765:21091	317	1505	gb|KC851998.1|	Octopus	Octopus	vulgaris	98.42	15	0	51	0	9	3	3	4	0	1	0	7	14	7	5	95	16	39	2	26	17	0	0	1	1	0	16	64	4	8	2	36	2	10	81	5	0	27	3	5	54	42
M01178:22:000000000-AJVU0:1:1103:19565:18755	318	196	gb|KC852000.1|	Octopus	Octopus	vulgaris	88.68	0	1	3	0	0	2	3	2	0	1	0	17	19	0	0	0	4	0	0	0	1	1	0	19	6	0	0	1	4	1	7	2	0	5	1	12	1	0	3	3	0	0
M01178:22:000000000-AJVU0:1:1114:22292:2314	317	276	gb|KC851987.1|	Octopus	Octopus	vulgaris	97.79	2	0	7	0	5	0	0	0	0	0	0	0	0	0	0	13	0	10	0	6	0	0	0	0	1	0	0	8	1	0	0	19	0	1	14	1	0	7	0	0	12	8
M01178:22:000000000-AJVU0:1:1101:22484:5951	317	101	dbj|AB158363.1|	Octopus	Octopus	vulgaris	88.64	0	0	0	0	0	0	0	0	0	0	0	0	0	0	0	0	3	0	1	0	1	0	0	0	0	0	1	2	0	0	9	1	0	0	72	1	0	1	0	0	0	1
M01178:22:000000000-AJVU0:1:1102:27091:7360	317	175	gb|KC851998.1|	Octopus	Octopus	vulgaris	97.79	0	0	2	0	0	8	1	3	0	1	0	2	6	0	2	1	2	0	0	2	4	2	1	2	2	1	4	0	2	5	0	1	4	3	0	2	0	0	2	3	0	2
M01178:22:000000000-AJVU0:1:1101:13893:21018	318	47	gb|KC851998.1|	Octopus	Octopus	vulgaris	97.48	0	0	1	0	1	1	0	1	1	0	0	0	0	0	2	1	1	0	0	0	0	0	0	0	1	0	0	0	1	0	0	2	1	0	1	1	0	0	1	0	1	2
M01178:22:000000000-AJVU0:1:1101:11048:24414	317	191	gb|KC851998.1|	Octopus	Octopus	vulgaris	100	0	0	0	0	0	0	0	0	0	0	0	0	86	0	0	0	0	0	0	0	0	0	0	0	0	0	0	0	0	0	0	0	0	0	0	0	0	0	0	0	0	0
M01178:22:000000000-AJVU0:1:2104:19093:12316	317	488	gb|KC851987.1|	Octopus	Octopus	vulgaris	98.42	1	0	16	0	4	1	0	0	0	1	0	1	0	1	0	18	0	12	0	7	2	0	0	0	1	0	0	16	0	3	1	18	0	0	11	1	2	19	0	0	20	17
M01178:22:000000000-AJVU0:1:1101:17209:20927	315	137	gb|KC851998.1|	Octopus	Octopus	vulgaris	98.41	0	0	0	0	0	3	2	3	0	0	0	1	7	0	3	0	1	0	2	1	4	1	0	1	1	0	3	1	1	3	0	1	2	5	0	1	2	1	2	1	0	1
M01178:22:000000000-AJVU0:1:1102:27437:17877	317	77	gb|KC851961.1|	Octopus	Octopus	vulgaris	98.11	0	0	0	0	0	0	0	0	2	0	0	0	0	0	0	0	0	0	0	0	0	0	0	0	0	0	0	0	0	0	75	0	0	0	0	0	0	0	0	0	0	0
M01178:22:000000000-AJVU0:1:1103:9712:1109	317	165	gb|KC851987.1|	Octopus	Octopus	vulgaris	97.79	1	0	8	0	1	0	0	0	0	0	0	0	0	1	0	11	0	6	0	2	0	0	0	0	0	1	0	9	0	0	0	6	0	0	3	0	0	1	0	0	7	6
M01178:22:000000000-AJVU0:1:1115:18235:21899	318	300	gb|KC851998.1|	Octopus	Octopus	vulgaris	98.11	0	0	5	0	0	2	1	1	0	2	0	8	5	0	2	8	6	0	0	0	8	1	0	2	3	1	10	7	4	8	0	7	3	1	0	2	1	1	1	2	9	1
M01178:22:000000000-AJVU0:1:1111:22214:17667	317	274	gb|KC851998.1|	Octopus	Octopus	vulgaris	98.11	0	0	0	0	0	5	1	3	0	1	0	2	5	0	7	0	7	0	3	1	3	2	0	16	7	1	1	3	2	12	0	1	5	6	0	5	3	0	4	4	2	0
M01178:22:000000000-AJVU0:1:1101:20259:11256	315	94	gb|KC851961.1|	Octopus	Octopus	vulgaris	98.41	0	0	0	0	0	0	0	0	5	0	0	0	0	0	0	0	0	0	0	0	0	0	0	0	0	0	0	0	0	0	89	0	0	0	0	0	0	0	0	0	0	0
M01178:22:000000000-AJVU0:1:1118:17864:13359	310	295	gb|KC851998.1|	Octopus	Octopus	vulgaris	98.71	1	0	2	0	0	12	3	1	0	1	0	1	11	2	3	1	5	5	2	0	5	3	0	0	5	3	1	5	7	11	0	5	0	1	0	5	3	0	4	3	0	2
M01178:22:000000000-AJVU0:1:1117:23937:20574	317	308	gb|KC851961.1|	Octopus	Octopus	vulgaris	98.11	0	0	0	0	0	0	0	0	11	0	0	0	0	0	0	0	0	0	0	0	0	0	0	0	0	0	0	0	0	0	296	0	0	0	0	0	0	0	0	0	0	0
M01178:22:000000000-AJVU0:1:1110:22419:6341	315	214	gb|KC851998.1|	Octopus	Octopus	vulgaris	98.41	0	0	1	0	0	2	5	0	0	2	0	4	9	0	4	2	6	0	3	0	12	3	0	4	3	1	2	5	3	5	0	0	1	3	1	2	2	1	5	1	2	0
M01178:22:000000000-AJVU0:1:1104:20025:5049	314	116	gb|KC851987.1|	Octopus	Octopus	vulgaris	98.41	0	0	6	0	3	0	0	1	0	0	2	0	1	1	0	2	0	5	0	4	2	0	0	0	0	1	1	3	0	0	1	5	0	1	5	0	0	0	0	0	5	7
M01178:22:000000000-AJVU0:1:2108:24025:20021	317	493	gb|KC851998.1|	Octopus	Octopus	vulgaris	98.11	1	0	0	0	0	8	1	4	0	7	0	15	23	0	3	0	13	2	3	0	19	4	0	2	4	3	17	1	9	6	0	0	10	7	1	17	3	2	9	2	2	2
M01178:22:000000000-AJVU0:1:1103:27715:19707	314	114	gb|KC851961.1|	Octopus	Octopus	vulgaris	98.09	0	0	0	0	0	0	0	0	7	0	0	0	0	0	0	1	0	0	0	0	0	0	0	0	0	0	0	0	0	0	102	0	0	0	0	0	0	0	0	0	0	0
M01178:22:000000000-AJVU0:1:1106:26212:20264	315	178	gb|KC851987.1|	Octopus	Octopus	vulgaris	97.78	1	0	6	0	1	0	0	0	0	0	3	0	0	0	0	10	0	10	0	4	0	0	0	0	0	0	0	8	0	0	0	7	0	0	8	0	0	13	0	0	8	9
M01178:22:000000000-AJVU0:1:1103:26165:18805	316	120	gb|KC851961.1|	Octopus	Octopus	vulgaris	98.42	0	0	0	0	0	0	0	0	6	0	0	0	0	0	0	0	0	0	0	0	0	0	0	0	0	0	0	0	0	0	114	0	0	0	0	0	0	0	0	0	0	0
M01178:22:000000000-AJVU0:1:1101:19517:9386	317	156	gb|KC851998.1|	Octopus	Octopus	vulgaris	98.11	0	0	0	0	0	5	2	2	0	1	0	2	3	0	3	0	2	1	1	0	6	2	0	4	2	0	0	2	4	1	0	0	1	4	0	3	4	0	1	1	0	1
M01178:22:000000000-AJVU0:1:1118:18525:3671	315	320	gb|KC851998.1|	Octopus	Octopus	vulgaris	98.41	0	1	3	0	0	6	3	0	0	1	0	3	9	0	4	3	7	3	2	2	9	6	0	3	5	0	7	6	6	8	0	3	5	4	2	3	3	2	5	3	4	3
M01178:22:000000000-AJVU0:1:2105:8171:14354	315	458	gb|KC851998.1|	Octopus	Octopus	vulgaris	98.1	1	0	6	0	0	6	1	3	0	1	0	0	9	1	5	11	9	5	2	5	16	2	0	2	7	2	5	11	9	7	0	7	2	13	4	10	6	5	5	2	4	8
M01178:22:000000000-AJVU0:1:1102:26385:6907	317	162	gb|KC851998.1|	Octopus	Octopus	vulgaris	98.11	0	0	0	0	0	0	0	0	0	1	1	1	5	0	0	0	1	0	0	1	12	3	0	0	2	1	5	0	5	3	0	0	1	4	1	2	0	0	3	3	1	0
M01178:22:000000000-AJVU0:1:1107:26432:17272	319	159	dbj|AB158363.1|	Octopus	Octopus	vulgaris	89.03	0	1	1	0	0	0	0	0	1	0	0	4	1	0	0	0	3	0	1	0	3	2	0	9	0	0	2	5	4	4	59	2	7	5	6	7	0	1	2	2	1	0
M01178:22:000000000-AJVU0:1:1101:21477:11235	313	162	gb|KC851961.1|	Octopus	Octopus	vulgaris	98.4	0	0	0	0	0	0	0	0	1	0	0	0	0	0	0	0	0	0	0	0	0	0	0	0	0	0	0	0	0	0	161	0	0	0	0	0	0	0	0	0	0	0
M01178:22:000000000-AJVU0:1:1108:22010:1123	312	210	gb|KC851998.1|	Octopus	Octopus	vulgaris	98.08	0	0	1	0	0	3	1	1	0	5	0	3	10	0	4	1	2	0	1	0	6	2	0	0	3	1	2	0	2	3	0	0	3	5	0	3	2	0	4	1	1	0
M01178:22:000000000-AJVU0:1:1106:21177:23327	315	157	dbj|AB158363.1|	Octopus	Octopus	vulgaris	88.89	0	0	0	0	0	0	1	0	0	0	0	2	0	0	25	0	0	0	0	0	0	0	0	1	8	7	67	0	0	2	9	0	0	0	3	1	0	0	0	0	2	0
M01178:22:000000000-AJVU0:1:1103:27466:14190	314	140	gb|KC851987.1|	Octopus	Octopus	vulgaris	98.09	1	0	4	0	1	0	0	0	0	0	0	0	0	1	0	12	0	4	0	2	0	0	0	0	0	0	0	6	0	0	0	4	0	0	4	0	0	4	0	0	12	5
M01178:22:000000000-AJVU0:1:1105:13777:22783	301	190	gb|KC851998.1|	Octopus	Octopus	vulgaris	99.34	2	0	6	0	2	2	0	0	0	1	0	0	1	0	0	2	1	4	4	3	1	1	0	1	0	0	1	5	2	1	0	2	0	3	9	2	0	2	5	0	5	2
M01178:22:000000000-AJVU0:1:1119:24879:15224	317	293	gb|KC851987.1|	Octopus	Octopus	vulgaris	97.79	2	0	7	0	2	0	0	0	0	0	1	0	1	0	0	9	0	10	0	4	1	0	0	0	0	0	0	21	0	0	2	9	0	0	11	0	0	10	0	0	15	10
M01178:22:000000000-AJVU0:1:1104:5423:6095	317	132	gb|KC851998.1|	Octopus	Octopus	vulgaris	98.11	0	0	0	0	0	2	0	0	0	1	0	3	4	0	0	2	8	0	0	0	2	4	0	3	1	0	5	1	7	1	0	1	2	4	2	2	0	0	0	1	1	2
M01178:22:000000000-AJVU0:1:1113:3963:19048	317	244	gb|KC851998.1|	Octopus	Octopus	vulgaris	98.11	0	0	0	0	0	4	3	1	0	2	0	1	8	0	3	1	8	0	1	1	4	0	0	0	3	0	8	1	6	6	1	1	4	5	3	8	2	0	3	3	5	1
M01178:22:000000000-AJVU0:1:1103:23789:12690	317	145	gb|KC851998.1|	Octopus	Octopus	vulgaris	98.11	0	0	0	0	0	0	0	0	0	0	0	2	2	0	2	1	2	1	1	0	5	1	0	2	1	1	4	0	4	2	0	2	1	1	1	2	3	0	3	0	2	1
M01178:22:000000000-AJVU0:1:1106:21837:16638	318	199	dbj|AB158363.1|	Octopus	Octopus	vulgaris	87.11	0	0	0	0	0	0	0	1	3	0	3	3	0	5	0	0	18	1	0	0	3	0	0	5	2	0	4	3	10	3	69	1	2	1	4	2	2	1	0	2	1	1
M01178:22:000000000-AJVU0:1:1101:12924:24007	317	117	gb|KC851998.1|	Octopus	Octopus	vulgaris	98.11	0	0	0	0	0	1	0	2	0	0	0	1	5	0	2	0	3	0	0	0	3	1	0	1	2	1	3	0	5	2	0	0	1	1	0	1	1	0	0	1	0	0
M01178:22:000000000-AJVU0:1:1101:28321:9203	318	135	dbj|AB158363.1|	Octopus	Octopus	vulgaris	87.74	0	0	0	0	1	0	0	0	1	2	0	0	2	0	1	0	4	3	0	0	2	0	1	6	0	1	1	3	4	1	39	2	4	3	4	2	1	1	2	2	1	0
M01178:22:000000000-AJVU0:1:1109:25442:22009	317	167	gb|KC851987.1|	Octopus	Octopus	vulgaris	98.11	2	0	8	0	0	0	0	0	0	0	0	0	0	1	0	7	0	4	0	2	0	0	0	0	0	0	0	6	0	1	0	2	0	0	5	0	0	7	0	0	6	8
M01178:22:000000000-AJVU0:1:1106:24274:4784	317	148	gb|KC851987.1|	Octopus	Octopus	vulgaris	97.79	0	0	6	0	0	0	0	0	0	0	0	0	0	1	0	9	0	7	0	1	0	0	0	0	0	0	0	7	0	0	0	6	0	0	6	0	0	4	0	0	2	7
M01178:22:000000000-AJVU0:1:1104:5733:18040	315	132	gb|KC851998.1|	Octopus	Octopus	vulgaris	98.41	0	0	0	0	0	3	0	2	0	0	0	3	1	0	1	1	3	2	1	0	4	0	0	1	5	1	1	1	2	2	0	2	1	1	0	5	4	0	2	1	0	0
M01178:22:000000000-AJVU0:1:1102:24239:9970	317	161	gb|KC851998.1|	Octopus	Octopus	vulgaris	98.11	0	0	0	0	0	3	0	2	0	2	0	1	7	0	1	0	1	1	2	1	6	2	0	2	3	3	7	0	1	4	0	0	2	3	0	2	2	0	4	0	1	1
M01178:22:000000000-AJVU0:1:1103:10834:5920	317	184	gb|KC851998.1|	Octopus	Octopus	vulgaris	97.48	0	0	0	0	0	6	1	1	0	1	0	4	6	0	1	1	4	0	1	0	6	2	0	5	1	0	2	0	4	5	0	0	3	9	1	5	6	2	2	1	0	0
M01178:22:000000000-AJVU0:1:1101:27408:17005	315	126	gb|KC851987.1|	Octopus	Octopus	vulgaris	98.1	1	0	2	0	2	0	0	0	0	0	0	0	0	0	0	12	0	6	0	3	0	0	0	0	0	0	0	4	0	0	0	9	0	0	3	0	0	1	0	0	6	6
M01178:22:000000000-AJVU0:1:1103:19828:22629	317	145	gb|KC851998.1|	Octopus	Octopus	vulgaris	98.11	0	0	0	0	1	2	1	0	0	1	0	2	5	0	1	1	6	0	1	0	1	1	0	1	0	0	1	0	5	4	0	2	3	5	2	5	3	1	2	2	0	0
M01178:22:000000000-AJVU0:1:1101:10636:9131	312	108	gb|KC851998.1|	Octopus	Octopus	vulgaris	98.08	0	1	1	0	1	0	1	1	0	2	0	0	3	1	4	0	2	0	1	0	2	0	1	0	1	1	0	0	0	0	0	0	0	2	0	1	0	0	4	1	0	0
M01178:22:000000000-AJVU0:1:1106:14704:1474	311	175	dbj|AB158363.1|	Octopus	Octopus	vulgaris	89.07	0	0	0	0	0	0	0	0	0	0	0	0	0	0	107	0	0	1	1	0	2	0	0	0	0	0	2	0	0	0	31	0	2	0	1	2	0	0	1	0	0	0
M01178:22:000000000-AJVU0:1:1103:25783:19671	314	106	gb|KC851961.1|	Octopus	Octopus	vulgaris	98.41	0	0	0	0	0	0	0	0	10	0	0	0	0	0	0	0	0	0	0	0	0	0	0	0	0	0	0	0	0	0	96	0	0	0	0	0	0	0	0	0	0	0
M01178:22:000000000-AJVU0:1:1101:23033:5258	317	96	gb|KC851987.1|	Octopus	Octopus	vulgaris	97.79	0	0	3	0	0	0	1	0	0	0	0	0	1	0	0	1	0	3	0	1	0	0	0	0	0	0	0	8	0	0	0	2	0	0	4	0	0	1	0	0	6	4
M01178:22:000000000-AJVU0:1:1101:28724:12294	317	150	gb|KC851998.1|	Octopus	Octopus	vulgaris	97.79	0	0	0	0	0	3	1	0	0	1	0	1	3	0	1	1	3	0	2	0	6	0	0	0	4	2	4	0	3	4	0	0	2	5	0	5	0	0	1	0	0	0
M01178:22:000000000-AJVU0:1:1105:18705:15514	318	178	gb|KC851998.1|	Octopus	Octopus	vulgaris	98.11	0	0	0	0	1	6	1	1	0	4	0	4	7	1	6	0	2	0	0	0	4	2	1	1	2	1	2	1	3	5	0	0	1	4	0	2	4	0	4	0	1	1
M01178:22:000000000-AJVU0:1:1101:12148:7656	317	124	gb|KC851998.1|	Octopus	Octopus	vulgaris	98.11	0	0	0	0	0	0	2	2	0	2	0	1	3	0	3	3	1	0	1	0	7	1	1	1	3	0	3	0	3	4	1	0	3	2	0	1	1	0	4	0	0	0
M01178:22:000000000-AJVU0:1:1103:23169:10656	316	114	gb|KC851961.1|	Octopus	Octopus	vulgaris	97.78	0	0	0	0	0	0	0	0	3	0	0	0	0	0	0	0	0	0	0	0	0	0	0	0	0	0	0	0	0	0	111	0	0	0	0	0	0	0	0	0	0	0
M01178:22:000000000-AJVU0:1:1102:28988:13875	317	150	gb|KC851998.1|	Octopus	Octopus	vulgaris	98.11	0	1	0	0	0	4	0	2	0	1	0	1	3	0	0	2	3	2	2	0	5	0	0	2	0	1	2	1	3	3	0	0	2	3	1	3	1	0	0	1	1	0
M01178:22:000000000-AJVU0:1:2112:12597:14347	317	928	gb|KC851987.1|	Octopus	Octopus	vulgaris	97.79	15	0	57	0	7	0	0	0	0	0	0	0	0	6	0	43	0	36	0	33	0	0	0	0	0	0	0	55	1	1	0	32	0	0	48	0	0	30	0	0	30	33
M01178:22:000000000-AJVU0:1:1114:23022:23075	317	247	gb|KC851998.1|	Octopus	Octopus	vulgaris	98.11	1	0	3	0	1	1	0	0	0	1	1	0	2	1	1	12	3	4	0	4	5	2	0	1	1	0	2	6	2	1	0	5	0	2	6	5	0	10	2	1	8	3
M01178:22:000000000-AJVU0:1:1101:25708:9806	314	94	gb|KC851961.1|	Octopus	Octopus	vulgaris	98.41	0	0	0	0	0	0	0	0	5	0	0	0	0	0	0	0	0	0	0	0	0	0	0	0	0	0	0	0	0	0	87	0	0	0	0	0	0	0	0	0	0	0
M01178:22:000000000-AJVU0:1:1117:27929:18835	317	198	gb|KC851962.1|	Octopus	Octopus	vulgaris	98.11	2	0	9	0	3	0	0	0	1	0	0	0	0	3	1	4	0	8	0	4	0	0	0	0	0	0	0	8	0	0	0	11	0	0	6	0	0	2	0	0	3	7
M01178:22:000000000-AJVU0:1:1114:11035:16971	315	255	gb|KC851998.1|	Octopus	Octopus	vulgaris	98.41	0	0	4	0	0	1	1	0	0	0	0	3	9	1	6	3	7	1	1	2	12	0	0	2	4	1	8	3	6	10	0	2	6	6	4	8	6	1	4	1	4	0
M01178:22:000000000-AJVU0:1:1102:21275:17350	317	119	gb|KC851987.1|	Octopus	Octopus	vulgaris	97.79	1	0	6	0	1	0	0	0	0	0	0	0	0	3	0	5	0	3	0	1	0	0	0	0	0	0	0	6	0	1	0	3	0	0	5	0	0	3	0	0	4	6
M01178:22:000000000-AJVU0:1:1108:21952:22466	319	199	dbj|AB158363.1|	Octopus	Octopus	vulgaris	88.4	0	0	0	0	0	0	0	0	0	0	0	0	0	0	0	0	0	0	0	0	0	0	0	0	0	196	2	0	0	0	0	0	0	0	0	0	0	0	0	0	0	0
M01178:22:000000000-AJVU0:1:1107:6104:5307	316	81	gb|KC851961.1|	Octopus	Octopus	vulgaris	98.1	0	0	0	0	0	1	0	0	3	0	0	0	0	0	0	0	0	0	0	0	0	0	0	0	0	0	0	0	0	0	76	0	0	0	0	0	0	0	0	0	0	0
M01178:22:000000000-AJVU0:1:1107:25609:10467	297	194	gb|KC851998.1|	Octopus	Octopus	vulgaris	98.99	0	0	5	0	3	0	0	0	0	0	0	0	0	1	0	6	1	7	1	4	0	0	0	0	0	0	0	8	0	0	0	9	0	0	8	0	0	2	0	0	9	13
M01178:22:000000000-AJVU0:1:2111:20324:10919	314	774	gb|KC851987.1|	Octopus	Octopus	vulgaris	98.09	4	0	36	0	4	0	0	0	0	0	3	0	3	3	0	46	0	32	0	16	0	0	0	0	0	0	0	44	0	1	0	33	0	0	27	0	0	25	1	0	30	20
M01178:22:000000000-AJVU0:1:1108:19514:3373	317	188	gb|KC851961.1|	Octopus	Octopus	vulgaris	98.11	0	0	0	0	0	0	0	0	13	0	0	0	0	0	0	0	1	0	0	0	0	0	0	0	0	0	0	0	0	0	170	0	0	0	0	0	0	0	0	0	0	0
M01178:22:000000000-AJVU0:1:1116:24963:12913	317	249	gb|KC851961.1|	Octopus	Octopus	vulgaris	97.79	0	0	0	0	0	0	0	0	14	0	0	0	0	0	0	0	0	0	0	0	0	0	0	0	0	0	0	0	0	0	235	0	0	0	0	0	0	0	0	0	0	0
M01178:22:000000000-AJVU0:1:1106:22843:6893	317	134	gb|KC851987.1|	Octopus	Octopus	vulgaris	98.11	1	0	4	0	3	1	0	0	0	1	0	0	2	1	0	2	0	5	0	1	0	0	0	0	0	0	2	5	1	0	0	1	2	1	3	0	1	1	1	2	4	5
M01178:22:000000000-AJVU0:1:1101:28580:9036	317	63	gb|KC851961.1|	Octopus	Octopus	vulgaris	98.11	0	0	0	0	0	0	0	0	3	0	0	0	0	0	0	0	0	0	0	0	0	0	0	0	0	0	0	0	0	0	60	0	0	0	0	0	0	0	0	0	0	0
M01178:22:000000000-AJVU0:1:1110:13123:3424	317	188	gb|KC851998.1|	Octopus	Octopus	vulgaris	98.11	0	0	0	0	0	5	0	0	0	1	0	4	2	0	0	0	7	0	2	0	5	2	0	1	1	1	7	0	5	8	0	0	3	4	0	2	3	0	3	1	0	0
M01178:22:000000000-AJVU0:1:1109:24767:4095	316	175	gb|KC851987.1|	Octopus	Octopus	vulgaris	98.1	0	0	6	0	1	0	0	0	0	0	0	0	0	3	0	6	0	4	0	3	2	0	0	0	0	0	0	12	1	0	0	7	0	0	6	0	0	5	0	0	8	9
M01178:22:000000000-AJVU0:1:1107:28149:7804	317	186	gb|KC851998.1|	Octopus	Octopus	vulgaris	98.11	1	0	0	0	1	0	1	1	0	0	0	2	5	0	5	1	9	0	1	0	8	1	0	2	0	3	3	1	9	4	0	1	4	5	4	4	0	0	3	1	1	0
M01178:22:000000000-AJVU0:1:1104:15738:24077	317	147	gb|KC851998.1|	Octopus	Octopus	vulgaris	97.79	0	0	0	0	1	2	2	4	0	0	0	5	2	0	0	0	2	0	1	0	3	1	0	0	3	0	4	1	0	3	0	0	1	3	0	0	2	0	1	0	0	1
M01178:22:000000000-AJVU0:1:2102:19017:7165	315	210	gb|KC851998.1|	Octopus	Octopus	vulgaris	97.78	0	1	1	0	0	6	0	1	0	3	0	2	6	1	4	2	1	2	3	2	4	1	1	1	3	2	3	0	3	3	0	0	1	3	1	4	3	1	3	3	4	1
M01178:22:000000000-AJVU0:1:1115:9392:12655	316	276	gb|KC851998.1|	Octopus	Octopus	vulgaris	98.1	2	0	9	0	0	2	0	1	0	1	0	5	0	1	2	8	2	5	0	6	1	0	0	2	1	0	0	6	1	4	0	8	1	4	5	4	1	4	1	1	9	6
M01178:22:000000000-AJVU0:1:1102:21858:22293	314	105	gb|KC851998.1|	Octopus	Octopus	vulgaris	98.09	0	0	0	0	0	1	0	2	0	1	0	0	2	0	1	0	0	0	2	1	2	1	0	1	1	2	2	1	2	1	0	1	1	1	0	1	4	0	1	3	0	0
M01178:22:000000000-AJVU0:1:1108:3498:18492	317	192	gb|KC851998.1|	Octopus	Octopus	vulgaris	98.11	0	0	0	0	0	5	0	1	0	2	0	1	6	0	3	1	3	0	2	1	2	0	0	2	2	1	2	0	3	6	1	1	2	4	0	5	0	0	6	2	0	3
M01178:22:000000000-AJVU0:1:1105:21814:15324	316	138	gb|KC851998.1|	Octopus	Octopus	vulgaris	98.42	0	0	0	0	0	2	0	0	0	1	0	3	3	0	1	2	3	0	2	3	6	0	1	0	2	0	2	1	2	4	0	0	0	0	0	4	4	0	2	1	0	2
M01178:22:000000000-AJVU0:1:1101:11198:6085	317	104	gb|KC851998.1|	Octopus	Octopus	vulgaris	98.11	0	0	0	0	0	2	0	1	0	0	0	3	3	0	1	0	4	0	2	0	5	2	0	2	1	0	1	1	3	1	0	1	0	1	0	0	1	0	1	0	0	0
M01178:22:000000000-AJVU0:1:1101:19728:18470	314	116	gb|KC851998.1|	Octopus	Octopus	vulgaris	97.77	0	0	0	0	0	5	0	1	0	0	0	4	8	0	1	0	3	1	0	0	4	1	0	1	0	0	2	1	1	5	0	0	2	6	1	3	2	0	1	0	1	0
M01178:22:000000000-AJVU0:1:1102:14597:6347	317	131	gb|KC851998.1|	Octopus	Octopus	vulgaris	97.79	0	0	0	0	0	4	0	1	0	0	0	1	9	0	3	1	5	0	2	0	0	2	0	0	2	1	1	0	0	2	0	0	1	4	0	0	2	0	8	2	0	0
M01178:22:000000000-AJVU0:1:1103:18897:7428	317	103	gb|KC851998.1|	Octopus	Octopus	vulgaris	97.79	1	0	0	0	0	0	0	0	0	0	0	0	2	0	0	4	2	1	0	0	3	2	0	0	0	0	1	4	3	0	0	4	1	0	2	2	0	1	1	1	2	1
M01178:22:000000000-AJVU0:1:1105:25404:11438	317	164	gb|KC851998.1|	Octopus	Octopus	vulgaris	98.11	0	0	0	0	0	2	0	3	0	0	0	1	2	0	1	0	3	0	3	0	3	2	0	1	5	1	2	1	5	3	0	0	2	2	0	6	2	0	1	1	0	0
M01178:22:000000000-AJVU0:1:1107:14160:9686	315	163	gb|KC851987.1|	Octopus	Octopus	vulgaris	97.78	0	0	1	0	2	4	0	0	0	1	1	3	3	1	0	3	1	1	0	2	7	0	0	0	3	1	2	1	1	3	0	5	3	0	4	3	2	2	2	2	3	2
M01178:22:000000000-AJVU0:1:1104:7026:8786	318	133	gb|KC851998.1|	Octopus	Octopus	vulgaris	97.8	0	0	4	0	0	1	4	0	0	0	0	3	2	0	1	3	2	2	0	1	3	1	0	0	2	0	1	4	2	1	0	2	0	1	1	2	0	2	3	1	2	7
M01178:22:000000000-AJVU0:1:1101:21654:24103	317	117	gb|KC851998.1|	Octopus	Octopus	vulgaris	97.79	0	0	0	0	0	5	1	0	0	0	0	0	4	0	1	0	3	0	2	1	3	1	1	1	1	0	0	1	1	3	0	0	3	5	1	2	0	0	1	1	0	0
M01178:22:000000000-AJVU0:1:1101:12560:1382	317	117	gb|KC851998.1|	Octopus	Octopus	vulgaris	97.79	0	0	0	0	0	1	1	4	0	1	0	1	4	0	0	0	3	0	0	0	1	0	0	0	0	0	3	1	0	3	0	0	2	3	0	3	4	0	3	2	0	0
M01178:22:000000000-AJVU0:1:1114:13342:16494	317	221	gb|KC851998.1|	Octopus	Octopus	vulgaris	98.11	3	0	9	0	1	1	0	1	0	3	0	1	3	0	0	6	2	3	1	3	7	1	0	0	1	1	1	6	2	4	0	6	0	4	3	3	2	1	0	1	8	4
M01178:22:000000000-AJVU0:1:1101:12418:3840	317	109	gb|KC851987.1|	Octopus	Octopus	vulgaris	97.48	3	0	1	0	1	0	0	0	0	0	0	0	0	0	0	10	1	5	0	4	0	0	0	0	0	0	0	3	0	0	0	5	0	0	4	0	0	2	0	0	8	1
M01178:22:000000000-AJVU0:1:1101:23357:11861	317	106	gb|KC851987.1|	Octopus	Octopus	vulgaris	97.79	0	0	2	0	4	0	0	0	0	0	0	1	0	1	0	5	0	2	0	2	0	0	0	0	0	0	0	4	0	1	2	2	0	0	6	0	0	2	0	0	4	9
M01178:22:000000000-AJVU0:1:1102:25387:12518	318	84	dbj|AB158363.1|	Octopus	Octopus	vulgaris	88.05	0	0	0	0	0	0	0	0	0	0	0	0	0	2	1	0	0	0	0	0	1	0	0	1	0	0	1	25	0	1	5	0	0	0	0	0	1	0	0	0	0	0
M01178:22:000000000-AJVU0:1:1114:8705:8224	317	202	gb|KC851987.1|	Octopus	Octopus	vulgaris	97.79	2	0	11	0	4	1	0	0	0	0	0	0	0	1	0	17	0	9	0	4	0	0	0	0	0	0	2	9	0	0	0	4	1	0	2	0	0	3	0	0	7	7
M01178:22:000000000-AJVU0:1:1101:16737:23449	317	114	gb|KC851998.1|	Octopus	Octopus	vulgaris	98.11	0	0	0	0	0	2	0	3	0	3	0	1	0	0	3	1	4	0	0	0	1	0	0	1	2	0	4	0	1	1	0	0	2	1	0	4	0	1	2	0	0	1
M01178:22:000000000-AJVU0:1:1108:20603:17219	316	167	gb|KC851987.1|	Octopus	Octopus	vulgaris	98.1	2	0	6	0	2	0	0	0	0	0	0	0	0	0	0	13	0	3	0	0	1	0	0	0	0	0	0	15	0	0	1	7	0	2	3	0	0	4	0	0	9	6
M01178:22:000000000-AJVU0:1:1101:26042:7879	317	72	gb|KC851961.1|	Octopus	Octopus	vulgaris	98.11	0	0	0	0	0	0	0	0	5	0	0	0	0	0	0	0	0	0	0	0	0	0	0	0	0	0	0	0	0	0	66	0	0	0	0	0	0	0	0	0	0	0
M01178:22:000000000-AJVU0:1:1101:27330:19022	318	115	gb|KC852000.1|	Octopus	Octopus	vulgaris	98.11	0	0	0	0	0	0	0	0	0	1	0	4	4	0	0	1	2	0	1	0	2	0	0	0	3	0	3	1	5	2	0	0	5	3	0	1	1	0	2	0	0	0
M01178:22:000000000-AJVU0:1:2110:7176:17647	317	692	gb|KC851998.1|	Octopus	Octopus	vulgaris	98.11	4	0	28	0	3	0	1	3	0	3	0	2	4	5	4	25	2	16	0	12	5	0	0	0	1	0	6	42	0	4	0	20	3	1	15	3	2	11	0	3	30	17
M01178:22:000000000-AJVU0:1:1101:21231:19791	315	92	gb|KC851987.1|	Octopus	Octopus	vulgaris	98.1	2	0	7	0	0	0	0	0	0	0	2	0	1	1	0	2	0	4	0	5	0	0	0	0	1	0	0	10	0	1	0	3	1	1	2	0	0	2	0	0	1	1
M01178:22:000000000-AJVU0:1:1101:18955:2405	317	121	gb|KC851998.1|	Octopus	Octopus	vulgaris	98.11	0	0	0	0	0	2	1	1	0	2	0	2	1	0	3	0	2	0	0	1	5	1	0	2	1	1	1	0	5	3	0	0	1	2	0	2	1	0	1	2	0	0
M01178:22:000000000-AJVU0:1:1101:24515:6014	316	73	gb|KC851961.1|	Octopus	Octopus	vulgaris	98.1	0	0	0	0	0	0	0	0	4	0	0	0	0	0	0	0	0	0	0	0	0	0	0	0	0	0	0	0	0	0	68	0	0	0	0	0	0	0	0	0	0	0
M01178:22:000000000-AJVU0:1:1101:10351:18100	317	56	gb|KC851961.1|	Octopus	Octopus	vulgaris	98.11	0	0	0	0	0	0	0	0	5	0	0	0	0	0	0	0	0	0	0	0	0	0	0	0	0	0	0	0	0	0	50	0	0	0	0	0	0	0	0	0	1	0
M01178:22:000000000-AJVU0:1:1105:16761:21039	317	149	gb|KC851961.1|	Octopus	Octopus	vulgaris	97.79	0	0	0	0	0	0	0	0	8	0	0	0	0	0	0	0	0	0	0	0	0	0	0	0	0	0	0	0	0	0	139	0	0	0	0	0	0	0	0	0	0	0
M01178:22:000000000-AJVU0:1:1102:21861:1342	317	121	gb|KC851987.1|	Octopus	Octopus	vulgaris	97.79	0	0	3	0	3	0	0	0	0	0	0	1	0	1	0	3	0	4	0	1	0	0	0	0	0	0	0	4	0	1	1	2	2	1	4	0	0	2	1	0	6	5
M01178:22:000000000-AJVU0:1:1104:26504:15770	317	147	gb|KC851987.1|	Octopus	Octopus	vulgaris	97.79	0	0	0	0	1	0	0	0	0	0	0	0	0	0	0	51	0	1	0	3	0	0	0	0	0	0	0	4	0	0	0	5	0	0	6	0	0	2	0	0	5	1
M01178:22:000000000-AJVU0:1:1104:23510:8685	317	154	gb|KC851998.1|	Octopus	Octopus	vulgaris	97.79	0	0	0	0	0	3	0	3	0	3	0	2	6	0	6	0	2	0	0	0	3	0	0	2	1	1	1	0	2	1	0	0	3	4	0	2	3	0	2	1	0	1
M01178:22:000000000-AJVU0:1:1101:26053:17321	317	125	gb|KC851998.1|	Octopus	Octopus	vulgaris	98.11	0	0	0	0	0	0	2	0	0	1	1	1	9	0	1	0	4	0	1	0	2	2	0	0	1	1	0	0	3	2	0	0	0	2	0	2	3	0	2	0	0	0
M01178:22:000000000-AJVU0:1:1108:25304:12283	316	131	gb|KC851987.1|	Octopus	Octopus	vulgaris	98.1	1	0	5	0	1	0	0	0	0	0	0	0	0	1	0	6	0	3	0	2	0	0	0	0	0	0	0	8	0	1	1	4	1	0	1	0	0	1	0	0	11	6
M01178:22:000000000-AJVU0:1:1114:9668:5579	318	225	dbj|AB158363.1|	Octopus	Octopus	vulgaris	88.05	0	0	0	0	0	1	0	0	2	0	1	8	0	1	3	0	0	4	1	3	5	2	0	7	1	0	1	27	3	3	80	1	2	3	3	5	2	5	3	2	3	3
M01178:22:000000000-AJVU0:1:1113:4002:5998	317	16	gb|KC851987.1|	Octopus	Octopus	vulgaris	96.85	0	0	0	0	1	0	0	0	0	0	0	0	0	0	0	0	0	0	0	0	0	0	0	0	0	0	0	1	0	0	0	1	0	0	1	0	0	1	0	0	2	0
M01178:22:000000000-AJVU0:1:1104:14751:22238	314	119	gb|KC851987.1|	Octopus	Octopus	vulgaris	98.09	0	0	3	0	0	0	0	0	0	0	0	0	0	1	0	4	0	6	0	2	0	0	0	0	0	0	0	4	0	0	0	3	0	0	3	0	0	2	0	0	6	3
M01178:22:000000000-AJVU0:1:2108:20738:11656	317	545	gb|KC851961.1|	Octopus	Octopus	vulgaris	98.11	0	0	0	0	0	0	0	0	22	0	0	0	0	0	0	0	0	0	0	0	0	0	0	0	0	0	0	0	0	0	521	0	0	0	1	0	0	0	0	0	0	0
M01178:22:000000000-AJVU0:1:1106:21780:11708	316	126	gb|KC851998.1|	Octopus	Octopus	vulgaris	98.1	1	0	5	0	0	1	0	0	0	1	0	0	3	0	3	3	2	3	1	3	1	0	0	0	4	0	1	4	1	1	0	3	1	3	1	2	1	0	0	0	3	2
M01178:22:000000000-AJVU0:1:1101:17155:6190	317	137	gb|KC851987.1|	Octopus	Octopus	vulgaris	96.85	0	0	14	0	0	3	1	2	8	5	0	10	21	0	0	0	0	0	0	0	1	0	0	13	0	0	1	1	1	0	5	0	0	1	1	2	0	0	0	1	1	0
M01178:22:000000000-AJVU0:1:2103:11072:10902	317	374	gb|KC852000.1|	Octopus	Octopus	vulgaris	98.11	3	0	6	0	0	1	1	5	0	0	0	4	4	2	2	10	3	5	4	2	7	0	0	0	3	1	2	10	4	13	5	7	5	3	7	3	3	4	0	2	11	7
M01178:22:000000000-AJVU0:1:1107:11738:10778	317	151	gb|KC851998.1|	Octopus	Octopus	vulgaris	97.79	0	0	0	0	1	1	1	1	0	0	0	3	7	0	6	2	4	0	1	0	7	2	0	1	0	0	5	0	2	4	0	0	1	4	0	3	2	1	0	1	0	1
M01178:22:000000000-AJVU0:1:1108:20301:15776	314	167	gb|KC851998.1|	Octopus	Octopus	vulgaris	97.77	0	0	2	0	1	1	0	1	0	1	0	0	5	0	2	3	2	1	0	0	6	1	0	3	2	0	1	1	4	6	0	6	1	5	0	4	1	0	2	1	5	1
M01178:22:000000000-AJVU0:1:1101:25542:11715	316	98	gb|KC851998.1|	Octopus	Octopus	vulgaris	98.1	0	0	1	0	0	3	0	2	0	0	0	0	5	0	0	1	3	0	1	1	4	0	0	2	0	0	1	2	0	1	0	0	0	1	1	4	2	1	1	0	3	1
M01178:22:000000000-AJVU0:1:1102:8029:24846	317	132	gb|KC851998.1|	Octopus	Octopus	vulgaris	98.11	0	0	1	0	0	3	0	4	0	2	0	2	4	0	3	0	2	1	0	0	3	2	0	0	0	1	1	0	0	2	0	0	1	5	0	3	2	0	1	1	2	0
M01178:22:000000000-AJVU0:1:1101:24822:7794	312	91	gb|KC851987.1|	Octopus	Octopus	vulgaris	98.08	0	0	2	0	0	0	0	0	0	0	0	0	0	1	0	4	0	2	0	2	0	0	0	0	0	0	0	9	0	0	0	8	0	0	5	0	0	2	0	0	3	1
M01178:22:000000000-AJVU0:1:1114:6567:5904	313	216	gb|KC851998.1|	Octopus	Octopus	vulgaris	97.76	0	0	0	0	0	5	0	1	0	3	0	4	7	1	1	0	10	0	2	0	7	0	0	1	2	3	4	1	3	15	0	1	4	4	0	3	5	1	6	1	0	0
M01178:22:000000000-AJVU0:1:1101:21617:7044	317	116	gb|KC851998.1|	Octopus	Octopus	vulgaris	98.11	0	0	0	0	0	0	0	1	0	1	0	1	2	0	2	0	2	1	4	0	7	0	0	6	3	1	2	1	2	4	0	0	2	2	0	1	1	0	4	1	0	0
M01178:22:000000000-AJVU0:1:1105:23862:22507	317	135	gb|KC852008.1|	Octopus	Octopus	vulgaris	98.11	0	0	0	0	0	0	0	0	3	0	0	0	0	0	0	0	0	0	0	0	0	0	0	0	0	0	0	0	0	0	131	0	0	0	0	0	0	0	0	0	0	0
M01178:22:000000000-AJVU0:1:1108:25096:2868	315	95	gb|KC851961.1|	Octopus	Octopus	vulgaris	98.1	0	0	0	0	0	0	0	0	1	0	0	0	0	0	0	0	0	0	0	0	0	0	0	0	0	0	0	0	0	0	94	0	0	0	0	0	0	0	0	0	0	0
M01178:22:000000000-AJVU0:1:1107:19298:22031	317	163	gb|KC851998.1|	Octopus	Octopus	vulgaris	98.11	0	0	0	0	0	1	0	0	0	0	0	1	3	0	0	0	3	0	0	0	3	1	0	0	2	0	0	1	1	1	0	0	1	3	0	0	1	0	0	0	0	0
M01178:22:000000000-AJVU0:1:1109:28414:8596	316	171	gb|KC851987.1|	Octopus	Octopus	vulgaris	98.1	0	0	7	0	0	0	0	0	0	0	0	0	0	0	0	9	0	7	0	3	0	0	0	0	0	0	0	10	0	0	0	3	0	0	5	0	0	0	0	0	8	7
M01178:22:000000000-AJVU0:1:1110:18725:1245	316	169	gb|KC851987.1|	Octopus	Octopus	vulgaris	97.78	2	0	3	0	0	0	0	0	0	0	0	0	0	1	0	4	0	5	0	6	1	0	0	0	0	0	0	6	0	0	0	3	0	0	2	0	0	9	0	1	5	5
M01178:22:000000000-AJVU0:1:2115:16552:6812	317	260	dbj|AB158363.1|	Octopus	Octopus	vulgaris	88.01	0	0	4	0	0	1	0	0	2	1	1	5	6	0	1	0	7	2	2	1	6	0	1	7	3	1	4	8	2	4	90	4	8	10	7	5	3	0	3	2	2	2
M01178:22:000000000-AJVU0:1:1112:25978:16991	317	213	gb|KC851998.1|	Octopus	Octopus	vulgaris	98.11	0	0	0	0	0	7	0	1	0	3	0	1	2	0	2	3	1	1	0	1	4	3	0	0	2	0	3	1	3	7	0	1	1	0	0	5	3	1	1	4	1	2
M01178:22:000000000-AJVU0:1:2102:7541:4849	313	318	gb|KC851961.1|	Octopus	Octopus	vulgaris	98.08	0	0	0	0	0	0	0	0	18	0	0	0	0	0	0	0	0	0	0	0	0	0	0	0	0	0	0	0	0	0	298	0	0	0	0	0	0	0	0	0	0	0
M01178:22:000000000-AJVU0:1:1101:22829:9610	317	82	gb|KC851961.1|	Octopus	Octopus	vulgaris	98.42	0	0	0	0	0	0	0	0	2	0	0	0	0	0	0	0	0	0	0	0	0	0	0	0	0	0	0	0	0	0	80	0	0	0	0	0	0	0	0	0	0	0
M01178:22:000000000-AJVU0:1:1103:25491:4105	317	133	gb|KC851998.1|	Octopus	Octopus	vulgaris	98.11	0	0	0	0	0	0	2	2	0	1	0	2	7	0	1	0	2	0	0	0	6	0	0	1	2	0	2	1	2	1	0	0	2	0	0	3	1	0	2	2	2	1
M01178:22:000000000-AJVU0:1:1103:25169:17559	317	125	gb|KC851998.1|	Octopus	Octopus	vulgaris	98.11	0	0	0	0	0	3	0	0	0	1	0	2	4	0	1	0	1	0	0	0	3	0	0	1	3	0	6	0	1	3	0	0	2	4	0	4	2	0	1	0	0	1
M01178:22:000000000-AJVU0:1:1104:9382:10247	312	115	gb|KC851987.1|	Octopus	Octopus	vulgaris	98.4	0	0	4	0	1	0	0	0	0	0	0	0	1	0	0	6	1	5	0	1	1	0	0	0	0	0	2	2	2	3	1	3	0	1	2	2	2	3	0	0	5	2
M01178:22:000000000-AJVU0:1:1101:26147:8209	312	104	gb|KC851987.1|	Octopus	Octopus	vulgaris	98.4	1	0	5	0	0	0	0	0	0	0	0	0	0	0	0	9	0	2	0	1	0	0	0	0	0	0	0	3	0	0	0	2	0	0	3	0	0	0	0	0	5	4
M01178:22:000000000-AJVU0:1:1102:14871:24392	317	106	gb|KC851998.1|	Octopus	Octopus	vulgaris	98.11	0	0	0	0	0	1	1	0	0	0	0	1	8	0	1	0	3	0	0	0	4	1	0	0	3	0	6	0	2	1	0	0	2	1	0	0	2	0	2	3	1	0
M01178:22:000000000-AJVU0:1:1103:27540:12880	315	128	gb|KC851998.1|	Octopus	Octopus	vulgaris	98.41	0	0	1	0	0	3	0	2	0	1	0	0	1	0	1	1	0	0	0	0	0	0	0	53	1	0	6	0	4	1	0	0	1	0	2	3	1	0	4	0	0	0
M01178:22:000000000-AJVU0:1:1103:5509:3771	318	145	dbj|AB158363.1|	Octopus	Octopus	vulgaris	88.05	0	0	0	0	0	1	2	0	1	0	0	2	1	0	42	0	1	3	1	1	1	0	1	3	0	0	0	7	1	2	36	0	1	3	2	0	5	0	0	0	0	0
M01178:22:000000000-AJVU0:1:1105:8587:10856	315	113	gb|KC851987.1|	Octopus	Octopus	vulgaris	97.78	0	0	2	0	0	0	0	0	0	0	0	0	0	2	0	5	0	2	0	0	0	0	0	0	0	0	0	9	0	0	0	5	0	2	6	0	0	1	0	0	7	4
M01178:22:000000000-AJVU0:1:1113:26530:19205	316	215	gb|KC851998.1|	Octopus	Octopus	vulgaris	98.1	0	0	1	0	1	9	1	0	0	2	0	3	5	0	1	0	0	0	4	0	3	0	0	0	3	0	4	0	3	3	0	1	4	7	0	6	3	1	5	7	0	0
M01178:22:000000000-AJVU0:1:1101:22909:4019	317	106	gb|KC851998.1|	Octopus	Octopus	vulgaris	98.11	0	0	0	0	0	3	0	0	0	0	0	4	3	0	0	0	0	1	0	1	5	0	0	2	0	1	1	1	4	6	0	0	1	2	0	1	0	1	3	1	2	2
M01178:22:000000000-AJVU0:1:1104:23855:13777	317	116	gb|KC852005.1|	Octopus	Octopus	vulgaris	98.11	0	0	0	0	0	0	0	0	6	0	0	0	0	1	0	0	0	0	0	0	0	0	0	0	0	0	0	0	0	0	108	0	0	0	0	0	0	0	0	0	0	0
M01178:22:000000000-AJVU0:1:1101:21185:21425	314	104	gb|KC851998.1|	Octopus	Octopus	vulgaris	98.41	0	0	1	0	0	2	1	1	0	1	0	1	1	0	1	1	2	1	0	0	0	4	1	2	1	0	0	0	1	5	0	2	1	3	1	2	0	0	2	0	0	0
M01178:22:000000000-AJVU0:1:1102:14143:10307	317	93	gb|KC851998.1|	Octopus	Octopus	vulgaris	98.11	0	0	0	0	0	2	0	1	0	0	0	3	5	0	0	0	2	0	1	0	6	1	0	2	1	0	1	0	4	2	1	0	0	3	0	0	2	0	2	0	0	0
M01178:22:000000000-AJVU0:1:1101:27981:9860	317	109	gb|KC851998.1|	Octopus	Octopus	vulgaris	98.11	0	0	0	0	0	4	1	0	0	1	0	4	9	0	1	1	3	0	0	0	3	0	0	1	4	0	6	0	3	2	0	0	1	2	0	0	0	0	1	0	2	0
M01178:22:000000000-AJVU0:1:1112:7368:17830	315	161	gb|KC851987.1|	Octopus	Octopus	vulgaris	98.41	1	0	6	0	0	1	0	0	0	0	0	0	1	4	0	4	0	7	0	3	0	0	0	0	0	0	0	9	0	0	0	5	0	0	3	0	0	0	0	1	5	7
M01178:22:000000000-AJVU0:1:1102:16475:8378	317	90	gb|KC851998.1|	Octopus	Octopus	vulgaris	98.11	0	0	0	0	0	2	0	0	0	0	0	0	0	0	0	1	1	0	0	0	4	0	0	1	0	0	1	0	1	1	0	0	0	0	0	0	1	0	0	0	0	0
M01178:22:000000000-AJVU0:1:1101:14781:16099	317	59	gb|KC851961.1|	Octopus	Octopus	vulgaris	98.11	0	0	0	0	0	0	0	0	3	0	0	0	0	0	0	0	0	0	0	0	0	0	0	0	0	0	0	0	0	0	56	0	0	0	0	0	0	0	0	0	0	0
M01178:22:000000000-AJVU0:1:1114:13953:9329	317	195	gb|KC851998.1|	Octopus	Octopus	vulgaris	97.79	0	0	0	0	0	2	0	1	0	4	0	3	5	0	2	2	8	1	4	0	6	2	0	1	3	3	4	1	3	9	0	1	0	4	0	5	1	1	5	0	2	0
M01178:22:000000000-AJVU0:1:1105:14005:17025	317	127	gb|KC851987.1|	Octopus	Octopus	vulgaris	98.11	1	0	5	0	0	1	1	0	0	0	0	0	2	1	0	2	0	10	0	1	1	0	0	1	0	0	2	5	0	0	0	5	0	1	2	3	0	0	0	1	8	6
M01178:22:000000000-AJVU0:1:1101:25019:10899	317	124	gb|KC851998.1|	Octopus	Octopus	vulgaris	98.11	0	0	1	0	0	1	0	1	0	1	0	3	5	0	0	0	1	0	1	0	0	0	0	3	2	0	2	0	3	5	1	1	2	6	0	3	1	0	2	1	0	0
M01178:22:000000000-AJVU0:1:1111:15060:8437	317	163	gb|KC851961.1|	Octopus	Octopus	vulgaris	98.11	0	0	0	0	0	0	0	0	4	0	0	0	0	0	0	0	0	0	0	0	0	0	0	0	0	0	0	0	0	0	158	0	0	0	0	0	0	0	0	0	0	0
M01178:22:000000000-AJVU0:1:1106:8877:8668	317	128	gb|KC851987.1|	Octopus	Octopus	vulgaris	97.79	1	0	3	0	1	3	0	1	0	0	1	0	1	1	0	5	1	4	0	2	1	0	0	1	0	0	0	5	0	1	0	1	0	0	1	1	0	1	0	1	1	1
M01178:22:000000000-AJVU0:1:1106:10949:13821	317	104	gb|KC852008.1|	Octopus	Octopus	vulgaris	97.79	0	0	3	0	1	0	0	0	0	0	0	0	1	0	0	5	0	3	0	1	0	0	0	0	0	0	0	5	0	0	8	5	0	0	1	0	0	1	0	0	6	2
M01178:22:000000000-AJVU0:1:1107:17848:1395	317	143	gb|KC851998.1|	Octopus	Octopus	vulgaris	98.11	1	0	3	0	0	3	0	1	0	2	0	1	4	0	2	0	6	4	0	2	5	2	0	0	3	0	3	0	1	2	0	1	1	0	1	2	3	2	3	0	2	0
M01178:22:000000000-AJVU0:1:1107:25317:13116	317	138	gb|KC851987.1|	Octopus	Octopus	vulgaris	98.11	0	0	4	0	3	0	0	0	0	0	1	0	0	1	1	9	0	3	0	4	0	0	0	0	0	0	0	9	0	0	0	6	0	0	3	0	0	1	0	1	6	8
M01178:22:000000000-AJVU0:1:1101:22842:21530	315	59	gb|KC851961.1|	Octopus	Octopus	vulgaris	98.41	0	0	0	0	0	0	0	0	1	0	0	0	0	0	0	0	0	0	0	0	0	0	0	0	0	0	0	0	0	0	58	0	0	0	0	0	0	0	0	0	0	0
M01178:22:000000000-AJVU0:1:1115:23181:15664	316	214	gb|KC851987.1|	Octopus	Octopus	vulgaris	98.1	1	0	6	0	0	2	0	0	0	1	0	1	1	0	0	13	0	4	0	1	0	0	0	0	0	1	1	15	0	1	0	10	2	1	8	1	0	3	2	1	6	7
M01178:22:000000000-AJVU0:1:1104:6824:13942	315	128	gb|KC851998.1|	Octopus	Octopus	vulgaris	97.78	0	0	3	0	0	1	0	0	0	0	0	0	1	3	1	0	1	3	1	1	2	3	1	0	1	0	0	1	1	2	1	1	0	2	3	1	2	0	2	0	2	2
M01178:22:000000000-AJVU0:1:1102:25663:16958	317	111	gb|KC851998.1|	Octopus	Octopus	vulgaris	98.11	0	0	0	0	0	3	1	2	0	0	0	3	2	0	2	0	2	0	1	0	4	1	0	0	0	1	2	0	3	1	0	0	3	4	0	2	2	0	1	0	0	0
M01178:22:000000000-AJVU0:1:1111:5976:23178	317	178	gb|KC851972.1|	Octopus	Octopus	vulgaris	98.11	0	1	2	1	0	0	1	0	0	1	0	5	3	0	1	1	3	0	0	0	6	1	0	3	1	1	4	1	4	8	0	1	4	5	0	7	3	0	4	4	0	0
M01178:22:000000000-AJVU0:1:1117:4340:8133	318	254	dbj|AB158363.1|	Octopus	Octopus	vulgaris	88.99	0	0	3	0	0	1	5	1	5	1	0	3	4	1	1	0	7	2	2	0	3	0	1	5	2	0	3	5	2	14	100	3	3	5	5	2	2	5	3	2	0	2
M01178:22:000000000-AJVU0:1:1101:27455:10921	314	68	gb|KC851961.1|	Octopus	Octopus	vulgaris	98.41	0	0	0	0	0	0	0	0	2	0	0	0	0	0	0	0	0	0	0	0	0	0	0	0	0	0	0	0	0	0	66	0	0	0	0	0	0	0	0	0	0	0
M01178:22:000000000-AJVU0:1:1103:22315:8180	317	45	gb|KC851961.1|	Octopus	Octopus	vulgaris	97.16	0	0	0	0	0	0	0	0	2	0	0	0	0	0	0	0	0	0	0	0	0	0	0	0	0	0	0	0	0	0	43	0	0	0	0	0	0	0	0	0	0	0
M01178:22:000000000-AJVU0:1:1114:22432:20515	317	177	gb|KC851987.1|	Octopus	Octopus	vulgaris	97.79	2	0	10	0	2	0	0	1	0	0	1	0	0	1	0	7	0	10	0	4	0	0	0	0	0	1	0	12	0	0	0	5	0	0	0	0	0	4	0	0	7	4
M01178:22:000000000-AJVU0:1:1115:9527:2610	317	208	gb|KC851961.1|	Octopus	Octopus	vulgaris	98.11	0	0	0	0	0	0	0	0	10	0	0	0	0	0	0	1	0	0	0	1	0	0	0	0	0	0	0	0	0	0	196	0	0	0	0	0	0	0	0	0	0	0
M01178:22:000000000-AJVU0:1:1101:8310:12398	316	99	gb|KC851998.1|	Octopus	Octopus	vulgaris	98.1	0	0	0	0	0	1	1	0	0	1	0	1	3	0	2	0	0	0	0	0	5	1	0	0	3	0	3	0	2	3	1	0	0	3	0	3	0	0	1	2	1	1
M01178:22:000000000-AJVU0:1:1112:18308:12631	317	185	gb|KC851998.1|	Octopus	Octopus	vulgaris	98.11	0	0	0	0	0	0	2	1	0	3	0	3	2	0	1	0	6	0	2	0	6	2	0	2	4	0	3	1	3	6	0	2	3	2	0	1	2	0	6	5	1	0
M01178:22:000000000-AJVU0:1:1107:7832:21666	317	114	gb|KC852001.1|	Octopus	Octopus	vulgaris	98.42	0	0	0	0	0	0	0	0	3	0	0	0	0	0	0	0	0	0	0	0	0	1	0	0	0	0	0	0	0	0	109	0	0	0	0	0	0	0	0	0	0	0
M01178:22:000000000-AJVU0:1:1117:17897:2882	317	255	gb|KC851998.1|	Octopus	Octopus	vulgaris	98.11	0	0	0	0	0	2	1	2	0	4	0	9	13	0	2	0	7	0	0	0	13	3	1	1	3	0	5	0	3	6	0	3	6	7	1	3	0	0	2	2	2	0
M01178:22:000000000-AJVU0:1:2104:28140:10549	316	344	gb|KC852008.1|	Octopus	Octopus	vulgaris	97.78	1	0	16	0	2	0	0	0	0	0	1	0	1	2	0	22	0	12	0	3	1	0	0	0	0	0	1	14	0	0	2	15	0	1	16	0	1	7	0	0	15	11
M01178:22:000000000-AJVU0:1:1104:17181:1209	316	87	gb|KC851961.1|	Octopus	Octopus	vulgaris	98.42	0	0	0	0	0	0	0	0	2	0	0	0	0	0	0	0	0	0	0	0	1	0	0	0	0	0	0	0	0	0	84	0	0	0	0	0	0	0	0	0	0	0
M01178:22:000000000-AJVU0:1:1101:10114:7542	317	72	gb|KC851998.1|	Octopus	Octopus	vulgaris	98.11	0	0	0	0	0	0	1	2	0	1	0	2	4	0	2	1	2	0	2	0	4	1	0	1	1	0	1	0	0	1	0	0	1	2	0	0	0	0	0	0	0	2
M01178:22:000000000-AJVU0:1:1109:28684:15598	316	109	gb|KC851961.1|	Octopus	Octopus	vulgaris	98.1	0	0	0	0	0	0	0	0	1	0	0	0	0	0	0	0	0	0	0	0	0	0	0	0	0	0	0	0	0	0	105	0	0	0	1	0	0	0	0	0	0	0
M01178:22:000000000-AJVU0:1:1101:26464:7286	317	111	gb|KC852000.1|	Octopus	Octopus	vulgaris	98.42	0	0	0	0	0	2	1	2	0	0	0	1	2	0	1	2	2	0	0	0	2	1	0	0	0	2	1	0	3	3	1	0	3	2	1	4	0	0	3	1	0	0
M01178:22:000000000-AJVU0:1:1111:10178:25070	317	151	gb|KC852000.1|	Octopus	Octopus	vulgaris	98.11	0	0	0	0	0	5	1	2	0	2	0	3	4	0	0	0	3	0	4	0	5	1	0	2	2	0	4	0	3	5	0	0	0	2	0	4	1	0	1	1	0	0
M01178:22:000000000-AJVU0:1:1101:16973:3712	315	71	gb|KC851998.1|	Octopus	Octopus	vulgaris	98.1	0	0	0	0	0	0	0	1	0	2	0	0	3	0	2	0	0	0	0	0	1	0	0	0	1	0	0	1	1	0	1	0	1	0	0	2	1	0	1	0	0	0
M01178:22:000000000-AJVU0:1:2105:14023:15872	310	238	gb|KC851987.1|	Octopus	Octopus	vulgaris	98.71	1	0	7	0	1	1	0	1	0	1	0	0	4	5	1	11	0	9	0	6	0	0	0	1	0	0	2	12	0	0	0	9	0	3	6	2	0	2	1	5	11	9
M01178:22:000000000-AJVU0:1:1101:19332:9018	316	45	gb|KC851987.1|	Octopus	Octopus	vulgaris	98.1	2	0	0	0	1	0	0	0	0	0	0	1	0	1	1	1	0	2	0	0	0	0	0	0	0	1	0	3	1	1	0	0	0	1	0	0	1	2	0	0	2	0
M01178:22:000000000-AJVU0:1:1105:26275:6195	317	123	gb|KC851998.1|	Octopus	Octopus	vulgaris	98.11	0	0	2	0	0	2	0	1	0	2	0	1	6	0	1	0	3	0	1	0	4	2	0	1	4	1	2	0	1	2	0	1	2	4	0	3	2	0	1	2	0	0
M01178:22:000000000-AJVU0:1:1101:15688:5072	309	66	gb|KC851998.1|	Octopus	Octopus	vulgaris	98.71	0	0	0	0	0	0	0	0	0	0	0	1	3	0	0	0	1	0	1	1	4	0	0	1	0	0	0	0	5	0	0	0	1	1	0	1	0	0	3	0	0	2
M01178:22:000000000-AJVU0:1:1102:24980:12889	317	92	gb|KC851998.1|	Octopus	Octopus	vulgaris	98.11	0	0	1	0	0	3	0	1	0	2	0	1	0	0	1	2	2	2	0	0	2	0	0	0	0	0	0	2	3	1	0	2	0	5	1	3	4	1	2	2	1	1
M01178:22:000000000-AJVU0:1:1101:10442:1175	317	66	gb|KC852005.1|	Octopus	Octopus	vulgaris	97.16	0	0	0	0	0	0	0	0	1	0	0	0	0	0	0	0	0	0	0	0	0	0	0	0	0	0	0	0	0	0	65	0	0	0	0	0	0	0	0	0	0	0
M01178:22:000000000-AJVU0:1:1101:19126:19142	317	98	gb|KC851998.1|	Octopus	Octopus	vulgaris	98.11	0	0	1	0	0	1	0	1	0	0	0	0	5	0	0	0	5	0	2	1	2	3	0	0	0	1	4	0	3	3	0	0	1	1	0	1	0	0	3	2	0	0
M01178:22:000000000-AJVU0:1:1103:21999:18173	317	99	gb|KC851987.1|	Octopus	Octopus	vulgaris	97.79	0	0	4	0	4	0	0	0	0	0	0	0	0	0	0	11	0	1	0	1	0	0	0	1	0	0	0	2	0	0	0	2	0	0	5	0	0	4	1	0	5	2
M01178:22:000000000-AJVU0:1:1119:25830:20486	317	222	gb|KC851987.1|	Octopus	Octopus	vulgaris	97.48	1	0	10	0	0	0	0	0	0	0	3	0	0	2	0	12	0	12	0	4	0	0	0	0	0	0	0	8	0	0	0	7	0	0	1	0	0	5	0	0	13	12
M01178:22:000000000-AJVU0:1:1116:23866:8733	317	155	gb|KC851987.1|	Octopus	Octopus	vulgaris	97.79	0	0	8	0	0	0	0	0	0	0	0	0	0	1	0	6	0	3	0	3	0	0	0	0	0	0	1	5	1	0	1	7	0	0	10	0	0	5	0	0	12	5
M01178:22:000000000-AJVU0:1:1101:22655:4284	317	73	gb|KC851998.1|	Octopus	Octopus	vulgaris	98.11	0	0	0	0	0	1	2	0	0	0	0	1	3	0	0	0	0	0	1	0	3	0	0	1	2	0	1	0	5	1	0	0	0	1	1	2	1	0	2	0	0	1
M01178:22:000000000-AJVU0:1:1106:15324:21418	311	92	gb|KC851961.1|	Octopus	Octopus	vulgaris	98.39	0	0	0	0	0	0	0	0	6	0	0	0	0	0	0	0	0	0	0	0	0	0	0	0	0	0	0	0	0	0	83	0	0	0	0	0	0	0	0	0	0	0
M01178:22:000000000-AJVU0:1:1112:16616:15030	317	159	gb|KC851987.1|	Octopus	Octopus	vulgaris	97.79	0	0	3	0	0	0	0	0	0	0	0	0	0	1	0	7	2	2	0	4	2	0	0	0	0	1	1	6	0	0	3	12	0	2	6	2	0	1	0	1	12	3
M01178:22:000000000-AJVU0:1:1101:10813:13934	317	93	gb|KC851998.1|	Octopus	Octopus	vulgaris	98.11	0	0	0	0	0	1	1	0	0	0	0	1	0	0	1	1	1	0	1	1	3	0	0	0	1	0	1	3	1	3	0	1	0	2	2	3	0	2	3	0	0	1
M01178:22:000000000-AJVU0:1:1102:25153:7192	316	76	gb|KC851987.1|	Octopus	Octopus	vulgaris	97.78	1	0	3	0	0	0	0	0	0	0	0	0	0	0	0	7	0	2	0	0	0	0	0	0	0	0	1	4	0	0	0	3	0	0	0	0	0	2	0	0	5	4
M01178:22:000000000-AJVU0:1:1101:6369:16045	317	84	gb|KC851998.1|	Octopus	Octopus	vulgaris	98.11	0	0	0	0	0	3	2	1	0	0	0	0	0	0	1	0	4	0	0	0	4	1	0	5	1	0	1	0	0	4	0	0	0	1	0	4	1	1	1	1	0	0
M01178:22:000000000-AJVU0:1:1101:19982:20106	314	77	gb|KC851987.1|	Octopus	Octopus	vulgaris	98.09	0	0	0	0	1	0	0	0	0	0	0	0	0	0	0	3	0	3	0	1	0	0	0	0	0	0	0	5	0	0	1	1	0	0	5	0	0	1	0	0	7	2
M01178:22:000000000-AJVU0:1:1113:20275:1135	317	166	gb|KC851961.1|	Octopus	Octopus	vulgaris	98.11	0	0	0	0	0	0	0	0	9	0	0	0	0	0	0	0	0	0	0	0	0	0	0	0	0	0	0	0	0	0	157	0	0	0	0	0	0	0	0	0	0	0
M01178:22:000000000-AJVU0:1:1108:21805:16151	316	106	gb|KC851987.1|	Octopus	Octopus	vulgaris	98.1	0	0	7	0	1	1	0	0	0	0	0	0	0	0	0	1	0	1	0	2	0	0	0	0	0	0	0	3	0	0	0	4	0	0	1	1	0	5	0	0	8	5
M01178:22:000000000-AJVU0:1:1101:11293:23947	317	89	gb|KC851998.1|	Octopus	Octopus	vulgaris	98.11	0	0	0	0	0	0	1	0	0	1	0	2	7	0	1	1	4	0	1	0	1	1	0	1	1	0	1	2	2	1	0	0	1	0	0	0	2	0	4	1	1	0
M01178:22:000000000-AJVU0:1:1106:25316:22789	317	125	gb|KC851987.1|	Octopus	Octopus	vulgaris	98.11	0	0	7	0	2	1	0	0	0	0	0	2	3	0	1	4	1	3	0	0	3	0	0	0	1	0	0	6	1	2	0	1	1	0	2	1	0	0	0	1	5	2
M01178:22:000000000-AJVU0:1:1104:22375:5771	317	109	gb|KC851987.1|	Octopus	Octopus	vulgaris	97.79	1	0	4	0	3	0	0	0	0	0	0	0	0	0	0	4	1	5	0	4	1	0	0	0	0	0	0	9	0	0	1	1	0	0	5	0	0	3	0	0	5	5
M01178:22:000000000-AJVU0:1:1102:20888:22825	317	97	gb|KC851998.1|	Octopus	Octopus	vulgaris	98.11	0	0	0	0	0	2	1	2	0	0	0	2	6	0	0	0	4	0	1	0	5	1	0	0	0	0	2	0	5	4	0	0	4	2	0	1	1	0	1	4	0	1
M01178:22:000000000-AJVU0:1:1102:24234:22465	317	83	gb|KC851961.1|	Octopus	Octopus	vulgaris	98.11	0	0	0	0	0	0	0	0	4	0	0	0	0	0	0	0	0	0	0	0	0	0	0	0	0	0	0	0	0	0	79	0	0	0	0	0	0	0	0	0	0	0
M01178:22:000000000-AJVU0:1:1102:24345:4327	317	90	gb|KC851998.1|	Octopus	Octopus	vulgaris	97.79	0	0	0	0	0	1	0	1	0	2	0	4	6	0	0	0	2	0	1	1	3	1	0	0	1	0	2	1	2	2	0	1	1	0	1	0	4	1	1	0	1	0
M01178:22:000000000-AJVU0:1:1101:19531:6900	317	90	gb|KC851998.1|	Octopus	Octopus	vulgaris	98.11	0	0	0	0	0	2	0	1	0	0	0	2	8	0	1	1	2	0	1	0	4	1	0	0	1	0	2	0	2	0	1	1	0	0	1	0	3	0	0	3	0	0
M01178:22:000000000-AJVU0:1:1102:19057:9842	317	103	gb|KC851998.1|	Octopus	Octopus	vulgaris	98.11	0	0	0	0	0	2	0	1	0	0	0	3	5	0	3	0	3	0	2	0	5	1	1	0	0	2	4	0	0	1	0	0	3	0	0	2	1	0	0	2	0	0
M01178:22:000000000-AJVU0:1:1101:11179:13948	316	73	dbj|AB158363.1|	Octopus	Octopus	vulgaris	88.92	0	0	0	0	0	1	0	0	0	0	0	2	2	0	0	0	3	1	0	0	2	0	0	1	0	0	0	3	1	1	23	0	1	2	6	2	0	0	0	0	5	0
M01178:22:000000000-AJVU0:1:1101:17859:21693	315	90	gb|KC851998.1|	Octopus	Octopus	vulgaris	98.41	0	0	0	0	0	3	1	0	0	1	0	2	4	0	2	0	5	0	1	0	1	0	0	0	2	1	2	2	1	1	0	0	2	0	0	1	2	1	0	0	0	0
M01178:22:000000000-AJVU0:1:1114:9534:24702	317	178	gb|KC851961.1|	Octopus	Octopus	vulgaris	98.11	0	0	0	0	0	0	0	0	6	0	0	0	0	0	0	0	0	0	0	0	0	0	0	0	0	0	0	0	0	0	171	0	0	0	0	0	0	0	0	0	0	0
M01178:22:000000000-AJVU0:1:1106:27755:10316	317	123	gb|KC851961.1|	Octopus	Octopus	vulgaris	98.42	0	0	0	0	0	0	0	0	8	0	0	0	0	0	0	0	0	0	0	0	0	0	0	0	0	0	0	0	0	0	115	0	0	0	0	0	0	0	0	0	0	0
M01178:22:000000000-AJVU0:1:1110:9064:8137	317	159	gb|KC851998.1|	Octopus	Octopus	vulgaris	97.79	0	0	0	0	0	1	1	1	0	0	0	3	1	0	4	1	7	1	2	0	9	1	0	1	4	1	2	0	2	2	0	1	0	6	0	4	0	0	2	0	0	0
M01178:22:000000000-AJVU0:1:1115:29481:14526	315	180	gb|KC851987.1|	Octopus	Octopus	vulgaris	98.1	3	0	9	0	1	0	0	0	0	0	0	0	0	1	0	15	1	4	0	2	0	0	0	0	0	0	0	7	0	1	0	6	0	0	10	0	0	1	0	0	9	2
M01178:22:000000000-AJVU0:1:1117:20990:22448	317	192	gb|KC851987.1|	Octopus	Octopus	vulgaris	97.79	0	0	9	0	2	1	0	1	0	0	0	0	1	1	0	7	0	5	0	2	0	0	0	0	0	0	0	11	0	0	1	6	0	0	7	0	0	9	0	0	8	9
M01178:22:000000000-AJVU0:1:1111:24976:2870	317	160	gb|KC851961.1|	Octopus	Octopus	vulgaris	98.11	0	0	0	0	0	0	0	0	7	0	0	0	0	0	0	0	0	0	0	0	0	0	0	0	0	0	0	0	0	0	153	0	0	0	0	0	0	0	0	0	0	0
M01178:22:000000000-AJVU0:1:1113:3365:18640	318	164	dbj|AB158363.1|	Octopus	Octopus	vulgaris	88.68	0	0	1	0	0	0	1	0	2	0	0	3	2	0	3	0	6	3	0	0	1	2	1	2	6	4	14	3	2	5	45	0	0	9	4	1	0	0	0	3	1	0
M01178:22:000000000-AJVU0:1:1101:19547:14628	314	76	gb|KC851998.1|	Octopus	Octopus	vulgaris	98.09	0	0	0	0	0	2	1	1	0	0	0	1	3	0	0	1	3	0	0	1	4	1	0	0	2	0	3	0	3	2	0	0	0	1	0	3	0	0	1	0	1	0
M01178:22:000000000-AJVU0:1:1115:17952:12361	317	178	gb|KC851998.1|	Octopus	Octopus	vulgaris	98.11	0	3	0	0	0	1	1	2	0	1	0	6	9	0	4	0	7	3	1	1	10	1	0	1	2	0	2	0	1	6	0	1	0	8	0	3	2	0	1	2	1	0
M01178:22:000000000-AJVU0:1:1101:22710:2920	316	76	gb|KC851998.1|	Octopus	Octopus	vulgaris	98.1	1	0	1	0	0	0	0	1	0	1	0	0	3	0	2	0	0	0	0	0	2	0	0	3	1	1	2	0	2	2	0	0	1	2	1	1	1	0	0	0	0	0
M01178:22:000000000-AJVU0:1:1104:24240:15339	316	87	gb|KC851969.1|	Octopus	Octopus	vulgaris	98.42	0	0	0	0	0	0	0	0	2	0	0	0	0	0	0	0	0	0	0	0	0	0	0	0	0	0	0	0	0	0	85	0	0	0	0	0	0	0	0	0	0	0
M01178:22:000000000-AJVU0:1:1105:24085:16471	314	82	gb|KC851961.1|	Octopus	Octopus	vulgaris	98.09	0	0	0	0	0	0	0	0	7	0	0	0	0	0	0	0	0	0	0	0	0	0	0	0	0	0	0	0	0	0	75	0	0	0	0	0	0	0	0	0	0	0
M01178:22:000000000-AJVU0:1:1112:8523:18793	317	170	gb|KC851998.1|	Octopus	Octopus	vulgaris	97.48	0	0	1	1	0	2	2	3	0	2	0	2	8	0	4	0	4	0	2	1	9	0	0	0	1	2	7	1	4	6	0	0	2	5	1	1	2	1	3	2	1	1
M01178:22:000000000-AJVU0:1:1101:2874:16636	317	53	gb|KC851987.1|	Octopus	Octopus	vulgaris	97.79	0	0	1	0	0	0	0	0	0	0	0	1	1	0	0	2	0	2	0	1	0	0	0	0	0	0	0	1	1	0	0	0	0	0	5	0	0	0	0	0	0	2
M01178:22:000000000-AJVU0:1:1110:9424:4602	309	154	dbj|AB430547.1|	Octopus	Octopus	vulgaris	89	0	0	0	0	0	0	0	0	0	1	0	4	2	0	0	0	2	0	4	0	0	0	7	4	3	0	1	3	1	0	80	1	1	2	2	6	0	0	3	1	0	1
M01178:22:000000000-AJVU0:1:1102:8125:24487	317	93	gb|KC851998.1|	Octopus	Octopus	vulgaris	97.79	3	1	1	0	1	2	0	0	0	0	0	0	1	0	2	0	2	0	2	0	4	0	0	3	0	1	0	0	2	1	0	0	0	2	0	1	2	0	0	1	0	0
M01178:22:000000000-AJVU0:1:1102:15807:23102	317	40	gb|KC851998.1|	Octopus	Octopus	vulgaris	97.79	0	0	0	0	0	1	0	0	0	0	0	0	1	0	0	0	0	1	0	0	2	0	0	0	2	0	1	0	1	1	0	0	0	2	0	1	1	0	1	0	0	0
M01178:22:000000000-AJVU0:1:1101:15097:23502	317	85	gb|KC851998.1|	Octopus	Octopus	vulgaris	98.11	0	0	0	0	0	3	0	1	0	1	0	1	4	0	0	0	1	0	1	0	8	0	0	0	1	2	3	0	0	3	0	1	0	0	1	1	0	0	4	1	0	1
M01178:22:000000000-AJVU0:1:1109:14006:4350	317	83	gb|KC851987.1|	Octopus	Octopus	vulgaris	97.79	1	0	4	0	0	0	0	0	0	0	0	1	1	0	0	5	0	1	0	4	0	0	0	0	0	0	0	3	0	0	0	3	0	0	1	1	0	3	0	0	0	1
M01178:22:000000000-AJVU0:1:1102:21615:17473	315	50	gb|KC851987.1|	Octopus	Octopus	vulgaris	98.1	0	0	1	0	0	0	0	0	0	0	0	0	0	1	0	3	0	1	0	2	0	0	0	0	0	0	0	1	0	0	0	1	0	0	5	0	0	0	0	0	1	0
M01178:22:000000000-AJVU0:1:1107:21586:23169	316	124	gb|KC851998.1|	Octopus	Octopus	vulgaris	98.1	0	0	1	0	0	3	1	2	0	3	0	3	3	0	3	0	2	0	1	2	5	0	0	2	1	0	1	0	2	5	0	0	1	2	0	1	0	0	1	1	0	1
M01178:22:000000000-AJVU0:1:1102:28531:11191	316	101	gb|KC851998.1|	Octopus	Octopus	vulgaris	98.1	0	0	0	0	0	3	0	1	0	2	0	4	2	0	0	1	5	0	0	0	6	1	0	0	0	1	1	0	1	1	0	1	0	2	0	1	2	0	0	3	0	0
M01178:22:000000000-AJVU0:1:1103:25833:16490	315	73	gb|KC851987.1|	Octopus	Octopus	vulgaris	98.1	0	0	1	0	0	0	0	0	0	0	0	0	0	0	0	5	0	5	0	0	0	0	0	0	0	0	0	6	0	0	2	4	0	0	4	0	0	1	0	0	1	0
M01178:22:000000000-AJVU0:1:1101:20068:15328	317	93	gb|KC851998.1|	Octopus	Octopus	vulgaris	98.11	0	0	0	0	0	2	1	2	0	0	0	1	4	1	1	1	2	0	0	0	3	0	0	1	0	0	0	2	3	1	0	0	0	0	0	0	1	0	2	1	0	0
M01178:22:000000000-AJVU0:1:1104:10841:14670	317	66	gb|KC851961.1|	Octopus	Octopus	vulgaris	98.11	0	0	0	0	0	0	0	0	6	0	0	0	0	0	0	0	0	0	0	0	0	0	0	0	0	0	0	0	0	0	60	0	0	0	0	0	0	0	0	0	0	0
M01178:22:000000000-AJVU0:1:1105:26398:8669	317	112	gb|KC851998.1|	Octopus	Octopus	vulgaris	98.11	0	0	1	0	3	0	0	0	0	0	0	0	0	1	0	8	0	2	0	0	0	0	0	1	1	0	1	6	1	1	0	6	0	0	1	1	1	3	1	1	8	0
M01178:22:000000000-AJVU0:1:1103:24586:19010	317	105	gb|KC851998.1|	Octopus	Octopus	vulgaris	98.11	0	0	0	0	0	0	0	0	0	1	0	3	10	0	1	1	1	0	2	0	5	2	0	0	2	0	2	0	3	0	0	0	2	2	0	4	3	0	2	0	1	0
M01178:22:000000000-AJVU0:1:2107:4764:15429	317	392	gb|KC851998.1|	Octopus	Octopus	vulgaris	98.11	0	1	1	0	1	4	2	3	0	2	0	12	9	0	4	0	11	1	4	0	9	3	0	5	5	1	6	0	5	10	0	0	11	8	0	12	4	0	5	7	1	2
M01178:22:000000000-AJVU0:1:2104:20936:6303	314	255	gb|KC851998.1|	Octopus	Octopus	vulgaris	98.41	0	0	0	0	0	12	1	0	0	1	0	10	6	0	2	4	11	2	1	0	10	3	0	1	4	1	6	0	10	8	0	2	4	6	0	6	1	0	2	4	0	0
M01178:22:000000000-AJVU0:1:1101:22644:23874	317	32	gb|KC852007.1|	Octopus	Octopus	vulgaris	97.79	0	0	0	0	0	0	0	0	3	0	0	0	0	0	0	0	0	0	0	0	0	0	0	0	0	0	0	0	0	0	29	0	0	0	0	0	0	0	0	0	0	0
M01178:22:000000000-AJVU0:1:1108:23315:20052	317	125	gb|KC851987.1|	Octopus	Octopus	vulgaris	98.11	1	0	3	0	3	0	0	0	0	0	0	0	0	0	0	7	0	2	0	2	1	0	0	0	0	0	0	9	0	0	1	3	0	1	3	0	1	4	0	0	7	8
M01178:22:000000000-AJVU0:1:1102:4482:13304	317	93	gb|KC851998.1|	Octopus	Octopus	vulgaris	98.11	0	0	0	0	0	0	0	0	0	0	0	3	4	0	0	1	0	1	1	0	1	0	0	0	0	0	3	1	0	1	0	0	2	1	0	0	4	0	4	1	0	1
M01178:22:000000000-AJVU0:1:1104:15838:17161	317	100	gb|KC851998.1|	Octopus	Octopus	vulgaris	98.11	0	1	0	0	0	1	0	1	0	0	0	5	0	0	2	2	1	0	0	0	1	1	0	0	1	0	1	4	1	1	1	0	0	0	2	1	1	1	1	0	1	1
M01178:22:000000000-AJVU0:1:1113:11941:15978	317	170	gb|KC851998.1|	Octopus	Octopus	vulgaris	98.11	0	1	0	0	0	6	0	0	0	5	0	4	6	0	6	0	7	0	2	0	5	3	0	0	3	0	2	1	2	1	0	0	3	3	0	1	4	0	5	0	0	1
M01178:22:000000000-AJVU0:1:1102:9638:6150	317	95	gb|KC852007.1|	Octopus	Octopus	vulgaris	98.11	0	0	0	0	0	0	0	0	2	0	0	0	0	0	0	0	0	0	0	0	0	0	0	0	0	0	0	0	0	0	92	0	0	0	0	0	0	0	0	0	0	0
M01178:22:000000000-AJVU0:1:1103:22851:15805	317	78	gb|KC851987.1|	Octopus	Octopus	vulgaris	97.79	0	0	4	0	1	0	0	1	0	0	1	0	2	0	2	0	0	0	0	0	0	0	0	0	1	0	0	3	2	1	0	4	0	1	1	2	0	2	2	0	2	2
M01178:22:000000000-AJVU0:1:1108:26213:5225	319	126	gb|KC851998.1|	Octopus	Octopus	vulgaris	97.49	0	0	0	0	0	3	0	1	0	1	0	3	5	0	1	1	2	0	2	0	4	1	0	1	6	0	4	1	2	2	0	0	0	1	0	4	2	0	2	1	0	0
M01178:22:000000000-AJVU0:1:1101:9142:8264	317	92	gb|KC851987.1|	Octopus	Octopus	vulgaris	97.79	1	0	4	0	1	0	0	0	0	0	0	0	0	0	0	3	0	4	0	2	0	0	0	0	0	0	0	4	0	0	0	5	0	0	3	0	0	0	0	0	4	1
M01178:22:000000000-AJVU0:1:1108:27273:7845	317	130	gb|KC851998.1|	Octopus	Octopus	vulgaris	98.11	0	0	0	0	0	2	2	3	0	1	0	2	4	0	2	1	4	0	1	1	3	4	0	1	2	0	1	1	1	3	0	0	1	1	0	3	2	0	0	4	1	0
M01178:22:000000000-AJVU0:1:1110:18768:7999	317	129	gb|KC851961.1|	Octopus	Octopus	vulgaris	98.11	0	0	0	0	0	0	0	0	2	0	0	0	0	0	0	0	0	0	0	0	1	0	0	0	0	0	0	0	0	0	125	0	0	0	0	0	0	0	0	0	0	0
M01178:22:000000000-AJVU0:1:1107:19396:12393	317	115	gb|KC851998.1|	Octopus	Octopus	vulgaris	97.79	0	0	0	0	0	6	1	0	0	1	0	0	4	0	1	1	0	0	1	0	1	1	0	0	0	0	2	0	6	5	0	0	2	2	1	0	1	0	4	3	0	0
M01178:22:000000000-AJVU0:1:1103:10735:10421	316	100	gb|KC851998.1|	Octopus	Octopus	vulgaris	97.78	0	0	0	0	0	0	0	0	0	0	0	0	0	0	0	1	2	0	0	0	1	0	0	0	0	0	1	0	1	1	0	0	1	1	1	4	0	2	0	0	1	0
M01178:22:000000000-AJVU0:1:1110:3440:10883	315	127	gb|KC851998.1|	Octopus	Octopus	vulgaris	98.41	0	1	1	0	1	2	1	0	0	1	0	0	1	0	2	1	2	1	1	1	6	0	1	1	0	1	1	1	1	2	0	1	0	1	2	0	2	2	2	0	7	1
M01178:22:000000000-AJVU0:1:1107:17420:9522	315	98	gb|KC851961.1|	Octopus	Octopus	vulgaris	98.41	0	0	0	0	0	0	1	0	1	0	0	0	0	0	0	0	0	0	0	0	0	0	0	0	1	0	0	0	0	0	92	0	0	0	0	0	0	0	0	0	0	0
M01178:22:000000000-AJVU0:1:1108:26350:13683	315	105	gb|KC852008.1|	Octopus	Octopus	vulgaris	98.1	3	0	3	0	0	0	0	0	2	1	0	0	1	0	0	5	0	4	0	0	0	0	0	0	1	0	0	4	0	0	8	5	0	0	7	0	0	4	1	0	7	4
M01178:22:000000000-AJVU0:1:1101:22740:24565	315	100	gb|KC851998.1|	Octopus	Octopus	vulgaris	98.1	0	0	0	0	0	1	2	0	0	0	0	1	5	0	1	0	2	0	3	0	1	2	0	4	0	0	4	0	2	3	0	0	1	1	0	1	3	0	1	1	0	0
M01178:22:000000000-AJVU0:1:1118:16476:24013	317	180	gb|KC851987.1|	Octopus	Octopus	vulgaris	97.79	2	0	6	0	3	0	0	0	0	0	0	0	0	1	0	13	0	4	0	2	0	0	0	0	0	0	0	10	0	0	0	3	0	0	6	0	0	5	0	0	9	3
M01178:22:000000000-AJVU0:1:1115:25881:22081	314	183	gb|KC852008.1|	Octopus	Octopus	vulgaris	98.41	1	0	10	0	1	0	0	0	1	0	0	0	0	3	0	8	1	3	0	9	0	0	0	0	0	0	1	4	0	1	12	8	0	0	5	0	0	8	0	0	11	5
M01178:22:000000000-AJVU0:1:1102:22527:18205	314	91	gb|KC851998.1|	Octopus	Octopus	vulgaris	98.41	0	0	1	0	0	0	1	0	0	3	0	1	5	0	2	0	1	0	1	0	5	0	0	0	1	1	0	0	0	4	0	0	2	2	0	0	3	0	3	1	0	0
M01178:22:000000000-AJVU0:1:1116:27403:11220	317	170	gb|KC851998.1|	Octopus	Octopus	vulgaris	98.11	1	0	7	0	1	2	0	0	0	1	0	1	2	0	1	5	2	1	0	1	0	0	0	0	2	1	0	5	0	1	0	2	1	2	5	2	0	1	2	0	7	0
M01178:22:000000000-AJVU0:1:1101:24088:22382	317	98	gb|KC851998.1|	Octopus	Octopus	vulgaris	98.11	0	0	0	0	0	0	2	0	0	1	0	0	2	0	0	1	2	1	1	0	2	0	0	1	1	0	4	0	2	3	0	1	0	1	0	4	1	0	0	1	1	0
M01178:22:000000000-AJVU0:1:2106:17583:24109	315	305	gb|KC851987.1|	Octopus	Octopus	vulgaris	98.41	4	0	6	0	0	0	0	0	0	0	0	0	0	2	0	28	0	8	0	2	0	0	0	0	0	0	0	16	0	0	0	18	0	0	10	0	0	8	0	0	16	8
M01178:22:000000000-AJVU0:1:1102:20651:22367	317	81	gb|KC852008.1|	Octopus	Octopus	vulgaris	98.11	0	0	0	0	0	0	0	0	1	0	0	0	0	0	0	0	0	0	0	0	0	0	0	0	0	0	0	0	0	0	79	1	0	0	0	0	0	0	0	0	0	0
M01178:22:000000000-AJVU0:1:1107:26399:4752	317	110	gb|KC852008.1|	Octopus	Octopus	vulgaris	98.11	0	0	0	0	0	0	0	0	6	0	0	0	0	0	0	0	0	0	0	0	0	0	0	0	0	0	0	0	0	0	101	0	0	0	0	0	0	0	0	0	0	0
M01178:22:000000000-AJVU0:1:1104:12652:18557	316	91	gb|KC851987.1|	Octopus	Octopus	vulgaris	98.1	0	0	3	0	0	1	0	0	0	1	0	0	0	0	0	5	0	3	0	0	0	0	0	0	1	0	1	4	0	1	0	5	0	0	2	0	1	2	0	0	7	2
M01178:22:000000000-AJVU0:1:2101:20213:13986	314	249	gb|KC851998.1|	Octopus	Octopus	vulgaris	98.41	0	0	1	0	0	1	2	4	0	0	0	8	12	0	0	3	7	1	3	1	11	2	0	4	2	0	6	1	6	7	0	2	3	5	0	5	7	0	4	3	2	0
M01178:22:000000000-AJVU0:1:1106:27661:15816	317	120	gb|KC851998.1|	Octopus	Octopus	vulgaris	98.11	0	0	1	0	0	2	1	1	0	4	0	2	3	1	1	1	3	0	1	0	3	0	0	0	2	0	0	0	1	1	0	0	3	4	0	6	0	0	0	3	0	1
M01178:22:000000000-AJVU0:1:2105:13616:23376	317	306	gb|KC851998.1|	Octopus	Octopus	vulgaris	98.11	0	0	0	0	0	6	1	2	0	2	0	4	15	0	3	2	11	0	4	2	10	2	0	1	5	2	8	0	3	6	0	0	5	7	3	8	4	0	2	8	1	0
M01178:22:000000000-AJVU0:1:1101:20563:1217	317	74	gb|KC851998.1|	Octopus	Octopus	vulgaris	97.79	0	0	0	0	0	0	0	0	0	2	0	2	3	1	1	0	1	0	0	0	1	0	0	1	0	1	4	1	0	2	0	0	2	1	0	1	0	0	0	0	1	0
M01178:22:000000000-AJVU0:1:1101:16808:6878	317	74	gb|KC851998.1|	Octopus	Octopus	vulgaris	98.11	0	0	0	0	0	1	0	0	0	3	0	1	1	0	1	0	0	0	0	0	1	0	0	0	2	0	2	0	0	0	0	0	1	0	1	2	2	1	0	0	1	0
M01178:22:000000000-AJVU0:1:1110:3386:10565	317	119	gb|KC851998.1|	Octopus	Octopus	vulgaris	97.79	0	0	0	0	0	0	1	5	0	1	0	0	5	0	1	0	5	1	0	0	5	0	0	0	0	1	1	0	2	10	0	0	5	4	0	0	1	0	2	1	0	0
M01178:22:000000000-AJVU0:1:1104:26104:6847	318	100	gb|KC852000.1|	Octopus	Octopus	vulgaris	98.11	0	0	0	0	0	1	0	1	0	1	0	4	2	0	2	1	3	0	1	0	4	1	0	1	5	1	0	1	2	2	0	0	1	0	0	0	1	0	1	0	1	1
M01178:22:000000000-AJVU0:1:1101:11495:18536	317	51	gb|KC851961.1|	Octopus	Octopus	vulgaris	97.79	0	0	0	0	0	0	0	0	2	0	0	0	0	0	0	0	0	0	0	0	0	0	0	0	0	0	0	0	0	0	49	0	0	0	0	0	0	0	0	0	0	0
M01178:22:000000000-AJVU0:1:1101:19307:1949	317	95	gb|KC851998.1|	Octopus	Octopus	vulgaris	97.79	0	0	1	0	0	0	0	0	0	1	0	0	4	0	0	0	3	2	0	0	4	0	0	2	2	0	2	0	0	0	0	0	0	1	0	3	3	0	1	0	0	0
M01178:22:000000000-AJVU0:1:1104:12394:21481	318	93	dbj|AB158363.1|	Octopus	Octopus	vulgaris	89.31	0	0	0	0	0	0	0	0	0	0	0	0	2	0	3	0	3	2	1	0	1	1	0	0	0	0	2	3	2	3	29	2	3	0	5	2	0	2	0	0	1	2
M01178:22:000000000-AJVU0:1:1110:3315:16284	317	126	gb|KC851987.1|	Octopus	Octopus	vulgaris	98.42	1	0	4	0	1	0	0	0	0	0	0	0	0	0	0	5	0	2	0	2	1	0	0	0	0	0	0	7	0	0	0	3	0	2	5	0	0	5	0	0	8	7
M01178:22:000000000-AJVU0:1:1114:10049:18307	317	189	gb|KC851998.1|	Octopus	Octopus	vulgaris	97.79	0	0	0	0	0	1	0	0	0	0	0	1	3	1	0	6	1	2	2	2	1	0	0	99	0	0	1	2	1	1	0	1	2	1	1	0	0	0	0	1	1	1
M01178:22:000000000-AJVU0:1:1104:4141:9360	311	100	gb|KC851987.1|	Octopus	Octopus	vulgaris	98.39	2	0	3	0	2	0	0	0	0	0	0	0	0	0	0	9	0	4	0	3	0	0	0	0	0	0	0	4	0	0	0	2	0	0	0	0	0	1	0	0	6	4
M01178:22:000000000-AJVU0:1:1101:26970:18506	317	80	gb|KC851998.1|	Octopus	Octopus	vulgaris	98.11	0	0	0	0	0	1	0	0	0	0	0	0	2	0	1	0	1	0	0	0	2	0	0	1	0	0	0	0	1	0	0	1	3	1	2	1	3	1	3	2	1	2
M01178:22:000000000-AJVU0:1:1102:18633:11936	312	81	gb|KC851998.1|	Octopus	Octopus	vulgaris	98.4	0	0	0	0	1	2	0	0	0	1	0	2	0	1	2	0	3	1	2	0	5	0	0	2	2	0	0	0	2	2	0	0	1	4	0	0	2	0	0	1	0	0
M01178:22:000000000-AJVU0:1:1106:25221:20840	312	59	gb|KC851987.1|	Octopus	Octopus	vulgaris	98.4	0	0	1	0	0	0	0	0	0	0	0	0	0	0	0	2	0	1	0	1	0	0	0	0	0	0	0	1	0	0	0	1	0	0	1	0	0	2	0	0	4	1
M01178:22:000000000-AJVU0:1:1101:18880:17362	316	88	gb|KC851987.1|	Octopus	Octopus	vulgaris	94.62	0	0	1	0	0	1	0	2	0	3	0	1	6	0	1	0	0	1	4	0	1	1	0	7	2	0	2	5	4	0	1	0	1	0	0	3	0	0	0	1	2	0
M01178:22:000000000-AJVU0:1:2101:5314:5823	317	208	gb|KC852006.1|	Octopus	Octopus	vulgaris	97.48	0	0	0	0	0	0	0	0	3	0	0	0	0	0	0	0	0	0	0	0	0	0	0	0	0	0	0	0	0	0	200	0	0	0	0	0	0	0	0	0	0	0
M01178:22:000000000-AJVU0:1:1114:2628:12700	316	166	gb|KC851961.1|	Octopus	Octopus	vulgaris	98.42	0	0	0	0	0	0	0	0	6	0	0	0	0	0	0	0	0	0	0	0	0	0	0	0	0	0	0	0	0	0	156	1	0	0	0	1	0	0	0	0	0	0
M01178:22:000000000-AJVU0:1:1106:23000:22006	317	104	gb|KC851998.1|	Octopus	Octopus	vulgaris	97.79	0	0	1	0	0	2	0	2	0	2	0	2	7	0	1	0	0	0	2	0	2	1	0	0	0	1	1	2	2	1	0	0	1	3	0	6	2	0	0	0	0	0
M01178:22:000000000-AJVU0:1:1101:10354:17614	312	82	gb|KC851998.1|	Octopus	Octopus	vulgaris	98.4	0	0	0	0	0	0	0	0	0	0	0	1	2	0	0	0	3	0	0	0	2	0	0	0	1	0	3	0	3	4	0	1	3	2	0	1	1	0	3	1	0	0
M01178:22:000000000-AJVU0:1:1103:22282:13004	317	112	gb|KC851998.1|	Octopus	Octopus	vulgaris	98.11	0	0	0	0	0	1	0	1	0	0	0	1	3	0	4	0	2	0	2	0	5	1	0	0	1	0	1	0	1	2	1	0	2	2	0	0	3	0	3	1	0	0
M01178:22:000000000-AJVU0:1:1105:20100:12434	314	103	gb|KC851987.1|	Octopus	Octopus	vulgaris	97.77	3	0	2	0	0	0	0	0	0	0	0	0	0	1	0	5	0	0	0	0	0	0	0	0	0	0	0	5	0	0	0	3	1	0	2	0	0	3	0	0	7	4
M01178:22:000000000-AJVU0:1:1101:22604:24645	317	61	gb|KC851987.1|	Octopus	Octopus	vulgaris	97.79	0	0	0	0	0	0	0	0	0	0	0	0	0	1	0	0	0	4	0	0	0	0	0	0	0	0	0	2	1	0	0	4	0	0	4	0	0	2	0	0	3	2
M01178:22:000000000-AJVU0:1:1104:26750:8557	317	114	gb|KC851998.1|	Octopus	Octopus	vulgaris	97.79	0	0	0	0	1	1	0	1	0	0	0	4	3	0	1	0	1	0	1	0	1	3	0	0	3	0	1	0	1	2	0	1	5	4	0	1	0	0	5	0	1	1
M01178:22:000000000-AJVU0:1:1101:9991:10352	317	70	gb|KC851987.1|	Octopus	Octopus	vulgaris	97.79	0	0	3	0	0	0	0	0	0	0	0	0	0	1	0	5	0	2	0	0	0	0	0	0	0	0	0	6	0	0	0	6	0	0	0	0	0	2	0	0	2	0
M01178:22:000000000-AJVU0:1:1105:23322:1709	317	90	gb|KC851998.1|	Octopus	Octopus	vulgaris	98.11	0	0	0	0	0	0	0	1	0	1	0	0	2	0	1	0	6	0	0	0	2	0	0	0	1	0	0	1	3	4	0	1	2	2	1	3	1	0	3	0	1	0
M01178:22:000000000-AJVU0:1:1101:27279:9781	317	80	gb|KC851998.1|	Octopus	Octopus	vulgaris	98.11	0	0	0	0	0	1	0	0	0	0	0	0	2	0	0	0	0	0	0	0	3	0	0	15	0	1	4	1	1	3	0	0	0	2	0	3	0	0	2	1	1	0
M01178:22:000000000-AJVU0:1:1101:13578:24425	317	62	gb|KC851998.1|	Octopus	Octopus	vulgaris	98.11	0	0	0	0	0	2	1	3	0	0	0	0	1	0	0	0	1	0	1	0	3	0	0	1	1	2	2	0	0	0	0	0	3	0	0	0	2	0	1	0	0	0
M01178:22:000000000-AJVU0:1:1107:24246:18865	317	128	gb|KC851998.1|	Octopus	Octopus	vulgaris	97.79	0	0	0	0	0	2	1	1	0	0	0	3	11	0	1	0	3	1	1	1	3	1	0	1	3	0	2	1	1	3	0	0	3	2	0	4	0	0	4	1	0	0
M01178:22:000000000-AJVU0:1:1103:18981:12603	317	69	gb|KC851987.1|	Octopus	Octopus	vulgaris	97.79	0	0	1	0	1	0	1	0	0	0	0	0	1	1	0	0	0	1	1	1	1	0	0	1	0	0	1	2	0	1	0	0	0	2	2	1	1	0	0	2	0	2
M01178:22:000000000-AJVU0:1:1101:12720:22498	317	71	gb|KC851998.1|	Octopus	Octopus	vulgaris	98.11	0	0	0	0	0	0	0	0	0	1	0	4	0	1	2	0	1	0	0	0	3	1	0	1	0	0	1	0	0	3	0	0	2	2	1	3	0	0	0	0	1	0
M01178:22:000000000-AJVU0:1:1107:25373:16866	317	109	gb|KC851998.1|	Octopus	Octopus	vulgaris	97.79	0	0	0	0	0	1	0	0	0	4	0	1	4	0	2	0	2	0	0	0	3	0	0	3	0	1	2	1	2	1	0	1	1	2	0	4	1	1	1	0	0	0
M01178:22:000000000-AJVU0:1:1101:6033:17868	317	93	gb|KC851998.1|	Octopus	Octopus	vulgaris	98.11	0	0	0	0	0	1	0	1	0	3	0	1	3	0	2	0	2	0	0	0	2	0	0	0	1	0	4	0	2	0	0	0	1	3	0	0	1	0	4	3	0	0
M01178:22:000000000-AJVU0:1:1109:21285:4462	317	109	gb|KC851987.1|	Octopus	Octopus	vulgaris	97.79	3	0	3	0	2	0	0	0	0	0	0	1	0	0	0	5	0	6	0	1	0	0	0	0	0	0	0	3	1	0	2	3	0	0	2	0	0	3	0	0	6	0
M01178:22:000000000-AJVU0:1:2106:5197:19962	317	318	gb|KC851998.1|	Octopus	Octopus	vulgaris	98.11	0	0	1	0	0	5	2	2	0	2	0	9	14	0	4	0	5	2	3	0	22	1	0	2	2	4	7	0	4	7	0	4	1	13	2	9	2	1	5	2	3	2
M01178:22:000000000-AJVU0:1:1105:12082:6143	314	73	gb|KC851961.1|	Octopus	Octopus	vulgaris	98.09	0	0	0	0	0	0	0	0	1	0	0	0	0	0	0	0	0	0	0	0	0	0	0	0	0	0	0	0	0	0	71	0	0	1	0	0	0	0	0	0	0	0
M01178:22:000000000-AJVU0:1:1105:17651:23449	317	92	gb|KC851961.1|	Octopus	Octopus	vulgaris	97.79	0	0	0	0	0	0	0	0	4	0	0	0	0	0	0	0	0	0	0	0	0	0	0	0	0	0	0	0	0	0	88	0	0	0	0	0	0	0	0	0	0	0
M01178:22:000000000-AJVU0:1:1101:11481:17894	315	38	gb|KC851961.1|	Octopus	Octopus	vulgaris	98.1	0	0	0	0	0	0	0	0	2	0	0	0	0	0	0	0	0	0	0	0	0	0	0	0	0	0	0	0	0	0	33	0	0	0	0	0	0	0	0	0	0	0
M01178:22:000000000-AJVU0:1:1101:10367:24682	317	56	gb|KC851998.1|	Octopus	Octopus	vulgaris	98.11	0	0	2	0	0	0	0	0	0	0	0	0	2	0	1	1	1	0	0	0	2	1	0	2	0	0	2	0	0	3	0	0	2	0	0	1	1	0	1	0	0	0
M01178:22:000000000-AJVU0:1:1101:29553:11473	314	82	gb|KC851998.1|	Octopus	Octopus	vulgaris	98.41	0	0	0	0	0	0	3	1	0	1	0	1	1	0	1	0	7	1	1	1	3	0	0	0	1	0	1	1	3	3	0	0	2	2	0	3	1	0	2	0	0	1
M01178:22:000000000-AJVU0:1:1101:20408:22730	317	89	gb|KC851998.1|	Octopus	Octopus	vulgaris	98.11	0	0	0	0	0	0	0	0	0	0	0	0	0	0	0	0	0	0	0	1	0	1	0	1	0	0	1	1	1	3	0	0	0	1	0	0	0	0	0	1	1	1
M01178:22:000000000-AJVU0:1:1115:24763:17760	314	191	gb|KC851987.1|	Octopus	Octopus	vulgaris	98.09	2	0	6	0	3	2	0	0	0	0	2	0	1	0	0	7	0	8	0	0	1	0	0	0	1	0	0	8	1	0	0	9	0	0	10	0	0	7	0	0	12	3
M01178:22:000000000-AJVU0:1:1112:18419:23691	313	91	gb|KC851961.1|	Octopus	Octopus	vulgaris	98.4	0	0	0	0	0	0	0	0	4	0	0	0	0	0	0	0	0	0	0	0	0	0	0	0	0	0	0	0	0	0	76	0	0	0	0	0	0	0	0	0	0	0
M01178:22:000000000-AJVU0:1:1101:19006:5291	315	78	gb|KC851998.1|	Octopus	Octopus	vulgaris	98.41	0	0	1	0	0	0	0	1	0	1	0	2	3	0	2	1	3	0	1	0	3	1	0	1	0	0	2	1	2	1	0	0	2	1	0	2	1	0	1	0	0	1
M01178:22:000000000-AJVU0:1:1116:29297:13012	318	154	dbj|AB158363.1|	Octopus	Octopus	vulgaris	88.05	1	0	3	0	0	2	0	2	2	0	0	3	2	2	4	0	2	3	1	0	3	0	0	2	1	0	3	3	2	5	45	0	8	4	4	3	1	4	2	1	3	0
M01178:22:000000000-AJVU0:1:1101:25990:14410	315	82	gb|KC851998.1|	Octopus	Octopus	vulgaris	98.41	0	0	0	0	0	2	0	2	0	1	0	1	1	0	0	0	4	0	0	0	2	0	0	2	0	0	2	0	1	1	0	0	1	2	0	5	0	0	2	1	0	1
M01178:22:000000000-AJVU0:1:1101:19471:2065	317	42	gb|KC851961.1|	Octopus	Octopus	vulgaris	98.11	0	0	0	0	0	0	0	0	3	0	0	1	0	0	0	0	0	0	0	0	0	0	0	0	0	0	0	0	0	0	38	0	0	0	0	0	0	0	0	0	0	0
M01178:22:000000000-AJVU0:1:1101:25897:6786	317	79	gb|KC851998.1|	Octopus	Octopus	vulgaris	98.11	0	0	0	0	0	1	0	0	0	1	0	3	1	0	1	0	0	2	0	1	1	1	0	1	0	0	2	0	2	3	0	0	0	1	0	2	1	1	3	1	0	0
M01178:22:000000000-AJVU0:1:1106:23101:23145	314	100	gb|KC851987.1|	Octopus	Octopus	vulgaris	98.09	1	0	7	0	2	0	0	0	0	0	1	0	0	0	0	5	0	5	0	4	0	0	0	0	1	0	0	4	0	1	0	2	0	0	5	0	1	2	0	0	3	5
M01178:22:000000000-AJVU0:1:1102:22312:25070	315	100	dbj|AB430547.1|	Octopus	Octopus	vulgaris	88.57	0	1	0	0	0	0	0	0	0	0	0	0	0	0	0	0	0	0	1	0	0	0	0	0	0	0	0	1	0	0	9	10	1	2	4	0	0	0	1	0	1	0
M01178:22:000000000-AJVU0:1:1109:21880:20485	317	111	gb|KC851987.1|	Octopus	Octopus	vulgaris	97.79	1	0	2	0	4	1	0	0	0	0	0	0	1	1	0	3	0	4	0	5	2	0	0	0	0	0	0	6	0	1	0	4	0	0	4	0	0	2	0	2	4	3
M01178:22:000000000-AJVU0:1:1102:10400:18887	316	60	gb|KC851998.1|	Octopus	Octopus	vulgaris	97.78	1	0	1	0	0	0	0	0	0	0	0	0	0	0	1	1	2	1	1	2	1	1	0	0	2	0	0	1	2	0	0	0	1	1	1	0	2	5	0	0	4	1
M01178:22:000000000-AJVU0:1:1112:18041:4382	317	139	gb|KC851998.1|	Octopus	Octopus	vulgaris	97.79	0	0	0	0	0	1	0	0	0	2	0	1	0	0	0	0	2	0	0	0	2	1	0	0	0	1	0	0	0	0	0	0	0	1	0	2	0	0	0	0	0	0
M01178:22:000000000-AJVU0:1:1101:21247:7266	317	75	gb|KC851998.1|	Octopus	Octopus	vulgaris	98.11	0	0	0	0	0	1	0	1	0	0	0	3	1	0	0	0	1	0	1	0	2	0	0	1	1	0	2	0	2	1	0	0	2	1	0	2	0	0	0	0	0	0
M01178:22:000000000-AJVU0:1:1102:16820:11361	318	84	gb|KC851998.1|	Octopus	Octopus	vulgaris	98.11	0	1	0	0	2	0	0	1	0	1	0	1	0	0	0	1	3	0	0	0	5	0	0	0	0	0	1	2	0	2	0	0	0	3	0	2	2	1	1	0	1	0
M01178:22:000000000-AJVU0:1:2111:13191:2496	317	481	gb|KC852000.1|	Octopus	Octopus	vulgaris	98.11	0	0	1	0	1	6	1	4	0	7	1	12	13	0	3	2	21	1	5	1	20	7	1	5	7	1	12	6	8	15	2	1	6	6	5	9	3	1	4	11	4	2
M01178:22:000000000-AJVU0:1:1102:23869:23804	317	87	gb|KC851998.1|	Octopus	Octopus	vulgaris	97.79	0	0	0	0	0	4	0	1	0	0	0	2	4	0	0	0	3	0	0	0	3	0	0	1	0	0	1	0	4	1	0	0	2	1	1	0	0	0	1	2	0	1
M01178:22:000000000-AJVU0:1:1101:27236:6811	316	74	gb|KC851987.1|	Octopus	Octopus	vulgaris	97.78	0	0	2	0	0	0	0	0	0	0	0	0	0	1	0	2	0	3	0	2	0	0	0	0	0	0	0	3	0	1	0	3	0	1	1	0	0	1	0	0	3	1
M01178:22:000000000-AJVU0:1:1102:25608:10462	317	76	gb|KC851998.1|	Octopus	Octopus	vulgaris	97.79	0	0	0	0	0	1	1	0	0	3	0	0	3	0	0	0	0	0	0	0	1	0	0	1	3	0	2	0	3	2	0	0	2	2	0	0	1	0	0	0	0	0
M01178:22:000000000-AJVU0:1:1103:22039:13880	317	84	gb|KC851998.1|	Octopus	Octopus	vulgaris	97.79	0	0	0	0	0	2	0	2	0	3	0	2	0	0	2	0	5	0	1	0	2	0	0	1	2	0	3	0	0	4	0	1	0	2	0	1	0	1	1	3	2	0
M01178:22:000000000-AJVU0:1:1102:9680:20228	314	105	gb|KC851987.1|	Octopus	Octopus	vulgaris	97.77	0	0	0	0	3	0	0	0	0	0	0	0	0	0	0	11	0	2	0	5	0	0	0	0	0	0	0	6	0	0	0	5	0	0	1	0	0	3	0	0	9	6
M01178:22:000000000-AJVU0:1:1101:12204:21565	317	76	gb|KC851998.1|	Octopus	Octopus	vulgaris	98.11	0	0	0	0	0	1	0	1	0	0	0	1	3	0	1	1	0	1	0	1	0	1	0	1	0	0	1	1	1	2	0	2	0	2	0	3	1	0	0	1	0	0
M01178:22:000000000-AJVU0:1:1105:28907:15137	318	94	gb|KC851987.1|	Octopus	Octopus	vulgaris	98.11	0	0	3	0	1	0	0	0	0	0	0	0	0	0	0	0	0	2	0	2	0	0	0	0	0	0	0	3	0	0	0	3	0	1	3	0	1	0	0	0	7	6
M01178:22:000000000-AJVU0:1:2115:9253:18993	310	1225	gb|KC851998.1|	Octopus	Octopus	vulgaris	98.39	4	0	27	0	10	1	4	1	0	0	1	3	4	1	1	40	4	26	1	21	6	0	0	1	1	1	3	60	5	4	1	47	2	4	29	6	2	28	3	2	59	35
M01178:22:000000000-AJVU0:1:1113:26361:12563	317	130	gb|KC851961.1|	Octopus	Octopus	vulgaris	98.11	0	0	0	0	0	0	0	0	2	0	0	0	0	0	0	0	0	0	0	0	0	0	0	0	0	0	0	0	0	0	128	0	0	0	0	0	0	0	0	0	0	0
M01178:22:000000000-AJVU0:1:2107:2541:16575	317	334	gb|KC852000.1|	Octopus	Octopus	vulgaris	98.11	1	1	0	0	1	4	1	3	0	3	0	5	9	0	0	3	10	1	2	0	10	4	0	5	1	1	14	4	2	8	3	1	5	12	0	5	4	3	2	4	2	1
M01178:22:000000000-AJVU0:1:1110:29244:15368	316	111	gb|KC851987.1|	Octopus	Octopus	vulgaris	98.1	2	0	3	0	3	1	0	0	0	0	0	0	0	1	0	3	0	3	0	1	0	0	0	0	0	0	0	5	1	0	0	5	0	0	3	0	0	2	0	0	5	3
M01178:22:000000000-AJVU0:1:1101:24298:19662	317	81	gb|KC851998.1|	Octopus	Octopus	vulgaris	97.79	0	0	1	0	0	0	2	1	0	0	0	0	4	0	1	0	1	0	1	1	2	0	1	2	1	0	0	0	1	2	0	1	1	2	0	1	1	0	2	4	0	0
M01178:22:000000000-AJVU0:1:2104:25443:3427	317	242	gb|KC851987.1|	Octopus	Octopus	vulgaris	97.79	1	0	12	0	2	0	0	0	0	0	0	0	0	0	0	11	0	8	0	4	0	0	0	0	0	0	0	19	1	1	0	12	0	0	10	1	0	7	0	0	16	2
M01178:22:000000000-AJVU0:1:2106:3978:15415	318	297	gb|KC851998.1|	Octopus	Octopus	vulgaris	97.8	0	0	0	0	0	2	0	0	0	2	1	8	8	0	4	0	6	0	0	0	5	3	0	6	1	1	7	0	3	4	0	0	2	9	1	2	0	1	4	1	1	0
M01178:22:000000000-AJVU0:1:1106:21306:20878	317	112	gb|KC851991.1|	Octopus	Octopus	vulgaris	98.11	0	0	0	0	0	0	0	0	0	0	0	0	0	0	0	0	0	0	0	0	0	0	0	0	0	0	0	0	0	0	38	0	0	0	0	0	0	0	0	0	0	0
M01178:22:000000000-AJVU0:1:1109:26226:4708	317	109	gb|KC851987.1|	Octopus	Octopus	vulgaris	97.79	0	0	7	0	0	0	0	0	0	0	0	0	1	0	1	6	0	7	0	2	0	0	0	0	0	0	1	2	0	0	0	3	0	0	6	0	0	2	0	0	4	2
M01178:22:000000000-AJVU0:1:1101:24100:22362	318	87	dbj|AB158363.1|	Octopus	Octopus	vulgaris	87.74	0	0	0	0	0	0	0	0	0	0	0	1	0	0	0	0	1	0	0	0	0	0	0	1	0	0	0	0	0	1	10	0	1	1	62	0	0	0	0	0	1	0
M01178:22:000000000-AJVU0:1:1112:19768:18548	317	104	gb|KC851987.1|	Octopus	Octopus	vulgaris	97.79	1	0	4	0	3	0	0	1	0	0	0	0	2	0	0	9	0	0	0	1	2	0	0	0	0	1	1	0	1	0	1	2	0	1	2	0	0	2	0	1	4	0
M01178:22:000000000-AJVU0:1:1106:25211:11570	318	99	gb|KC851961.1|	Octopus	Octopus	vulgaris	97.8	0	0	0	0	0	0	0	0	11	0	0	0	0	0	0	0	0	0	0	0	1	0	0	0	0	0	0	0	0	0	87	0	0	0	0	0	0	0	0	0	0	0
M01178:22:000000000-AJVU0:1:1101:15897:10228	317	61	gb|KC851998.1|	Octopus	Octopus	vulgaris	98.11	0	0	0	0	0	0	0	0	0	0	0	0	0	0	0	0	0	0	0	0	0	0	0	0	2	1	1	1	1	3	0	0	1	1	0	1	0	0	2	1	2	0
M01178:22:000000000-AJVU0:1:1101:11751:22304	317	72	gb|KC851998.1|	Octopus	Octopus	vulgaris	98.11	0	0	1	0	0	1	0	0	0	1	0	1	3	0	1	0	3	0	0	0	4	0	0	1	2	0	0	0	3	2	0	1	0	1	0	0	0	0	0	0	0	0
M01178:22:000000000-AJVU0:1:1107:24178:14825	318	101	dbj|AB158363.1|	Octopus	Octopus	vulgaris	88.05	0	0	0	0	0	0	0	0	0	0	0	4	0	0	0	0	4	0	0	0	0	1	0	2	1	0	2	5	1	4	44	1	1	2	2	2	1	1	2	2	0	0
M01178:22:000000000-AJVU0:1:1106:3063:12359	318	119	gb|KC851961.1|	Octopus	Octopus	vulgaris	93.4	0	0	0	0	0	0	0	0	14	0	0	0	0	0	0	0	0	0	0	0	0	0	0	0	0	0	0	0	0	0	105	0	0	0	0	0	0	0	0	0	0	0
M01178:22:000000000-AJVU0:1:1114:22929:15566	317	163	gb|KC851961.1|	Octopus	Octopus	vulgaris	97.79	0	0	0	0	0	0	0	0	15	0	0	0	0	0	0	0	0	0	0	0	0	0	0	0	0	0	0	0	0	0	146	1	0	0	0	0	0	0	0	0	0	0
M01178:22:000000000-AJVU0:1:1113:16526:20430	315	153	gb|KC851961.1|	Octopus	Octopus	vulgaris	98.1	0	0	0	0	0	0	0	0	7	0	0	0	0	0	0	0	0	0	0	0	0	0	0	0	0	0	0	0	0	0	146	0	0	0	0	0	0	0	0	0	0	0
M01178:22:000000000-AJVU0:1:1101:21272:4798	317	82	gb|KC851998.1|	Octopus	Octopus	vulgaris	98.11	0	0	1	0	0	2	1	1	0	0	0	3	3	0	0	0	3	0	1	0	2	1	0	1	1	1	2	0	0	1	0	0	0	4	0	3	1	0	3	1	1	0
M01178:22:000000000-AJVU0:1:1105:27676:9984	316	88	gb|KC851987.1|	Octopus	Octopus	vulgaris	97.78	1	0	2	0	1	0	0	0	0	0	1	0	0	0	1	5	0	4	0	1	0	0	0	0	0	0	2	5	0	0	0	2	0	0	3	0	0	1	0	0	4	3
M01178:22:000000000-AJVU0:1:1102:21467:19927	312	75	gb|KC851987.1|	Octopus	Octopus	vulgaris	98.4	0	0	0	0	0	0	0	0	0	0	1	0	1	0	0	3	0	3	1	1	0	0	0	0	0	0	0	1	0	0	0	1	0	0	3	0	0	2	0	0	3	3
M01178:22:000000000-AJVU0:1:1102:19367:1842	317	85	gb|KC851998.1|	Octopus	Octopus	vulgaris	98.11	0	0	1	0	0	1	0	1	0	0	0	2	6	0	0	1	1	0	1	0	3	0	0	1	0	0	1	0	0	4	0	1	1	1	0	4	1	0	1	2	1	0
M01178:22:000000000-AJVU0:1:1101:10273:16152	317	61	gb|KC851998.1|	Octopus	Octopus	vulgaris	98.11	0	0	0	0	0	3	0	0	0	1	0	1	2	0	2	1	0	0	1	0	2	0	0	0	1	0	2	1	2	0	0	0	0	0	0	0	0	0	0	0	0	0
M01178:22:000000000-AJVU0:1:1101:15368:5192	315	75	gb|KC851998.1|	Octopus	Octopus	vulgaris	98.1	0	0	0	0	0	1	0	3	0	1	0	0	1	0	1	0	0	0	2	0	5	2	0	0	2	0	1	0	2	3	0	0	1	1	0	3	0	0	0	0	2	1
M01178:22:000000000-AJVU0:1:2112:20148:22274	318	546	gb|KC851962.1|	Octopus	Octopus	vulgaris	98.11	4	0	21	0	8	0	0	0	0	0	0	0	1	2	0	38	2	16	0	5	0	0	0	0	0	0	0	25	1	0	0	20	0	0	25	0	0	14	0	0	17	27
M01178:22:000000000-AJVU0:1:1104:23344:14595	316	77	gb|KC851961.1|	Octopus	Octopus	vulgaris	98.1	0	0	0	0	0	0	0	0	3	0	0	0	0	0	0	0	0	0	0	0	0	0	0	0	0	0	0	0	0	0	71	0	0	0	0	1	0	0	0	0	0	0
M01178:22:000000000-AJVU0:1:1111:12864:7061	312	109	gb|KC851961.1|	Octopus	Octopus	vulgaris	98.4	0	0	0	0	0	0	0	0	2	0	0	0	0	0	0	0	0	0	0	0	0	0	0	0	0	0	0	0	0	0	107	0	0	0	0	0	0	0	0	0	0	0
M01178:22:000000000-AJVU0:1:1103:18179:19476	317	89	gb|KC851998.1|	Octopus	Octopus	vulgaris	98.11	0	0	0	0	0	3	0	1	0	1	0	4	2	0	1	1	6	0	0	0	5	0	0	0	0	0	2	2	2	3	0	0	1	0	1	1	0	0	1	4	0	2
M01178:22:000000000-AJVU0:1:1103:12632:1453	317	46	gb|KC852005.1|	Octopus	Octopus	vulgaris	97.79	0	0	0	0	0	0	0	0	4	0	0	0	0	0	0	0	0	0	0	0	0	0	0	0	0	0	0	0	0	0	42	0	0	0	0	0	0	0	0	0	0	0
M01178:22:000000000-AJVU0:1:1119:20928:8675	317	173	gb|KC851998.1|	Octopus	Octopus	vulgaris	98.11	0	0	5	0	0	2	0	0	0	0	0	1	1	1	0	8	4	2	0	1	4	0	0	1	2	1	1	8	3	3	0	2	2	1	3	2	3	2	3	0	9	4
M01178:22:000000000-AJVU0:1:1118:5461:22303	316	185	gb|KC851998.1|	Octopus	Octopus	vulgaris	98.1	0	0	0	0	0	4	0	3	0	1	0	5	9	0	1	1	2	0	1	0	9	1	1	0	5	2	1	0	2	5	0	1	2	7	1	0	6	0	1	0	0	0
M01178:22:000000000-AJVU0:1:1102:8855:16291	316	84	gb|KC851998.1|	Octopus	Octopus	vulgaris	97.78	1	0	1	0	0	3	0	0	0	0	0	4	2	0	0	0	4	1	0	0	3	1	0	0	1	0	1	2	0	0	0	1	2	1	0	2	1	0	1	0	0	0
M01178:22:000000000-AJVU0:1:1101:17798:15157	317	68	gb|KC851998.1|	Octopus	Octopus	vulgaris	97.79	0	0	0	0	0	0	2	1	0	1	0	1	3	0	1	0	1	0	1	0	3	0	0	2	1	1	3	1	0	0	0	0	0	1	0	1	0	0	1	0	0	1
M01178:22:000000000-AJVU0:1:1103:12221:9726	317	88	gb|KC851998.1|	Octopus	Octopus	vulgaris	98.11	0	0	0	0	0	2	0	0	0	0	0	1	4	0	0	0	5	0	0	0	2	2	0	1	1	0	1	2	2	5	0	0	1	0	0	1	0	0	2	0	0	0
M01178:22:000000000-AJVU0:1:1104:3952:12877	317	90	gb|KC851998.1|	Octopus	Octopus	vulgaris	98.11	0	0	0	0	0	1	0	0	0	0	0	2	3	0	0	1	2	3	2	0	3	0	0	1	1	0	3	0	5	2	0	0	1	2	0	1	1	5	0	2	2	2
M01178:22:000000000-AJVU0:1:1102:27472:18739	317	69	gb|KC851961.1|	Octopus	Octopus	vulgaris	98.11	0	0	0	0	0	0	0	0	2	0	0	0	0	0	0	0	0	0	0	0	0	0	0	0	0	0	0	0	0	0	67	0	0	0	0	0	0	0	0	0	0	0
M01178:22:000000000-AJVU0:1:1101:11122:21245	316	41	gb|KC851998.1|	Octopus	Octopus	vulgaris	98.1	0	0	0	0	0	1	0	0	0	0	0	1	2	0	0	0	0	0	1	0	1	0	0	0	0	0	0	0	0	1	0	0	1	1	0	0	0	0	0	0	0	0
M01178:22:000000000-AJVU0:1:1114:25979:6600	317	126	gb|KC851998.1|	Octopus	Octopus	vulgaris	98.11	0	0	1	0	1	0	0	2	0	0	0	1	4	0	2	1	8	1	0	0	6	1	0	0	2	0	4	0	2	6	0	0	1	3	1	3	2	0	1	1	1	2
M01178:22:000000000-AJVU0:1:1102:24752:3392	314	70	gb|KC851998.1|	Octopus	Octopus	vulgaris	98.09	0	0	0	0	0	1	1	0	0	3	0	1	1	0	1	0	0	0	1	0	2	0	0	0	1	0	0	0	0	2	0	1	3	1	0	1	0	0	2	0	0	0
M01178:22:000000000-AJVU0:1:1101:12977:4056	317	79	gb|KC851998.1|	Octopus	Octopus	vulgaris	98.11	0	0	1	0	0	5	0	1	0	2	0	2	3	0	0	0	1	0	0	0	0	0	0	0	0	0	2	1	0	1	0	0	1	3	0	0	1	0	1	0	0	0
M01178:22:000000000-AJVU0:1:1111:25882:12613	317	130	gb|KC851961.1|	Octopus	Octopus	vulgaris	98.11	0	0	0	0	0	0	0	0	4	0	0	0	0	0	0	0	0	0	0	0	0	0	0	0	0	0	0	0	0	0	126	0	0	0	0	0	0	0	0	0	0	0
M01178:22:000000000-AJVU0:1:2106:15778:20253	312	274	gb|KC851998.1|	Octopus	Octopus	vulgaris	98.4	0	0	0	0	0	1	0	1	0	0	0	3	3	0	1	0	3	2	1	0	5	2	0	1	1	0	1	1	1	4	0	0	3	2	0	2	1	0	3	2	0	0
M01178:22:000000000-AJVU0:1:2101:11192:6102	317	163	gb|KC851961.1|	Octopus	Octopus	vulgaris	98.11	0	0	0	0	0	0	0	0	5	0	0	0	0	0	0	0	0	0	0	0	0	0	0	0	0	0	0	0	0	0	155	0	0	0	0	0	0	0	0	0	0	0
M01178:22:000000000-AJVU0:1:2104:14490:14362	314	248	gb|KC851998.1|	Octopus	Octopus	vulgaris	98.09	0	0	1	0	1	5	0	6	0	5	0	3	11	0	2	4	11	0	1	1	9	3	1	1	3	0	5	4	3	10	1	0	1	5	1	9	4	1	5	5	1	0
M01178:22:000000000-AJVU0:1:2109:2013:13729	312	376	gb|KC851985.1|	Octopus	Octopus	vulgaris	98.4	0	0	0	0	0	0	0	0	6	0	0	0	0	0	0	0	0	0	0	0	0	0	0	0	1	0	0	0	0	0	121	0	0	0	0	0	0	0	0	0	0	0
M01178:22:000000000-AJVU0:1:1101:20967:17182	317	75	gb|KC851998.1|	Octopus	Octopus	vulgaris	98.11	0	0	0	0	0	1	0	0	0	1	0	1	3	0	2	0	0	0	0	0	1	0	0	34	0	1	0	0	1	2	0	1	0	0	0	1	0	0	0	0	0	1
M01178:22:000000000-AJVU0:1:1110:22036:2879	318	111	gb|KC851987.1|	Octopus	Octopus	vulgaris	98.11	1	0	5	0	2	0	0	0	0	0	0	0	0	0	0	8	0	4	0	2	0	0	0	0	1	0	0	5	0	0	0	1	0	0	1	1	0	0	0	0	4	3
M01178:22:000000000-AJVU0:1:1101:11364:14918	317	59	gb|KC851998.1|	Octopus	Octopus	vulgaris	98.11	0	0	0	0	0	0	0	0	0	1	0	2	0	0	4	2	0	0	0	0	0	0	0	1	1	0	1	0	1	1	0	0	1	1	1	1	1	0	1	1	0	1
M01178:22:000000000-AJVU0:1:1101:21199:16470	317	78	gb|KC851998.1|	Octopus	Octopus	vulgaris	98.11	0	0	0	0	0	1	0	1	0	4	0	1	1	0	0	0	1	0	1	0	4	0	0	1	2	0	0	0	0	3	0	0	2	3	0	1	1	0	0	2	1	0
M01178:22:000000000-AJVU0:1:2104:22895:14589	312	224	gb|KC851998.1|	Octopus	Octopus	vulgaris	98.4	0	0	1	0	1	10	2	1	0	1	0	5	9	0	1	0	2	0	4	2	5	2	0	0	4	2	1	0	3	6	0	1	5	3	0	6	0	0	5	1	1	3
M01178:22:000000000-AJVU0:1:1111:26771:11703	313	100	gb|KC851961.1|	Octopus	Octopus	vulgaris	98.4	0	0	0	0	0	0	0	0	4	0	0	0	0	0	0	0	0	0	0	0	0	0	0	0	0	0	0	0	0	0	96	0	0	0	0	0	0	0	0	0	0	0
M01178:22:000000000-AJVU0:1:1111:14005:16337	317	109	gb|KC851987.1|	Octopus	Octopus	vulgaris	92.43	2	0	8	0	1	1	0	2	2	2	0	12	7	0	0	0	0	0	0	0	0	0	0	9	0	0	2	2	3	2	2	3	0	2	1	3	0	0	1	0	1	0
M01178:22:000000000-AJVU0:1:2103:24033:7217	315	201	gb|KC851961.1|	Octopus	Octopus	vulgaris	98.1	0	0	0	0	0	0	0	0	10	0	0	0	0	0	0	0	0	0	0	0	0	0	0	0	0	0	0	0	0	0	191	0	0	0	0	0	0	0	0	0	0	0
M01178:22:000000000-AJVU0:1:2113:28144:16722	317	596	gb|KC851987.1|	Octopus	Octopus	vulgaris	95.58	8	0	23	0	2	12	11	6	0	11	0	57	46	1	1	0	11	2	7	1	3	4	0	32	9	0	12	9	11	8	2	5	6	10	10	16	1	0	5	1	7	3
M01178:22:000000000-AJVU0:1:1101:25902:6610	317	86	gb|KC851998.1|	Octopus	Octopus	vulgaris	98.11	1	0	0	0	0	2	0	0	0	0	0	2	1	0	2	0	3	0	0	0	3	0	0	0	1	0	1	1	0	1	0	0	0	0	1	3	1	0	1	1	0	0
M01178:22:000000000-AJVU0:1:1102:22135:7265	315	59	gb|KC851998.1|	Octopus	Octopus	vulgaris	98.41	0	0	1	0	0	1	0	0	0	0	0	3	0	0	0	1	0	1	0	0	1	1	0	0	1	0	1	0	2	2	0	0	0	0	0	2	0	0	1	1	0	0
M01178:22:000000000-AJVU0:1:2110:19946:23391	317	194	gb|KC851987.1|	Octopus	Octopus	vulgaris	97.79	0	0	10	0	2	0	0	1	0	1	0	0	0	0	1	6	0	6	0	1	0	0	0	0	1	0	1	11	1	0	0	6	1	0	5	0	0	2	0	0	14	8
M01178:22:000000000-AJVU0:1:1111:19767:23654	318	116	gb|KC851998.1|	Octopus	Octopus	vulgaris	97.8	0	0	0	0	0	8	0	1	0	0	0	4	1	1	0	0	4	0	0	0	7	1	0	1	0	0	1	1	3	7	0	0	3	4	0	0	2	1	1	0	0	0
M01178:22:000000000-AJVU0:1:1116:27359:17864	314	158	gb|KC851987.1|	Octopus	Octopus	vulgaris	98.09	0	0	7	0	1	0	0	0	0	0	0	0	0	1	0	14	0	8	0	2	0	0	0	0	0	0	0	6	0	0	0	4	0	0	8	1	0	2	0	0	4	9
M01178:22:000000000-AJVU0:1:1110:26474:15287	314	102	gb|KC851987.1|	Octopus	Octopus	vulgaris	98.41	1	0	5	0	2	0	0	0	0	0	0	0	0	3	0	3	0	1	0	2	1	0	0	0	0	0	0	3	0	0	0	7	0	0	2	1	0	1	0	0	2	7
M01178:22:000000000-AJVU0:1:1109:12851:7436	317	110	gb|KC851998.1|	Octopus	Octopus	vulgaris	97.48	0	0	1	0	1	0	0	0	0	0	0	1	3	0	0	2	1	5	0	3	1	0	0	0	1	1	2	3	2	2	0	1	1	1	0	2	0	2	0	1	1	0
M01178:22:000000000-AJVU0:1:1102:25945:6699	318	78	dbj|AB158363.1|	Octopus	Octopus	vulgaris	88.05	0	0	0	0	0	0	0	0	2	1	0	1	0	1	1	0	2	1	0	0	2	0	0	2	0	0	1	2	3	2	30	2	4	2	0	0	1	1	0	0	0	0
M01178:22:000000000-AJVU0:1:1113:28568:16904	316	136	gb|KC851987.1|	Octopus	Octopus	vulgaris	98.1	1	0	1	0	1	0	0	0	0	0	0	0	0	1	0	6	0	1	0	4	0	0	0	0	0	0	0	3	0	0	0	4	0	0	5	0	0	2	0	0	3	4
M01178:22:000000000-AJVU0:1:1103:25607:16619	317	73	gb|KC851961.1|	Octopus	Octopus	vulgaris	98.11	0	0	0	0	0	0	0	0	2	0	0	0	0	0	0	0	0	0	0	0	0	0	0	0	0	0	0	0	0	0	70	0	0	0	0	0	0	0	0	0	0	0
M01178:22:000000000-AJVU0:1:1118:14601:9120	317	179	gb|KC851987.1|	Octopus	Octopus	vulgaris	97.79	2	0	9	0	1	0	0	0	0	0	0	0	0	2	0	7	1	5	0	2	0	0	0	0	0	0	0	12	0	0	0	3	0	0	2	0	0	3	2	0	10	4
M01178:22:000000000-AJVU0:1:1102:27549:8934	317	31	gb|KC851997.1|	Octopus	Octopus	vulgaris	98.11	0	0	0	0	0	0	0	0	1	0	0	0	0	0	0	0	0	0	0	0	0	0	0	0	0	0	0	0	0	0	30	0	0	0	0	0	0	0	0	0	0	0
M01178:22:000000000-AJVU0:1:1101:21577:16919	315	69	gb|KC851998.1|	Octopus	Octopus	vulgaris	98.1	0	0	0	0	0	1	0	1	0	0	0	1	3	0	1	1	2	0	0	0	4	1	0	3	1	0	0	0	1	0	0	0	1	2	0	2	0	0	0	0	2	0
M01178:22:000000000-AJVU0:1:1104:23286:24271	317	72	gb|KC851998.1|	Octopus	Octopus	vulgaris	97.79	0	0	0	0	0	1	0	0	0	0	0	1	1	0	0	0	0	0	1	0	7	2	0	2	1	2	2	1	1	0	0	1	1	1	0	1	1	0	2	0	0	0
M01178:22:000000000-AJVU0:1:1111:27585:16553	318	117	gb|KC851998.1|	Octopus	Octopus	vulgaris	98.11	0	0	0	0	1	0	1	1	0	0	0	3	6	0	2	1	3	0	1	0	4	0	0	0	0	0	3	0	2	2	0	0	2	1	0	5	1	0	5	2	0	1
M01178:22:000000000-AJVU0:1:1118:24191:10235	318	171	dbj|AB158363.1|	Octopus	Octopus	vulgaris	88.36	0	0	1	0	0	0	0	0	1	1	2	5	0	0	0	0	7	3	0	0	3	0	3	3	0	0	3	14	1	2	51	0	4	6	0	1	0	3	3	1	4	0
M01178:22:000000000-AJVU0:1:1118:16301:20962	314	140	gb|KC851987.1|	Octopus	Octopus	vulgaris	98.09	1	0	6	0	1	0	0	1	0	0	0	1	0	0	0	14	0	2	0	3	1	0	0	0	0	0	0	4	0	1	0	6	1	2	4	0	0	1	0	0	5	5
M01178:22:000000000-AJVU0:1:1104:26330:15050	317	65	gb|KC851987.1|	Octopus	Octopus	vulgaris	97.79	0	0	0	0	0	0	0	0	0	0	0	1	0	0	0	2	0	2	0	0	0	0	0	0	0	0	0	6	0	0	0	2	0	0	4	0	0	0	0	0	6	2
M01178:22:000000000-AJVU0:1:1106:9489:22285	317	78	gb|KC851998.1|	Octopus	Octopus	vulgaris	98.11	0	0	0	0	1	1	0	1	0	0	0	0	2	0	0	0	1	0	2	0	0	0	0	0	1	0	1	0	1	2	0	0	2	3	0	1	1	0	2	0	1	1
M01178:22:000000000-AJVU0:1:1101:20124:18066	317	84	gb|KC851998.1|	Octopus	Octopus	vulgaris	98.11	0	0	1	0	0	2	1	0	0	0	0	0	3	0	1	1	4	0	1	0	3	1	2	5	1	0	0	0	3	0	0	0	0	1	0	1	2	0	1	2	2	0
M01178:22:000000000-AJVU0:1:1109:5407:16455	317	112	gb|KC851961.1|	Octopus	Octopus	vulgaris	97.79	0	0	0	0	0	0	0	0	3	0	0	0	0	0	0	0	0	0	0	0	0	0	0	0	0	0	0	1	0	0	104	0	0	0	0	1	0	0	0	0	0	0
M01178:22:000000000-AJVU0:1:1116:14089:1956	317	107	gb|KC851987.1|	Octopus	Octopus	vulgaris	98.42	1	0	2	0	0	0	0	0	0	0	0	0	0	0	0	4	0	4	0	3	0	0	0	0	0	0	0	5	0	0	0	2	0	0	3	0	0	2	0	0	5	4
M01178:22:000000000-AJVU0:1:2117:20591:3194	309	1699	gb|KC851987.1|	Octopus	Octopus	vulgaris	98.71	17	0	59	0	26	0	0	0	0	0	0	0	0	11	2	63	0	57	0	20	1	0	0	0	0	1	1	81	1	0	1	47	1	0	50	0	1	34	0	0	63	69
M01178:22:000000000-AJVU0:1:1110:19524:19476	315	109	gb|KC851998.1|	Octopus	Octopus	vulgaris	97.78	0	0	0	0	1	2	0	0	0	1	0	0	1	0	0	1	1	2	0	0	1	0	0	1	3	0	3	2	0	0	0	4	1	0	0	2	0	0	0	1	4	3
M01178:22:000000000-AJVU0:1:1110:28440:9824	317	103	gb|KC852000.1|	Octopus	Octopus	vulgaris	98.11	0	0	0	0	0	5	0	0	0	0	0	2	6	0	1	0	3	0	0	0	1	1	0	0	0	0	3	0	1	4	0	0	1	1	0	0	1	0	1	4	0	0
M01178:22:000000000-AJVU0:1:1101:29140:11910	317	51	gb|KC851987.1|	Octopus	Octopus	vulgaris	97.79	2	0	2	0	0	0	0	0	0	0	0	0	0	1	0	4	0	0	0	0	0	0	0	0	1	0	0	4	0	0	0	1	0	0	2	0	0	1	0	0	0	2
M01178:22:000000000-AJVU0:1:1101:23285:22334	317	42	gb|KC851987.1|	Octopus	Octopus	vulgaris	97.79	0	0	1	0	0	0	0	0	0	0	0	0	0	0	0	4	0	0	0	0	0	0	0	1	0	0	0	3	0	0	0	2	0	0	2	0	0	1	0	0	2	1
M01178:22:000000000-AJVU0:1:1101:19813:22911	317	69	gb|KC851998.1|	Octopus	Octopus	vulgaris	98.11	0	0	0	0	1	3	1	0	0	0	0	2	1	0	0	1	1	0	0	0	2	0	0	1	0	0	2	0	1	2	0	0	1	1	0	1	1	0	2	1	0	1
M01178:22:000000000-AJVU0:1:1109:28315:11557	317	91	gb|KC851961.1|	Octopus	Octopus	vulgaris	98.11	0	0	0	0	0	0	0	0	1	0	0	0	0	0	0	0	0	0	0	0	0	0	0	0	0	0	0	0	0	0	87	0	0	0	0	0	0	0	0	0	0	0
M01178:22:000000000-AJVU0:1:1108:20942:16317	317	84	gb|KC851987.1|	Octopus	Octopus	vulgaris	97.79	2	0	1	0	0	0	0	1	0	0	0	0	0	0	0	5	0	3	0	1	0	0	0	0	0	0	0	4	0	0	0	5	0	1	2	1	0	4	0	0	4	1
M01178:22:000000000-AJVU0:1:1119:16781:2997	317	193	gb|KC851998.1|	Octopus	Octopus	vulgaris	97.48	0	0	4	0	3	1	0	1	0	1	0	1	1	1	0	6	0	5	0	4	2	0	0	0	0	0	0	6	0	2	0	7	2	1	5	1	1	1	0	1	2	6
M01178:22:000000000-AJVU0:1:1101:19953:3269	317	66	gb|KC851998.1|	Octopus	Octopus	vulgaris	98.11	0	0	0	0	0	0	0	0	0	1	0	1	1	0	0	0	1	0	0	0	0	2	0	2	1	0	1	0	2	3	0	0	1	1	1	0	0	0	0	1	0	0
M01178:22:000000000-AJVU0:1:1115:23060:18533	316	133	gb|KC851987.1|	Octopus	Octopus	vulgaris	98.1	0	0	5	0	1	0	0	0	0	0	0	0	0	1	0	5	0	4	0	8	0	0	0	0	1	0	1	6	0	0	0	4	0	0	3	0	0	2	1	0	7	5
M01178:22:000000000-AJVU0:1:2111:20645:3483	317	321	gb|KC851987.1|	Octopus	Octopus	vulgaris	98.11	2	0	12	0	6	0	0	0	0	0	0	1	0	4	0	15	0	9	1	4	1	0	0	0	1	0	0	17	0	0	1	8	0	1	8	0	0	3	0	0	11	12
M01178:22:000000000-AJVU0:1:1103:20392:17248	317	86	gb|KC851998.1|	Octopus	Octopus	vulgaris	97.79	0	0	1	0	0	0	0	0	0	1	0	2	0	0	0	0	1	0	0	0	1	0	0	0	0	0	0	0	0	0	0	0	1	0	0	2	0	0	0	0	1	0
M01178:22:000000000-AJVU0:1:1113:22690:24729	317	113	gb|KC851987.1|	Octopus	Octopus	vulgaris	97.79	0	0	3	0	1	0	0	0	0	0	1	0	0	0	0	4	0	6	0	1	0	0	0	0	0	0	1	11	0	0	0	2	0	0	3	0	0	0	0	0	6	10
M01178:22:000000000-AJVU0:1:1103:23916:9800	317	76	gb|KC851998.1|	Octopus	Octopus	vulgaris	98.11	0	0	0	0	0	0	0	0	0	0	0	0	1	0	2	1	1	0	0	0	3	1	0	0	1	0	1	0	2	3	0	0	1	1	0	4	2	0	1	0	0	0
M01178:22:000000000-AJVU0:1:1107:22785:17285	317	92	gb|KC851998.1|	Octopus	Octopus	vulgaris	97.79	0	0	0	0	0	3	0	0	0	0	0	0	4	0	1	2	1	0	1	1	1	0	0	0	0	0	1	4	0	2	0	0	3	1	2	1	1	1	2	2	1	2
M01178:22:000000000-AJVU0:1:1110:18705:14481	317	96	gb|KC851998.1|	Octopus	Octopus	vulgaris	98.11	0	0	2	0	0	2	1	1	0	0	0	4	0	0	1	2	2	0	0	2	4	0	0	1	2	1	3	0	2	3	0	0	0	2	0	0	2	0	4	0	0	2
M01178:22:000000000-AJVU0:1:2101:27658:14216	316	154	gb|KC851987.1|	Octopus	Octopus	vulgaris	98.1	1	0	4	0	2	1	0	0	0	0	0	0	0	0	0	9	0	5	0	2	0	0	0	0	0	0	0	7	0	0	0	3	1	0	17	0	0	1	0	0	10	6
M01178:22:000000000-AJVU0:1:1101:11088:5880	315	36	gb|KC851987.1|	Octopus	Octopus	vulgaris	98.1	0	0	1	0	1	0	0	0	0	0	0	0	0	2	0	1	0	2	0	3	0	0	0	0	0	0	0	1	0	0	0	0	0	0	1	0	0	0	0	0	1	1
M01178:22:000000000-AJVU0:1:1101:16600:3689	316	17	gb|KC851961.1|	Octopus	Octopus	vulgaris	97.47	0	0	0	0	0	0	0	0	0	0	0	0	0	0	0	0	0	0	0	0	0	0	0	0	0	0	0	0	0	0	17	0	0	0	0	0	0	0	0	0	0	0
M01178:22:000000000-AJVU0:1:1117:17109:22629	317	146	gb|KC851998.1|	Octopus	Octopus	vulgaris	98.11	0	0	0	0	0	1	0	3	0	0	0	2	3	1	0	2	5	2	0	0	7	1	0	1	0	0	3	0	4	4	0	1	5	2	1	2	4	0	2	0	2	0
M01178:22:000000000-AJVU0:1:1101:19951:10089	316	61	gb|KC851998.1|	Octopus	Octopus	vulgaris	98.42	0	0	0	0	0	0	2	0	0	2	0	3	4	0	0	0	3	0	0	0	3	0	0	0	0	0	0	1	1	2	0	0	2	1	0	1	2	0	0	0	1	1
M01178:22:000000000-AJVU0:1:1116:22665:14452	315	141	gb|KC851998.1|	Octopus	Octopus	vulgaris	97.78	1	0	3	0	1	1	0	2	0	0	0	0	1	2	0	5	0	4	0	4	0	0	0	0	4	0	0	6	0	2	1	1	3	0	4	1	0	3	0	0	6	1
M01178:22:000000000-AJVU0:1:1101:22221:19223	317	37	gb|KC851961.1|	Octopus	Octopus	vulgaris	98.11	0	0	0	0	0	0	0	0	2	0	0	0	0	0	0	0	0	0	0	0	0	0	0	0	0	0	0	0	0	0	35	0	0	0	0	0	0	0	0	0	0	0
M01178:22:000000000-AJVU0:1:1103:24215:3575	318	55	gb|KC851961.1|	Octopus	Octopus	vulgaris	98.11	0	0	0	0	0	0	0	0	3	0	0	0	0	0	0	0	0	0	0	0	0	0	0	0	0	0	0	0	0	0	52	0	0	0	0	0	0	0	0	0	0	0
M01178:22:000000000-AJVU0:1:1106:17268:21028	317	86	gb|KC851987.1|	Octopus	Octopus	vulgaris	98.11	0	0	5	0	2	0	0	1	0	0	0	0	1	1	1	4	1	1	0	2	1	0	0	0	0	0	1	6	0	4	1	1	1	1	2	1	0	1	0	1	0	4
M01178:22:000000000-AJVU0:1:1101:12834:11891	286	87	gb|KC851987.1|	Octopus	Octopus	vulgaris	94.41	0	0	23	0	0	0	0	2	0	1	0	0	0	0	0	0	0	0	0	0	0	0	0	0	0	0	0	0	0	0	0	0	0	0	0	6	0	0	0	0	0	0
M01178:22:000000000-AJVU0:1:1108:27100:20461	317	99	gb|KC851998.1|	Octopus	Octopus	vulgaris	97.79	0	0	0	0	0	0	0	0	0	2	0	1	3	0	1	1	0	0	0	0	1	0	0	32	1	0	1	0	1	0	0	0	1	0	0	1	0	0	1	0	0	0
M01178:22:000000000-AJVU0:1:1117:10325:17225	306	129	gb|KC851998.1|	Octopus	Octopus	vulgaris	98.69	1	0	4	0	0	0	0	0	0	1	2	1	0	0	1	4	0	3	0	1	1	0	0	1	1	0	0	3	0	0	0	0	1	0	5	1	1	0	1	0	3	6
M01178:22:000000000-AJVU0:1:2104:10219:23730	317	199	gb|KC851987.1|	Octopus	Octopus	vulgaris	98.11	2	0	8	0	0	0	0	0	0	0	0	0	0	1	0	10	0	5	0	3	1	0	0	0	0	0	1	13	1	0	2	4	0	0	2	0	1	6	0	0	5	6
M01178:22:000000000-AJVU0:1:1112:23444:23598	316	114	gb|KC851987.1|	Octopus	Octopus	vulgaris	98.1	0	0	3	0	1	0	0	0	0	0	0	1	0	0	0	8	0	3	0	2	0	0	0	0	0	0	0	4	0	0	0	5	0	0	6	1	0	0	0	0	5	1
M01178:22:000000000-AJVU0:1:1109:7404:2985	317	106	gb|KC851998.1|	Octopus	Octopus	vulgaris	98.11	0	0	0	0	0	2	2	2	0	1	0	1	2	0	0	0	3	0	0	0	1	1	0	1	2	0	1	1	0	3	0	0	1	1	0	1	2	1	0	3	0	0
M01178:22:000000000-AJVU0:1:1112:3016:11320	317	89	gb|KC851987.1|	Octopus	Octopus	vulgaris	97.79	1	0	4	0	2	0	0	0	0	0	0	0	0	0	0	3	0	3	0	0	0	0	0	0	0	0	0	8	0	0	1	0	0	0	6	0	0	1	0	0	6	3
M01178:22:000000000-AJVU0:1:2101:16814:23603	316	191	gb|KC851987.1|	Octopus	Octopus	vulgaris	98.1	0	0	7	0	0	0	0	0	0	0	0	0	0	1	0	16	0	11	0	5	0	0	0	0	0	0	0	8	0	0	0	9	0	0	3	0	0	4	0	0	18	10
M01178:22:000000000-AJVU0:1:1107:14103:7077	316	102	dbj|AB158363.1|	Octopus	Octopus	vulgaris	88.92	0	0	0	0	0	0	0	0	0	0	0	16	3	0	0	0	4	1	0	3	1	0	0	2	0	0	2	0	1	2	30	0	3	0	17	1	0	2	0	0	0	0
M01178:22:000000000-AJVU0:1:1102:25088:9535	315	59	gb|KC851987.1|	Octopus	Octopus	vulgaris	98.1	0	0	1	0	0	0	0	0	0	0	0	0	1	0	0	1	0	2	1	1	0	0	0	0	1	0	0	5	0	0	0	2	0	0	1	0	0	1	1	0	4	3
M01178:22:000000000-AJVU0:1:1105:16802:4599	317	59	gb|KC851987.1|	Octopus	Octopus	vulgaris	97.79	0	0	1	0	0	0	0	0	0	0	0	1	2	0	0	1	0	2	0	1	2	0	0	0	0	0	0	3	0	0	0	0	1	1	0	0	0	1	1	1	3	1
M01178:22:000000000-AJVU0:1:1110:4400:7863	317	95	gb|KC851987.1|	Octopus	Octopus	vulgaris	97.48	1	0	1	0	1	0	0	0	0	0	0	0	0	0	0	6	2	4	0	0	0	0	0	0	0	0	0	2	0	0	0	2	0	0	3	0	0	1	0	0	6	4
M01178:22:000000000-AJVU0:1:1102:18977:24721	314	46	gb|KC851987.1|	Octopus	Octopus	vulgaris	98.09	0	0	0	0	2	0	0	0	0	0	0	0	1	1	0	1	0	2	0	0	0	0	0	0	0	0	0	0	0	0	0	2	0	0	1	0	0	0	0	0	5	1
M01178:22:000000000-AJVU0:1:1103:28050:13634	315	70	gb|KC851987.1|	Octopus	Octopus	vulgaris	98.1	1	0	4	0	1	0	0	0	0	0	0	0	0	1	1	0	0	3	0	1	0	0	0	0	0	0	0	3	0	1	0	2	0	0	2	0	0	4	0	0	4	2
M01178:22:000000000-AJVU0:1:1102:25776:12959	317	53	gb|KC851987.1|	Octopus	Octopus	vulgaris	97.79	0	0	1	0	1	0	0	0	0	0	0	0	0	0	0	1	0	2	0	1	0	0	0	0	0	0	0	5	0	0	0	2	0	0	1	0	0	1	0	0	6	0
M01178:22:000000000-AJVU0:1:1111:26417:8890	317	123	gb|KC851961.1|	Octopus	Octopus	vulgaris	97.79	0	0	0	0	0	0	0	0	7	0	0	0	0	0	0	0	0	0	0	0	0	0	0	0	0	0	0	0	0	0	116	0	0	0	0	0	0	0	0	0	0	0
M01178:22:000000000-AJVU0:1:2107:22744:4428	313	238	dbj|AB430547.1|	Octopus	Octopus	vulgaris	88.18	0	0	2	0	0	0	0	1	1	1	1	2	3	1	1	0	5	6	1	2	5	0	0	4	3	0	5	6	6	3	85	2	3	4	13	5	2	0	2	0	3	2
M01178:22:000000000-AJVU0:1:1108:26895:15879	315	115	gb|KC851998.1|	Octopus	Octopus	vulgaris	98.1	1	0	0	0	0	2	0	3	0	0	0	1	5	0	0	1	2	0	0	0	2	1	1	0	1	1	1	0	3	5	0	0	1	0	0	1	2	0	0	0	0	0
M01178:22:000000000-AJVU0:1:1101:22612:1682	318	64	dbj|AB158363.1|	Octopus	Octopus	vulgaris	88.36	0	0	0	0	0	0	0	0	1	0	0	0	0	0	1	0	2	1	0	0	0	0	0	1	1	0	1	0	1	3	34	0	0	0	1	0	0	0	2	0	0	1
M01178:22:000000000-AJVU0:1:1101:14269:1464	317	64	gb|KC851998.1|	Octopus	Octopus	vulgaris	98.11	0	0	0	0	0	0	0	0	0	0	0	0	1	0	1	0	1	0	0	0	5	0	0	0	1	0	3	0	1	0	0	0	1	2	0	0	1	0	1	0	0	0
M01178:22:000000000-AJVU0:1:1102:21838:2038	317	68	gb|KC851998.1|	Octopus	Octopus	vulgaris	98.11	2	0	2	0	0	0	0	0	0	0	0	0	2	0	0	2	0	1	1	0	2	0	0	2	0	0	4	2	1	1	0	0	2	3	0	0	0	0	3	0	0	1
M01178:22:000000000-AJVU0:1:1102:11651:8796	318	35	gb|KC851961.1|	Octopus	Octopus	vulgaris	97.8	0	0	0	0	0	0	0	0	0	0	0	0	0	0	0	0	0	0	0	0	0	0	0	0	0	0	0	0	0	0	35	0	0	0	0	0	0	0	0	0	0	0
M01178:22:000000000-AJVU0:1:1104:24007:18312	317	78	gb|KC851998.1|	Octopus	Octopus	vulgaris	97.79	0	0	1	0	0	2	0	0	0	1	0	1	2	0	0	1	1	0	0	0	1	0	0	0	1	0	2	0	2	0	0	0	2	2	1	0	3	0	2	2	1	0
M01178:22:000000000-AJVU0:1:2113:6435:4199	317	521	gb|KC851961.1|	Octopus	Octopus	vulgaris	97.79	0	0	0	0	0	0	0	0	11	0	0	0	0	0	0	0	0	0	0	1	2	0	0	0	0	0	0	0	0	0	492	0	0	0	0	0	0	0	0	0	0	0
M01178:22:000000000-AJVU0:1:1101:25747:21346	317	49	gb|KC851987.1|	Octopus	Octopus	vulgaris	97.79	0	0	1	0	0	0	0	0	0	0	0	0	0	0	0	1	0	0	0	2	0	0	0	0	0	0	0	2	0	0	1	2	0	0	1	0	0	1	0	0	1	5
M01178:22:000000000-AJVU0:1:1104:22908:22647	314	87	gb|KC851998.1|	Octopus	Octopus	vulgaris	98.09	0	0	0	0	0	1	0	0	0	0	0	0	1	0	2	0	0	0	0	0	1	0	0	0	0	1	0	0	0	1	0	0	1	0	0	4	0	0	0	0	0	0
M01178:22:000000000-AJVU0:1:1106:23867:19429	317	87	gb|KC851987.1|	Octopus	Octopus	vulgaris	97.79	2	0	5	0	1	0	0	0	0	0	0	0	1	1	0	4	0	3	0	2	0	0	0	0	0	0	0	3	0	0	0	2	0	0	2	0	0	6	0	0	4	4
M01178:22:000000000-AJVU0:1:1112:17290:17226	318	107	gb|KC851998.1|	Octopus	Octopus	vulgaris	98.11	1	0	0	0	1	2	1	0	0	1	0	1	2	0	1	1	9	0	1	0	2	0	0	7	1	0	4	1	2	4	0	0	4	0	0	3	1	0	1	0	2	0
M01178:22:000000000-AJVU0:1:1105:19563:23167	316	51	gb|KC851961.1|	Octopus	Octopus	vulgaris	98.1	0	0	0	0	0	0	0	0	1	0	0	0	0	0	0	0	0	0	0	0	0	0	0	0	0	0	0	0	0	0	50	0	0	0	0	0	0	0	0	0	0	0
M01178:22:000000000-AJVU0:1:1102:27750:19717	316	71	gb|KC851998.1|	Octopus	Octopus	vulgaris	97.78	0	0	0	0	0	1	1	0	0	1	0	1	2	0	0	0	0	0	0	0	0	0	0	3	3	0	0	2	1	1	0	0	2	0	0	2	0	0	2	0	0	0
M01178:22:000000000-AJVU0:1:1101:25091:18428	315	36	gb|KC851987.1|	Octopus	Octopus	vulgaris	98.1	0	0	1	0	0	0	0	0	0	0	0	0	0	1	0	3	0	1	0	1	0	0	0	0	0	0	0	0	0	0	0	2	0	0	0	0	0	0	0	0	2	2
M01178:22:000000000-AJVU0:1:1119:19658:25107	317	189	gb|KC851961.1|	Octopus	Octopus	vulgaris	98.11	0	0	0	0	0	0	0	0	5	0	0	0	0	0	0	0	0	0	0	0	0	0	0	0	0	0	0	0	0	0	182	0	0	0	0	0	0	0	0	0	0	0
M01178:22:000000000-AJVU0:1:1108:19415:11560	317	93	gb|KC851998.1|	Octopus	Octopus	vulgaris	98.11	0	0	1	0	0	1	0	0	0	0	0	1	0	0	0	1	2	2	2	0	2	1	0	0	0	0	3	5	2	3	0	1	1	0	0	0	1	0	2	0	1	1
M01178:22:000000000-AJVU0:1:1107:16075:24301	317	74	dbj|AB158363.1|	Octopus	Octopus	vulgaris	88.33	0	0	0	0	0	0	0	0	1	0	0	1	0	0	0	0	4	0	1	0	1	0	0	2	1	0	0	3	1	3	24	0	1	1	9	1	0	5	0	0	0	0
M01178:22:000000000-AJVU0:1:1111:22837:13135	317	93	gb|KC851987.1|	Octopus	Octopus	vulgaris	98.11	0	0	4	0	0	0	0	0	0	0	0	0	0	1	0	3	0	2	0	1	1	0	0	0	0	0	0	3	0	0	0	4	0	0	8	0	0	3	0	0	5	2
M01178:22:000000000-AJVU0:1:1109:23227:1846	317	88	gb|KC851987.1|	Octopus	Octopus	vulgaris	97.79	1	0	6	0	0	0	0	0	0	0	0	0	0	1	0	6	0	5	0	0	0	0	0	0	0	0	0	5	0	0	0	2	0	0	6	0	0	4	0	0	4	2
M01178:22:000000000-AJVU0:1:1103:26741:6665	315	81	gb|KC851998.1|	Octopus	Octopus	vulgaris	98.41	0	0	0	0	0	0	1	0	0	0	0	3	3	0	0	0	3	0	0	1	2	0	0	4	0	0	1	0	0	2	0	0	2	0	1	0	3	0	0	3	0	1
M01178:22:000000000-AJVU0:1:1105:28400:7592	316	82	gb|KC851998.1|	Octopus	Octopus	vulgaris	97.78	0	0	1	0	0	2	1	0	0	1	0	1	4	0	0	0	2	0	0	0	2	1	0	1	2	0	4	0	1	1	0	0	0	0	0	1	1	0	3	0	0	1
M01178:22:000000000-AJVU0:1:1102:24108:22168	317	67	gb|KC851998.1|	Octopus	Octopus	vulgaris	97.79	0	0	0	0	0	0	0	0	0	1	0	2	3	0	0	0	2	0	0	0	6	0	0	0	2	0	2	0	0	1	0	0	1	4	0	1	2	1	1	1	0	0
M01178:22:000000000-AJVU0:1:1102:24814:11000	317	60	gb|KC851998.1|	Octopus	Octopus	vulgaris	98.11	0	0	0	0	0	0	0	0	0	0	0	1	1	0	0	2	1	2	0	1	1	0	0	0	0	0	1	1	0	1	0	0	1	0	1	1	1	0	1	0	1	2
M01178:22:000000000-AJVU0:1:1104:27645:14964	316	81	gb|KC852000.1|	Octopus	Octopus	vulgaris	97.78	0	0	1	0	0	2	0	0	0	2	0	1	0	0	0	0	1	0	0	0	3	0	0	0	1	1	2	0	1	1	1	0	1	2	0	4	2	0	1	1	1	0
M01178:22:000000000-AJVU0:1:1106:22734:21962	317	99	gb|KC851998.1|	Octopus	Octopus	vulgaris	98.11	0	0	0	0	0	1	0	1	0	2	0	1	4	0	3	0	1	0	1	0	1	0	0	1	0	1	0	0	2	2	0	2	2	2	0	2	2	0	2	1	1	0
M01178:22:000000000-AJVU0:1:1105:26609:5258	317	44	gb|KC851987.1|	Octopus	Octopus	vulgaris	97.79	1	0	1	0	0	0	0	0	0	0	0	0	0	0	0	1	0	1	0	1	0	0	0	0	0	0	0	5	0	0	0	2	0	0	3	0	0	3	0	0	3	1
M01178:22:000000000-AJVU0:1:1103:6695:18273	317	63	gb|KC851961.1|	Octopus	Octopus	vulgaris	97.79	0	0	0	0	0	0	0	0	2	0	0	0	0	0	0	0	0	0	0	0	0	0	0	0	0	0	0	0	0	0	59	0	0	0	0	0	0	0	0	0	0	0
M01178:22:000000000-AJVU0:1:1106:11922:4819	317	69	gb|KC851998.1|	Octopus	Octopus	vulgaris	98.11	0	0	0	0	0	1	0	1	0	1	0	2	2	0	2	2	0	0	0	1	0	0	0	0	0	0	0	0	0	1	0	0	2	0	0	4	1	0	1	0	0	1
M01178:22:000000000-AJVU0:1:2107:26322:7174	318	271	dbj|AB158363.1|	Octopus	Octopus	vulgaris	87.74	0	0	0	0	0	0	1	0	2	1	0	2	1	2	3	0	9	2	1	1	3	0	0	4	0	0	1	7	3	5	122	0	2	11	7	3	0	2	1	1	1	2
M01178:22:000000000-AJVU0:1:1109:22225:3241	315	100	gb|KC851961.1|	Octopus	Octopus	vulgaris	98.1	0	0	0	0	0	0	0	0	2	0	0	0	0	0	0	0	0	0	0	0	0	0	0	0	0	0	0	0	0	0	98	0	0	0	0	0	0	0	0	0	0	0
M01178:22:000000000-AJVU0:1:1104:14799:16211	317	73	gb|KC851987.1|	Octopus	Octopus	vulgaris	97.79	0	0	1	0	1	0	0	0	0	0	0	0	0	0	0	5	0	3	0	1	0	0	0	0	0	0	0	3	0	0	0	2	0	0	1	0	0	3	0	0	0	1
M01178:22:000000000-AJVU0:1:1107:19669:2251	317	81	gb|KC851987.1|	Octopus	Octopus	vulgaris	97.79	0	0	0	0	0	0	0	0	0	0	0	0	0	0	0	5	1	4	1	0	1	0	0	0	0	0	0	5	0	0	0	1	0	0	2	0	0	0	1	0	3	1
M01178:22:000000000-AJVU0:1:1114:5585:6200	318	97	gb|KC851970.1|	Octopus	Octopus	vulgaris	88.36	0	0	0	0	0	0	0	0	1	0	0	2	0	0	0	0	2	0	0	0	2	1	0	4	1	0	1	6	2	2	46	0	1	0	4	1	0	1	0	1	1	0
M01178:22:000000000-AJVU0:1:1102:3495:8617	317	40	gb|KC851961.1|	Octopus	Octopus	vulgaris	97.79	0	0	0	0	0	0	0	0	2	0	0	0	0	0	0	0	0	0	0	0	0	0	0	0	0	0	0	0	0	0	38	0	0	0	0	0	0	0	0	0	0	0
M01178:22:000000000-AJVU0:1:1111:22587:22962	317	100	gb|KC851987.1|	Octopus	Octopus	vulgaris	97.79	0	0	4	0	0	0	0	0	0	0	0	0	0	0	0	5	0	2	0	0	0	0	0	0	0	0	2	4	0	1	1	5	0	0	5	0	0	2	1	1	11	7
M01178:22:000000000-AJVU0:1:1101:25896:11911	315	65	dbj|AB158363.1|	Octopus	Octopus	vulgaris	88.57	0	0	0	0	0	0	0	0	0	0	0	1	2	1	1	0	0	0	0	0	4	0	0	0	0	0	2	2	1	1	21	0	1	2	3	1	2	0	1	0	0	0
M01178:22:000000000-AJVU0:1:1107:18346:24256	317	56	gb|KC851987.1|	Octopus	Octopus	vulgaris	97.79	0	0	1	0	0	0	0	0	0	0	0	1	0	0	0	6	0	1	0	0	0	0	0	0	0	0	0	2	1	0	0	5	0	0	3	1	0	1	0	0	2	2
M01178:22:000000000-AJVU0:1:1108:22225:8150	315	92	gb|KC851998.1|	Octopus	Octopus	vulgaris	98.1	0	1	0	0	0	4	3	0	0	0	0	6	2	0	1	0	2	0	1	1	1	1	0	0	1	0	5	1	4	1	0	0	2	4	0	0	1	0	1	0	0	0
M01178:22:000000000-AJVU0:1:1102:23357:18705	315	65	gb|KC851987.1|	Octopus	Octopus	vulgaris	98.1	0	0	2	0	0	1	0	0	0	0	0	0	2	0	0	7	0	0	0	0	0	0	0	0	0	0	0	2	0	0	0	2	0	0	0	0	0	0	0	1	2	4
M01178:22:000000000-AJVU0:1:1101:22661:9999	317	48	gb|KC851987.1|	Octopus	Octopus	vulgaris	97.79	0	0	1	0	0	0	0	0	0	0	1	1	1	1	0	3	0	3	0	1	0	0	0	0	0	0	0	2	0	1	0	1	0	0	1	0	0	1	0	0	3	3
M01178:22:000000000-AJVU0:1:1101:29219:16823	317	68	gb|KC851998.1|	Octopus	Octopus	vulgaris	98.11	0	0	0	0	0	2	0	0	0	0	0	3	2	0	0	2	3	0	0	0	1	1	0	0	0	1	1	0	2	1	0	0	0	3	0	0	1	0	1	0	0	0
M01178:22:000000000-AJVU0:1:1103:25165:6408	317	80	gb|KC851998.1|	Octopus	Octopus	vulgaris	97.48	0	0	0	0	0	2	1	0	0	0	0	1	0	0	2	0	1	1	0	0	2	2	0	34	0	0	0	0	0	1	0	0	0	1	0	0	0	0	1	0	0	1
M01178:22:000000000-AJVU0:1:1101:21058:21870	316	45	gb|KC851961.1|	Octopus	Octopus	vulgaris	98.1	0	0	0	0	0	0	0	0	3	0	0	0	0	0	0	0	0	0	0	0	0	0	0	0	0	0	0	0	0	0	42	0	0	0	0	0	0	0	0	0	0	0
M01178:22:000000000-AJVU0:1:1105:21490:2612	316	77	gb|KC851998.1|	Octopus	Octopus	vulgaris	98.42	0	0	1	0	0	1	0	0	0	0	0	0	1	0	1	0	1	0	0	0	3	0	0	0	2	0	1	0	1	0	0	0	1	4	0	1	0	0	1	0	1	0
M01178:22:000000000-AJVU0:1:1107:17783:21705	315	71	gb|KC851961.1|	Octopus	Octopus	vulgaris	98.41	0	0	0	0	0	0	0	0	3	0	0	0	0	0	0	0	0	0	0	0	0	0	0	0	0	0	0	0	0	0	67	0	0	0	1	0	0	0	0	0	0	0
M01178:22:000000000-AJVU0:1:2104:18961:8226	311	203	gb|KC851998.1|	Octopus	Octopus	vulgaris	98.39	0	0	4	0	0	2	0	0	0	1	0	5	5	0	3	3	0	6	2	4	3	1	0	0	4	0	4	5	0	3	0	0	2	1	3	4	0	1	1	1	1	4
M01178:22:000000000-AJVU0:1:1102:18434:12547	316	67	gb|KC851998.1|	Octopus	Octopus	vulgaris	97.78	0	0	1	0	0	0	0	0	0	0	0	0	1	0	1	0	0	0	1	2	1	0	0	1	4	1	2	0	0	3	1	3	1	0	0	1	0	1	3	0	2	0
M01178:22:000000000-AJVU0:1:1102:24140:4416	317	66	gb|KC851998.1|	Octopus	Octopus	vulgaris	98.11	0	0	0	0	1	0	0	0	0	0	0	0	1	0	1	1	1	0	0	1	6	0	0	0	0	0	4	0	2	3	0	0	0	1	0	2	0	1	3	1	0	0
M01178:22:000000000-AJVU0:1:2107:26644:14591	313	285	gb|KC851985.1|	Octopus	Octopus	vulgaris	89.14	0	1	2	0	0	1	1	1	3	0	0	5	1	1	0	0	9	3	1	3	2	1	1	12	2	0	1	6	2	12	105	3	5	2	5	4	2	1	9	4	1	3
M01178:22:000000000-AJVU0:1:1101:18661:22776	317	66	gb|KC851998.1|	Octopus	Octopus	vulgaris	98.11	0	0	0	0	0	3	0	0	0	0	0	0	2	0	2	0	0	0	0	0	0	0	0	1	1	1	1	0	1	1	0	0	2	1	0	0	2	0	0	1	0	1
M01178:22:000000000-AJVU0:1:1105:10474:16336	317	88	gb|KC851998.1|	Octopus	Octopus	vulgaris	98.11	0	0	0	0	0	0	1	2	0	0	0	0	4	0	1	0	0	0	1	0	1	0	0	0	2	0	1	2	2	1	0	0	1	3	0	2	0	0	1	0	0	0
M01178:22:000000000-AJVU0:1:1105:21672:9944	317	65	gb|KC851987.1|	Octopus	Octopus	vulgaris	97.79	0	0	2	0	0	0	0	0	0	0	0	0	0	0	0	6	1	0	0	3	0	1	0	0	0	0	0	1	0	0	0	2	0	0	2	0	0	0	0	0	4	3
M01178:22:000000000-AJVU0:1:1113:21871:20764	315	116	gb|KC851987.1|	Octopus	Octopus	vulgaris	93.33	0	0	6	0	1	0	1	0	2	1	0	12	4	0	0	0	2	0	0	1	3	0	0	9	0	1	1	1	3	1	6	0	0	1	1	3	0	0	0	1	0	0
M01178:22:000000000-AJVU0:1:1117:28698:13677	317	141	gb|KC851998.1|	Octopus	Octopus	vulgaris	97.79	1	0	4	0	0	1	0	0	0	1	0	0	1	1	1	4	2	4	0	1	2	0	0	2	1	0	0	6	1	0	0	7	1	1	2	0	3	3	1	0	2	4
M01178:22:000000000-AJVU0:1:1111:25980:4095	315	99	gb|KC851987.1|	Octopus	Octopus	vulgaris	98.1	2	0	2	0	1	0	0	0	0	0	0	0	0	0	0	6	0	5	0	0	0	0	0	0	0	0	0	4	0	0	0	2	0	0	4	0	0	2	0	0	2	7
M01178:22:000000000-AJVU0:1:1101:7030:5537	317	83	gb|KC851998.1|	Octopus	Octopus	vulgaris	86.44	0	0	19	0	0	0	0	3	0	0	0	0	0	0	0	0	0	0	0	0	0	0	0	0	0	0	0	0	0	0	0	0	0	0	0	2	0	0	0	0	0	0
M01178:22:000000000-AJVU0:1:1101:11672:14871	317	49	gb|KC851998.1|	Octopus	Octopus	vulgaris	98.11	0	0	0	0	0	1	0	1	0	0	0	2	4	0	0	0	1	0	0	0	1	1	0	1	0	0	2	0	0	2	0	0	0	3	0	1	0	0	1	1	0	0
M01178:22:000000000-AJVU0:1:1101:14614:23550	317	53	gb|KC851998.1|	Octopus	Octopus	vulgaris	97.79	0	0	1	0	0	3	0	1	0	0	0	1	2	0	2	1	0	0	2	0	0	0	0	0	0	0	0	0	1	4	0	0	0	1	0	1	1	0	0	4	1	1
M01178:22:000000000-AJVU0:1:1116:27830:10714	317	143	gb|KC851998.1|	Octopus	Octopus	vulgaris	97.79	0	0	1	0	0	3	2	4	0	0	0	3	5	0	3	0	2	1	1	0	6	0	0	0	2	1	2	0	4	7	0	0	4	1	0	2	0	0	1	1	0	0
M01178:22:000000000-AJVU0:1:1108:22502:14566	316	84	gb|KC851987.1|	Octopus	Octopus	vulgaris	97.78	2	0	4	0	0	0	0	1	0	0	0	0	1	0	0	4	0	3	0	1	0	0	0	1	0	0	0	5	0	1	0	4	0	0	3	5	0	0	0	0	3	1
M01178:22:000000000-AJVU0:1:1101:22076:20848	317	39	gb|KC851961.1|	Octopus	Octopus	vulgaris	98.11	0	0	0	0	0	0	0	0	1	0	0	0	0	0	0	0	0	0	0	0	0	0	0	0	0	0	0	0	0	0	38	0	0	0	0	0	0	0	0	0	0	0
M01178:22:000000000-AJVU0:1:1105:17498:2596	316	61	gb|KC851987.1|	Octopus	Octopus	vulgaris	97.78	0	0	1	0	0	0	0	0	0	0	0	0	0	0	0	5	0	2	0	2	0	0	0	0	0	0	0	1	0	0	0	2	0	0	1	0	0	1	0	0	1	2
M01178:22:000000000-AJVU0:1:1101:14438:23627	317	64	gb|KC851998.1|	Octopus	Octopus	vulgaris	98.11	0	0	0	0	0	1	1	1	0	2	0	1	1	0	0	0	2	1	0	0	4	1	0	0	1	1	1	0	2	0	0	0	0	0	0	1	1	0	0	0	0	1
M01178:22:000000000-AJVU0:1:1102:17711:24663	317	45	gb|KC851987.1|	Octopus	Octopus	vulgaris	97.79	0	0	0	0	0	0	0	0	0	0	0	0	0	1	0	3	0	2	0	1	0	0	0	0	0	0	0	1	0	0	0	0	0	0	0	0	0	1	0	0	0	0
M01178:22:000000000-AJVU0:1:1103:21991:23328	317	54	gb|KC851961.1|	Octopus	Octopus	vulgaris	98.11	0	0	0	0	0	0	0	0	4	0	0	0	0	0	0	0	0	0	0	0	0	0	0	0	0	0	0	0	0	0	50	0	0	0	0	0	0	0	0	0	0	0
M01178:22:000000000-AJVU0:1:1102:24470:23058	317	53	gb|KC851987.1|	Octopus	Octopus	vulgaris	97.79	1	0	3	0	0	0	0	0	0	0	1	1	0	0	0	1	0	1	0	0	0	0	0	0	0	0	0	5	0	0	0	2	0	0	1	0	0	3	0	0	4	4
M01178:22:000000000-AJVU0:1:1116:26748:9881	317	151	gb|KC851961.1|	Octopus	Octopus	vulgaris	98.11	0	0	0	0	0	0	0	0	11	0	0	0	1	0	0	0	0	0	0	0	0	0	0	0	0	0	0	0	0	0	139	0	0	0	0	0	0	0	0	0	0	0
M01178:22:000000000-AJVU0:1:1109:22374:9167	317	96	gb|KC851998.1|	Octopus	Octopus	vulgaris	97.48	0	1	0	0	0	0	2	0	0	0	0	3	4	0	0	0	6	0	1	0	3	1	1	1	1	0	2	0	1	3	0	0	3	0	0	2	1	0	1	1	0	0
M01178:22:000000000-AJVU0:1:1101:25526:16684	317	66	gb|KC851998.1|	Octopus	Octopus	vulgaris	98.11	0	0	0	0	0	0	0	1	0	0	0	3	2	0	1	0	0	1	0	0	1	0	0	1	0	0	1	0	1	2	0	1	1	1	1	0	2	0	1	2	0	1
M01178:22:000000000-AJVU0:1:1101:6433:19027	317	60	gb|KC851998.1|	Octopus	Octopus	vulgaris	98.11	0	0	0	0	0	2	0	1	0	0	0	1	1	0	0	0	0	0	0	0	2	0	0	0	0	1	1	1	1	3	0	0	2	1	0	0	0	0	0	0	0	0
M01178:22:000000000-AJVU0:1:1104:22135:24865	317	67	gb|KC851961.1|	Octopus	Octopus	vulgaris	98.11	0	0	0	0	0	0	0	0	0	0	0	0	0	0	0	0	0	0	0	0	0	0	0	0	0	0	0	0	0	0	67	0	0	0	0	0	0	0	0	0	0	0
M01178:22:000000000-AJVU0:1:2103:23891:19352	314	173	gb|KC851961.1|	Octopus	Octopus	vulgaris	98.41	0	0	0	0	0	0	0	0	5	0	0	0	0	0	0	0	0	0	0	0	0	0	0	0	0	0	0	0	0	0	167	0	0	0	0	0	0	0	0	0	0	0
M01178:22:000000000-AJVU0:1:1103:15760:22378	317	52	dbj|AB158363.1|	Octopus	Octopus	vulgaris	88.01	0	0	0	0	0	0	0	0	0	0	0	1	0	0	0	0	1	0	0	0	1	1	0	3	0	0	1	2	0	3	19	0	1	0	0	0	1	0	1	0	0	0
M01178:22:000000000-AJVU0:1:1102:16157:1633	315	55	gb|KC851998.1|	Octopus	Octopus	vulgaris	98.1	0	0	0	0	0	0	0	0	0	1	0	3	2	0	0	1	6	0	1	0	2	2	0	0	0	0	2	0	0	4	0	0	1	1	0	0	2	1	0	1	1	1
M01178:22:000000000-AJVU0:1:1116:5941:18693	317	136	gb|KC851998.1|	Octopus	Octopus	vulgaris	98.11	0	0	0	0	0	1	0	1	0	0	0	1	6	0	1	0	2	2	1	0	4	1	0	0	0	0	5	0	2	1	0	0	1	1	1	0	3	0	3	3	0	0
M01178:22:000000000-AJVU0:1:1114:3785:9365	315	114	gb|KC851961.1|	Octopus	Octopus	vulgaris	98.41	0	0	0	0	0	0	0	0	2	0	0	0	0	0	0	0	0	0	0	0	0	0	0	0	0	0	0	0	0	0	112	0	0	0	0	0	0	0	0	0	0	0
M01178:22:000000000-AJVU0:1:1101:11354:5676	317	27	gb|KC851998.1|	Octopus	Octopus	vulgaris	97.79	0	0	2	0	0	1	0	0	0	0	0	1	1	0	0	0	0	1	0	1	1	1	0	0	0	0	0	1	2	1	0	0	1	0	0	0	0	0	1	0	1	0
M01178:22:000000000-AJVU0:1:1108:8902:8294	317	83	gb|KC851998.1|	Octopus	Octopus	vulgaris	98.11	0	0	0	0	0	0	1	0	0	0	0	0	4	0	2	0	2	0	0	1	4	1	0	1	2	0	1	1	0	2	0	0	0	2	0	0	2	0	2	1	0	0
M01178:22:000000000-AJVU0:1:1101:19474:7058	317	53	gb|KC851998.1|	Octopus	Octopus	vulgaris	98.11	0	0	0	0	0	1	0	3	0	0	0	0	0	0	0	1	2	0	0	0	1	0	0	1	0	0	0	0	1	0	0	0	0	1	0	2	0	0	0	0	0	0
M01178:22:000000000-AJVU0:1:1110:25025:21170	317	95	gb|KC851961.1|	Octopus	Octopus	vulgaris	97.48	0	0	0	0	0	0	0	0	4	0	0	0	0	0	0	0	0	0	0	0	1	0	0	0	0	0	0	0	0	0	86	0	0	1	0	0	0	0	0	0	0	0
M01178:22:000000000-AJVU0:1:2110:4447:15504	313	297	gb|KC851987.1|	Octopus	Octopus	vulgaris	98.4	2	0	13	0	2	0	0	0	0	0	0	0	0	2	0	7	0	13	0	9	1	0	0	0	0	0	0	13	1	0	0	10	0	0	8	0	0	4	0	0	7	9
M01178:22:000000000-AJVU0:1:1105:14129:7221	294	10	dbj|AB052253.1|	Octopus	Octopus	vulgaris	89.8	0	0	0	0	0	0	0	0	0	0	0	0	0	0	0	0	0	0	0	0	0	0	0	0	0	0	0	2	0	0	2	0	0	0	0	1	0	1	1	0	0	1
M01178:22:000000000-AJVU0:1:1103:12094:1975	316	62	gb|KC851998.1|	Octopus	Octopus	vulgaris	98.1	0	0	0	0	0	3	0	0	0	0	0	1	0	0	0	1	0	1	0	1	0	1	0	1	0	0	2	0	2	0	0	1	0	2	0	0	1	0	1	0	0	1
M01178:22:000000000-AJVU0:1:1101:27886:6461	317	50	gb|KC851987.1|	Octopus	Octopus	vulgaris	97.79	1	0	1	0	0	0	0	0	0	0	0	0	0	0	0	1	0	0	0	0	1	0	0	0	0	0	0	2	0	0	2	2	1	1	2	1	0	2	0	0	1	1
M01178:22:000000000-AJVU0:1:1101:22336:23574	317	65	gb|KC851998.1|	Octopus	Octopus	vulgaris	98.11	0	0	0	0	0	0	0	2	0	1	0	1	4	0	0	0	3	0	1	0	2	0	0	1	2	0	2	0	0	2	0	0	1	1	0	1	0	0	0	1	0	0
M01178:22:000000000-AJVU0:1:2101:24948:14947	317	158	gb|KC851987.1|	Octopus	Octopus	vulgaris	97.48	1	0	7	0	0	0	0	0	0	0	0	0	0	2	0	9	0	5	0	4	0	0	0	0	0	0	0	8	0	0	1	5	0	1	8	0	0	4	0	0	3	4
M01178:22:000000000-AJVU0:1:1107:6682:21300	314	86	gb|KC851998.1|	Octopus	Octopus	vulgaris	98.41	0	0	0	0	2	0	0	0	0	1	0	0	4	1	0	1	1	0	1	0	3	2	0	0	0	0	3	1	1	5	0	0	1	2	1	1	0	0	2	0	1	0
M01178:22:000000000-AJVU0:1:1101:15330:7645	315	32	dbj|AB158363.1|	Octopus	Octopus	vulgaris	88.25	0	0	0	0	0	0	0	0	0	0	0	0	0	0	0	0	0	1	0	0	2	0	0	0	1	1	0	0	0	2	16	0	0	0	2	0	0	0	1	0	1	0
M01178:22:000000000-AJVU0:1:1112:9995:13042	317	98	gb|KC851961.1|	Octopus	Octopus	vulgaris	98.11	0	0	0	0	0	0	0	0	3	0	0	0	0	0	0	0	0	0	0	0	0	0	0	0	0	0	0	0	0	0	93	0	0	0	0	0	0	0	0	0	0	0
M01178:22:000000000-AJVU0:1:1104:19059:2223	318	61	dbj|AB158363.1|	Octopus	Octopus	vulgaris	88.68	0	0	0	0	0	1	0	1	0	0	0	3	2	0	0	0	0	2	0	0	0	0	0	0	1	0	0	1	1	3	20	0	0	0	3	0	1	1	1	1	1	0
M01178:22:000000000-AJVU0:1:1117:25607:19707	318	149	dbj|AB158363.1|	Octopus	Octopus	vulgaris	88.36	0	0	0	0	0	0	10	0	0	0	0	0	0	0	0	0	0	0	0	0	0	0	0	1	0	1	0	0	1	1	9	0	72	34	0	1	0	0	0	0	0	0
M01178:22:000000000-AJVU0:1:1116:4952:20080	317	138	gb|KC851998.1|	Octopus	Octopus	vulgaris	98.11	0	0	1	0	0	2	1	1	0	1	0	3	5	0	0	0	2	0	1	0	6	1	0	0	1	1	2	0	4	2	0	0	2	3	0	1	2	0	2	0	1	1
M01178:22:000000000-AJVU0:1:1101:22483:3144	317	63	gb|KC851998.1|	Octopus	Octopus	vulgaris	98.11	0	0	0	0	0	1	0	0	0	0	0	2	6	0	2	2	3	0	0	0	1	0	0	0	2	1	0	0	1	2	0	1	0	1	1	2	1	0	2	0	0	1
M01178:22:000000000-AJVU0:1:1101:13270:6093	316	43	gb|KC851998.1|	Octopus	Octopus	vulgaris	97.78	0	0	0	0	0	0	0	0	0	0	0	0	2	0	1	0	1	0	1	0	0	0	0	0	1	1	2	0	2	2	0	1	0	1	1	0	0	0	0	1	0	0
M01178:22:000000000-AJVU0:1:1101:14931:21431	317	56	gb|KC851998.1|	Octopus	Octopus	vulgaris	98.11	0	0	0	0	0	3	0	0	0	0	0	1	3	0	1	0	2	0	1	0	1	0	0	0	1	0	1	0	1	1	0	0	0	0	0	0	2	0	1	0	0	0
M01178:22:000000000-AJVU0:1:1103:20485:1363	316	49	gb|KC851987.1|	Octopus	Octopus	vulgaris	98.1	0	0	0	0	0	0	0	0	0	0	0	0	1	0	0	0	2	1	1	0	0	0	0	0	1	0	0	4	0	0	0	2	0	0	0	0	0	1	0	1	3	1
M01178:22:000000000-AJVU0:1:1101:17567:9074	317	61	gb|KC851998.1|	Octopus	Octopus	vulgaris	98.11	0	0	0	0	0	0	0	1	0	1	0	1	1	0	1	0	0	0	1	0	1	1	0	0	0	0	0	0	3	0	0	0	0	0	0	2	1	1	0	1	0	1
M01178:22:000000000-AJVU0:1:1104:24644:15088	317	65	gb|KC851998.1|	Octopus	Octopus	vulgaris	98.11	0	0	0	0	0	0	0	0	0	1	0	0	0	0	0	0	1	1	1	0	2	0	0	0	0	1	2	0	5	0	0	1	1	0	1	1	0	0	1	0	0	0
M01178:22:000000000-AJVU0:1:1102:3019:12337	317	48	gb|KC851987.1|	Octopus	Octopus	vulgaris	97.16	0	0	5	0	0	0	0	0	0	0	0	0	0	1	0	3	0	2	0	1	0	0	0	0	0	0	0	2	0	0	0	1	0	0	2	0	0	1	0	0	1	2
M01178:22:000000000-AJVU0:1:1101:22796:24950	317	63	gb|KC851998.1|	Octopus	Octopus	vulgaris	98.11	0	0	0	0	0	1	0	0	0	0	0	0	3	0	2	0	0	1	0	0	0	0	0	0	1	0	0	0	1	2	0	1	1	0	0	0	1	0	2	1	0	0
M01178:22:000000000-AJVU0:1:1108:28786:15976	317	88	gb|KC851998.1|	Octopus	Octopus	vulgaris	98.11	0	0	0	0	0	2	0	0	0	0	0	1	3	1	2	1	0	1	1	0	2	2	0	0	0	0	2	1	3	3	0	0	2	0	0	1	2	0	1	2	0	1
M01178:22:000000000-AJVU0:1:1101:17785:11196	316	74	gb|HQ846154.1|	Octopus	Octopus	vulgaris	88.61	0	0	0	0	0	0	0	0	0	0	0	0	0	0	0	0	0	0	1	0	1	0	0	0	0	0	1	0	0	0	2	0	0	0	66	0	0	0	0	0	0	0
M01178:22:000000000-AJVU0:1:1101:24819:7660	317	61	gb|KC851998.1|	Octopus	Octopus	vulgaris	98.11	0	0	0	0	0	0	0	0	0	2	0	2	4	0	0	0	1	0	0	0	1	1	0	0	1	1	1	0	2	0	0	0	0	2	0	0	0	0	5	1	0	1
M01178:22:000000000-AJVU0:1:2118:9335:4849	314	2582	gb|KC851987.1|	Octopus	Octopus	vulgaris	98.73	28	0	119	0	35	2	1	0	1	1	9	0	9	15	2	100	1	85	6	56	4	1	1	1	2	2	1	113	1	1	7	77	0	0	80	4	2	43	0	0	103	88
M01178:22:000000000-AJVU0:1:1103:4349:19636	317	65	gb|KC851998.1|	Octopus	Octopus	vulgaris	98.11	0	0	0	0	0	1	0	0	0	1	0	0	1	0	0	0	1	0	0	0	1	1	0	1	0	0	2	3	0	2	0	2	1	2	1	4	1	1	0	1	2	0
M01178:22:000000000-AJVU0:1:1115:9883:22443	317	123	gb|KC851987.1|	Octopus	Octopus	vulgaris	98.11	0	0	2	0	0	1	0	0	0	0	0	0	0	1	0	16	0	6	0	1	0	0	0	0	0	0	0	5	0	0	0	5	0	0	5	0	0	4	0	0	9	4
M01178:22:000000000-AJVU0:1:1102:23325:18606	317	62	gb|KC851998.1|	Octopus	Octopus	vulgaris	98.11	1	0	0	0	0	0	1	1	0	0	0	0	0	0	0	1	1	0	2	0	4	1	0	2	0	1	0	0	1	0	0	0	1	0	0	0	1	0	3	1	0	0
M01178:22:000000000-AJVU0:1:1104:20838:19827	317	56	gb|KC851961.1|	Octopus	Octopus	vulgaris	98.11	0	0	0	0	0	0	0	0	2	0	0	0	0	0	0	0	0	0	0	0	0	0	0	0	0	0	0	0	0	0	53	0	0	0	0	0	0	0	0	0	0	0
M01178:22:000000000-AJVU0:1:1101:22967:12994	314	70	gb|KC851998.1|	Octopus	Octopus	vulgaris	98.09	0	0	0	0	0	0	0	1	0	0	0	0	2	0	0	1	0	0	0	1	2	1	0	0	0	0	1	0	1	1	0	1	1	0	0	0	0	0	1	0	0	0
M01178:22:000000000-AJVU0:1:1110:22665:24870	315	107	gb|KC852000.1|	Octopus	Octopus	vulgaris	98.1	0	0	2	0	0	2	1	0	0	1	0	3	2	0	1	0	2	0	0	0	3	1	0	3	1	0	2	0	4	5	0	0	1	0	0	0	2	0	2	0	0	0
M01178:22:000000000-AJVU0:1:1105:7345:16625	317	66	gb|KC851998.1|	Octopus	Octopus	vulgaris	97.48	0	0	1	0	1	0	0	2	0	1	0	0	2	1	1	1	1	0	0	1	1	0	0	0	0	0	0	0	2	0	0	0	1	3	2	0	0	0	2	0	1	2
M01178:22:000000000-AJVU0:1:1102:13891:5552	317	29	gb|KC851961.1|	Octopus	Octopus	vulgaris	98.11	0	0	0	0	0	0	0	0	1	0	0	0	0	0	0	0	0	0	0	0	0	0	0	0	0	0	0	0	0	0	28	0	0	0	0	0	0	0	0	0	0	0
M01178:22:000000000-AJVU0:1:1113:24010:9342	315	106	gb|KC851998.1|	Octopus	Octopus	vulgaris	98.41	0	0	0	0	0	4	0	0	0	2	0	5	2	0	0	0	7	0	0	0	6	0	0	4	2	0	2	0	4	6	0	2	1	1	0	5	1	1	4	1	2	0
M01178:22:000000000-AJVU0:1:1102:27954:17131	317	71	gb|KC851998.1|	Octopus	Octopus	vulgaris	98.11	0	0	0	0	0	2	0	0	0	2	0	0	0	0	0	0	0	1	0	1	3	0	0	0	1	0	2	1	1	3	0	0	1	1	0	0	0	0	1	0	0	1
M01178:22:000000000-AJVU0:1:1103:22918:10744	317	63	gb|KC851962.1|	Octopus	Octopus	vulgaris	98.11	1	0	5	0	0	0	0	0	0	0	0	0	0	1	0	0	0	6	0	3	0	0	0	0	0	0	0	1	0	0	0	1	0	0	3	0	0	1	0	0	4	2
M01178:22:000000000-AJVU0:1:2104:23763:12624	317	170	gb|KC851987.1|	Octopus	Octopus	vulgaris	98.11	0	0	3	0	0	0	0	0	0	0	0	2	0	0	0	5	2	5	0	1	2	0	0	0	1	0	1	8	0	1	2	6	0	1	7	1	1	5	0	0	12	4
M01178:22:000000000-AJVU0:1:1104:13538:14887	317	43	gb|KC851961.1|	Octopus	Octopus	vulgaris	97.79	0	0	0	0	0	0	0	0	0	0	0	0	0	0	0	0	0	0	0	0	0	0	0	0	0	0	0	0	0	0	43	0	0	0	0	0	0	0	0	0	0	0
M01178:22:000000000-AJVU0:1:1110:26302:15926	314	95	gb|KC851987.1|	Octopus	Octopus	vulgaris	98.09	0	0	4	0	1	1	0	0	0	0	0	0	0	0	0	3	0	2	0	2	1	0	0	0	0	0	0	13	1	0	0	4	0	0	8	0	0	3	0	0	4	5
M01178:22:000000000-AJVU0:1:1103:20541:22906	307	47	gb|KC851961.1|	Octopus	Octopus	vulgaris	98.7	0	0	0	0	0	0	0	0	4	0	0	0	0	0	0	0	0	0	0	0	0	0	0	0	0	0	0	0	0	0	43	0	0	0	0	0	0	0	0	0	0	0
M01178:22:000000000-AJVU0:1:1101:18148:15602	317	48	gb|KC851998.1|	Octopus	Octopus	vulgaris	97.79	0	0	0	0	0	3	0	0	0	0	0	0	4	0	1	0	0	0	2	0	0	0	0	0	1	0	0	0	0	0	0	1	0	1	0	0	0	1	2	0	1	0
M01178:22:000000000-AJVU0:1:1110:17955:21879	310	97	gb|KC851998.1|	Octopus	Octopus	vulgaris	98.39	0	0	1	0	0	1	0	1	0	1	0	1	5	0	1	0	10	0	1	0	1	2	0	0	1	0	2	0	2	4	0	0	0	1	0	1	0	0	1	4	0	0
M01178:22:000000000-AJVU0:1:1104:28277:16214	317	73	gb|KC851987.1|	Octopus	Octopus	vulgaris	97.79	1	0	4	0	2	0	0	0	0	0	0	0	0	0	1	3	0	1	0	1	0	0	0	0	0	0	0	2	0	0	0	1	0	0	0	0	0	3	0	0	4	1
M01178:22:000000000-AJVU0:1:1117:28769:9319	316	81	gb|KC851987.1|	Octopus	Octopus	vulgaris	98.42	0	0	2	0	1	0	0	0	0	0	0	0	0	1	0	4	0	1	0	3	2	0	0	0	0	0	0	9	0	0	0	3	1	0	2	0	0	1	0	0	5	0
M01178:22:000000000-AJVU0:1:1101:21103:17913	315	33	gb|KC851987.1|	Octopus	Octopus	vulgaris	97.46	0	0	1	0	0	0	0	0	0	0	0	0	0	0	0	0	0	1	0	1	0	0	0	0	0	0	0	4	0	0	0	1	0	0	1	0	0	2	0	0	0	2
M01178:22:000000000-AJVU0:1:1112:9527:4147	317	98	gb|KC851991.1|	Octopus	Octopus	vulgaris	95.27	0	0	0	0	0	2	0	0	6	0	0	0	0	0	0	0	0	0	0	0	0	0	0	0	0	0	0	1	0	0	85	0	0	0	0	0	0	0	0	0	0	0
M01178:22:000000000-AJVU0:1:1108:24341:11272	318	81	gb|KC851998.1|	Octopus	Octopus	vulgaris	98.11	0	0	0	0	0	0	0	2	0	1	0	1	2	0	0	0	3	0	0	0	4	2	0	1	0	0	0	1	1	1	0	0	2	1	0	4	0	0	2	0	0	0
M01178:22:000000000-AJVU0:1:1103:10984:23420	317	73	gb|KC851998.1|	Octopus	Octopus	vulgaris	97.79	0	0	0	0	0	2	0	0	0	2	0	0	3	0	0	0	1	0	1	0	4	0	0	0	3	2	1	0	0	1	0	0	0	0	0	1	0	0	0	2	0	0
M01178:22:000000000-AJVU0:1:1114:26268:5403	317	101	gb|KC851987.1|	Octopus	Octopus	vulgaris	97.79	0	0	4	0	0	0	0	0	1	0	0	0	0	1	0	3	0	4	0	2	0	0	0	0	0	0	1	7	0	0	0	5	0	0	8	1	0	1	0	0	6	2
M01178:22:000000000-AJVU0:1:1111:21479:6067	315	75	gb|KC851987.1|	Octopus	Octopus	vulgaris	98.1	2	0	3	0	1	0	0	0	0	0	1	0	1	0	0	6	0	1	0	4	0	0	0	0	0	0	0	6	0	0	0	0	0	1	2	0	0	0	0	0	2	2
M01178:22:000000000-AJVU0:1:1104:4820:18979	317	79	gb|KC851998.1|	Octopus	Octopus	vulgaris	97.79	0	0	0	0	0	2	0	2	0	2	0	0	6	0	0	0	0	0	0	0	1	2	0	1	0	0	1	0	0	1	0	0	4	0	0	1	1	0	2	1	0	0
M01178:22:000000000-AJVU0:1:1103:18846:9027	317	44	gb|KC851998.1|	Octopus	Octopus	vulgaris	97.79	0	0	1	0	0	0	0	0	0	0	0	0	0	0	0	1	0	0	0	1	0	0	0	0	1	0	0	0	1	0	1	0	0	0	0	1	0	0	0	1	1	2
M01178:22:000000000-AJVU0:1:1107:17021:3918	318	62	dbj|AB158363.1|	Octopus	Octopus	vulgaris	87.74	0	0	0	0	0	0	1	0	1	1	1	2	1	0	1	0	0	0	0	1	2	0	1	3	0	0	1	4	1	2	15	2	0	0	1	3	0	1	3	2	1	0
M01178:22:000000000-AJVU0:1:1110:20765:24855	317	83	gb|KC851998.1|	Octopus	Octopus	vulgaris	97.79	0	0	1	0	0	3	1	1	0	0	0	0	0	0	0	0	3	0	2	0	0	0	0	1	0	0	1	0	0	1	0	0	3	2	0	1	0	0	0	0	0	0
M01178:22:000000000-AJVU0:1:2105:2917:10873	317	173	gb|KC851998.1|	Octopus	Octopus	vulgaris	98.11	0	0	2	0	0	3	1	0	0	4	0	1	5	1	0	1	1	0	1	0	3	1	0	12	1	2	3	0	4	4	0	1	2	5	0	1	1	1	3	1	0	2
M01178:22:000000000-AJVU0:1:1106:11100:8473	317	56	gb|KC851987.1|	Octopus	Octopus	vulgaris	98.11	2	0	2	0	0	0	0	0	0	0	0	0	0	0	0	5	1	1	0	1	1	0	0	1	0	0	0	1	0	1	0	0	0	0	0	1	0	0	0	0	2	1
M01178:22:000000000-AJVU0:1:1101:7851:8443	317	44	gb|KC851961.1|	Octopus	Octopus	vulgaris	97.79	0	0	0	0	0	0	0	0	0	0	0	0	0	0	0	0	0	0	0	0	0	0	0	0	0	0	0	0	0	0	44	0	0	0	0	0	0	0	0	0	0	0
M01178:22:000000000-AJVU0:1:1112:14641:9370	317	77	gb|KC851987.1|	Octopus	Octopus	vulgaris	98.11	0	0	5	0	0	0	0	0	0	0	0	0	0	0	0	3	1	4	0	1	1	0	0	0	0	0	0	1	0	0	1	2	1	0	1	0	0	1	0	0	5	1
M01178:22:000000000-AJVU0:1:2101:9874:5631	318	164	gb|KC851987.1|	Octopus	Octopus	vulgaris	98.11	0	0	4	0	1	0	0	0	0	0	0	0	0	1	0	3	0	5	1	4	0	0	0	0	0	0	0	8	1	0	0	4	1	0	5	0	0	5	1	0	8	2
M01178:22:000000000-AJVU0:1:1102:21709:24880	317	58	gb|KC851987.1|	Octopus	Octopus	vulgaris	97.48	0	0	1	0	2	0	0	0	0	0	0	0	0	2	1	1	0	5	0	0	1	0	0	0	0	0	0	2	0	0	0	3	0	0	2	0	0	1	0	0	6	3
M01178:22:000000000-AJVU0:1:2106:26773:12170	317	250	gb|KC851987.1|	Octopus	Octopus	vulgaris	97.79	4	0	7	0	1	0	0	0	0	0	0	0	0	0	0	12	1	8	0	7	0	1	0	0	0	0	0	16	0	0	0	12	0	0	9	0	0	5	0	0	14	9
M01178:22:000000000-AJVU0:1:1101:22610:7831	313	37	gb|KC851987.1|	Octopus	Octopus	vulgaris	98.08	0	0	3	0	0	0	0	0	0	0	0	0	0	0	0	2	0	2	0	0	0	0	0	0	0	0	0	1	0	0	0	0	0	0	1	0	0	2	0	0	1	1
M01178:22:000000000-AJVU0:1:1101:19812:9267	317	50	gb|KC851998.1|	Octopus	Octopus	vulgaris	98.11	0	0	0	0	0	0	0	2	0	0	0	0	1	0	0	0	0	0	1	0	1	1	0	1	1	0	1	0	1	0	0	0	1	0	0	2	1	0	2	0	1	1
M01178:22:000000000-AJVU0:1:1106:28976:10295	317	65	gb|KC851961.1|	Octopus	Octopus	vulgaris	97.79	0	0	0	0	0	0	0	0	0	0	0	0	0	0	0	0	0	0	0	0	0	0	0	0	0	0	0	0	0	0	65	0	0	0	0	0	0	0	0	0	0	0
M01178:22:000000000-AJVU0:1:1107:16745:24910	317	75	gb|KC851998.1|	Octopus	Octopus	vulgaris	98.11	0	0	0	0	0	1	0	1	0	0	0	0	7	0	0	1	4	0	1	0	2	1	0	0	1	0	1	0	2	4	0	0	1	2	0	4	1	0	2	1	0	0
M01178:22:000000000-AJVU0:1:1109:26156:15769	317	59	gb|KC851991.1|	Octopus	Octopus	vulgaris	95.9	0	0	1	0	1	0	0	0	2	0	0	1	1	0	0	0	0	0	0	0	0	0	0	0	0	0	0	0	1	0	51	0	0	0	0	0	0	0	0	0	0	0
M01178:22:000000000-AJVU0:1:1102:22359:1307	317	65	gb|KC851998.1|	Octopus	Octopus	vulgaris	98.11	0	0	0	0	0	0	0	0	0	1	0	0	0	0	1	0	1	0	0	1	1	1	0	0	0	0	2	0	0	1	0	0	1	4	0	0	0	0	0	2	0	0
M01178:22:000000000-AJVU0:1:1102:23817:16988	317	60	gb|KC851998.1|	Octopus	Octopus	vulgaris	97.79	0	0	0	0	0	0	0	0	0	0	0	1	2	0	0	0	0	1	3	0	3	0	0	1	1	0	1	0	1	2	0	0	0	0	1	2	0	0	1	0	1	0
M01178:22:000000000-AJVU0:1:1117:29009:8868	317	86	gb|KC851961.1|	Octopus	Octopus	vulgaris	98.11	0	0	0	0	0	0	0	0	4	0	0	0	0	0	0	0	0	0	0	0	0	0	0	0	0	0	0	0	0	0	82	0	0	0	0	0	0	0	0	0	0	0
M01178:22:000000000-AJVU0:1:1114:19707:21834	317	118	gb|KC851987.1|	Octopus	Octopus	vulgaris	97.79	0	0	4	0	3	0	0	0	0	0	1	0	0	2	0	2	0	6	0	4	0	0	0	0	0	0	0	4	0	0	0	9	0	0	4	1	0	2	1	0	8	6
M01178:22:000000000-AJVU0:1:1101:15373:5455	317	54	gb|KC851998.1|	Octopus	Octopus	vulgaris	98.11	0	0	0	0	0	0	0	0	0	0	0	0	2	0	0	1	1	1	0	0	2	4	0	0	0	0	0	1	2	1	0	0	1	5	0	2	0	0	0	0	0	0
M01178:22:000000000-AJVU0:1:1109:17707:8580	317	81	gb|KC851998.1|	Octopus	Octopus	vulgaris	97.79	0	0	2	0	0	2	0	0	0	2	0	4	3	1	1	0	0	0	0	0	3	0	1	0	0	0	1	2	0	0	0	1	2	0	0	0	2	2	2	1	0	1
M01178:22:000000000-AJVU0:1:1119:7409:22856	317	129	gb|KC851987.1|	Octopus	Octopus	vulgaris	98.11	4	0	1	0	1	1	0	0	0	0	0	0	0	0	0	7	0	4	0	3	0	0	0	0	0	0	0	6	0	0	0	6	0	0	6	0	0	1	0	0	8	4
M01178:22:000000000-AJVU0:1:1101:10107:18624	317	41	gb|KC851987.1|	Octopus	Octopus	vulgaris	97.79	1	0	0	0	0	0	0	0	0	0	0	0	0	1	0	3	0	2	0	0	0	0	0	0	0	0	0	1	0	0	0	2	0	0	0	0	0	1	0	0	3	0
M01178:22:000000000-AJVU0:1:2105:18347:21733	315	187	gb|KC851998.1|	Octopus	Octopus	vulgaris	97.78	2	0	1	0	0	2	1	1	0	3	0	1	9	1	0	3	4	4	1	1	1	3	0	1	1	0	1	1	3	1	0	2	1	0	0	1	2	1	4	0	2	3
M01178:22:000000000-AJVU0:1:1101:6135:21545	317	45	gb|KC851961.1|	Octopus	Octopus	vulgaris	98.11	0	0	0	0	0	0	0	0	0	0	0	0	0	0	0	0	0	0	0	0	0	0	0	0	0	0	0	0	0	0	45	0	0	0	0	0	0	0	0	0	0	0
M01178:22:000000000-AJVU0:1:1101:19262:12749	316	64	gb|KC851998.1|	Octopus	Octopus	vulgaris	97.47	0	0	0	0	0	1	0	1	0	0	0	0	1	0	1	0	0	0	0	0	0	0	0	0	1	3	3	0	1	0	0	0	3	0	0	1	1	0	1	1	0	0
M01178:22:000000000-AJVU0:1:1101:19977:2264	317	60	gb|KC851998.1|	Octopus	Octopus	vulgaris	98.11	0	0	0	0	0	2	0	2	0	0	0	0	2	0	1	0	1	0	0	0	1	0	0	24	1	0	2	0	1	0	0	0	0	1	0	0	2	0	1	0	0	0
M01178:22:000000000-AJVU0:1:1112:20823:15368	314	119	gb|KC851998.1|	Octopus	Octopus	vulgaris	98.09	0	0	1	0	0	0	0	0	0	1	0	3	5	0	1	0	6	0	1	1	2	0	0	0	1	0	1	1	2	3	0	0	0	4	0	1	1	2	1	2	1	0
M01178:22:000000000-AJVU0:1:1102:20336:7697	312	53	gb|KC851987.1|	Octopus	Octopus	vulgaris	98.08	2	0	2	0	0	0	0	0	0	0	0	0	0	0	0	0	0	1	0	2	0	0	0	0	0	0	0	2	0	0	0	1	0	0	3	0	0	0	0	0	4	5
M01178:22:000000000-AJVU0:1:2109:8346:11044	317	253	gb|KC851998.1|	Octopus	Octopus	vulgaris	98.11	0	0	1	0	0	4	0	1	0	2	0	1	9	1	7	4	10	0	3	2	4	2	0	1	4	0	3	5	5	3	0	1	0	5	0	4	2	2	5	1	4	3
M01178:22:000000000-AJVU0:1:1104:7635:7354	317	72	gb|KC851998.1|	Octopus	Octopus	vulgaris	97.79	0	0	0	0	0	0	1	0	0	1	0	2	2	0	2	0	3	0	0	0	3	0	0	0	1	0	1	0	1	1	0	0	2	2	0	2	0	1	1	0	0	0
M01178:22:000000000-AJVU0:1:2106:22986:17770	317	176	gb|KC851998.1|	Octopus	Octopus	vulgaris	98.11	0	0	4	0	2	1	0	0	0	2	0	1	4	0	1	2	5	2	1	0	6	0	0	0	1	0	2	3	2	4	0	4	3	6	2	2	1	1	4	2	3	1
M01178:22:000000000-AJVU0:1:1106:26907:8312	317	71	gb|KC851987.1|	Octopus	Octopus	vulgaris	97.79	0	0	4	0	1	0	0	0	0	0	0	0	0	0	0	3	0	3	0	2	0	0	0	0	0	0	0	2	0	0	0	1	0	0	2	0	0	1	0	0	2	4
M01178:22:000000000-AJVU0:1:1101:22632:18956	316	45	gb|KC851987.1|	Octopus	Octopus	vulgaris	98.1	0	0	3	0	2	0	0	0	0	0	0	0	0	0	0	2	0	1	0	2	0	0	0	0	0	0	0	0	0	1	0	1	0	0	3	0	0	1	0	0	4	3
M01178:22:000000000-AJVU0:1:1101:23342:11806	316	65	gb|KC852008.1|	Octopus	Octopus	vulgaris	97.78	0	0	0	0	0	0	0	0	0	0	0	0	0	0	0	1	0	22	0	0	0	0	0	0	0	0	0	0	0	40	0	0	0	0	0	0	0	0	0	0	0	0
M01178:22:000000000-AJVU0:1:1110:28566:15083	315	83	gb|KC851961.1|	Octopus	Octopus	vulgaris	98.41	0	0	0	0	0	0	0	0	0	0	0	0	0	0	0	0	0	0	0	0	0	0	0	0	0	0	0	0	0	0	83	0	0	0	0	0	0	0	0	0	0	0
M01178:22:000000000-AJVU0:1:1101:18845:24350	317	43	gb|KC851987.1|	Octopus	Octopus	vulgaris	97.79	0	0	3	0	0	0	0	0	0	0	0	0	0	0	0	5	0	1	0	1	0	0	0	0	0	0	0	1	0	0	0	1	0	0	1	0	0	0	0	0	3	0
M01178:22:000000000-AJVU0:1:1109:24999:14983	317	94	gb|KC851998.1|	Octopus	Octopus	vulgaris	98.11	0	0	0	0	0	0	1	0	0	0	0	1	7	0	1	1	1	0	2	0	6	1	0	0	0	2	0	0	1	4	0	0	1	4	0	2	1	0	0	1	1	1
M01178:22:000000000-AJVU0:1:1113:3644:15457	309	92	gb|KC852007.1|	Octopus	Octopus	vulgaris	88.67	0	0	0	0	0	0	0	0	1	0	0	1	1	0	0	0	2	0	0	0	1	1	0	1	0	0	0	1	1	0	68	1	0	1	3	1	1	0	0	0	0	0
M01178:22:000000000-AJVU0:1:1115:29403:12315	316	101	gb|KC851961.1|	Octopus	Octopus	vulgaris	98.42	0	0	0	0	0	0	0	0	9	0	0	0	0	0	0	0	0	0	0	0	0	0	0	0	0	0	0	1	0	0	91	0	0	0	0	0	0	0	0	0	0	0
M01178:22:000000000-AJVU0:1:1106:27850:19746	317	70	gb|KC851961.1|	Octopus	Octopus	vulgaris	98.11	0	0	0	0	0	0	0	0	6	0	0	0	0	0	0	0	0	0	0	0	1	0	0	0	0	0	0	0	0	0	60	0	0	0	0	0	0	0	0	0	0	0
M01178:22:000000000-AJVU0:1:2103:20061:11076	314	138	gb|KC851998.1|	Octopus	Octopus	vulgaris	98.09	0	0	2	0	0	2	0	0	0	0	0	0	2	0	0	9	4	2	0	0	1	0	0	0	0	0	1	4	1	1	0	4	0	4	1	2	1	2	0	0	7	1
M01178:22:000000000-AJVU0:1:1101:11681:24545	317	45	gb|KC851998.1|	Octopus	Octopus	vulgaris	98.11	0	0	0	0	0	2	1	0	0	0	0	0	1	0	0	0	2	0	0	0	1	0	0	0	1	0	1	0	0	0	0	0	0	0	0	1	0	0	2	1	0	1
M01178:22:000000000-AJVU0:1:1104:23568:13501	318	65	dbj|AB158363.1|	Octopus	Octopus	vulgaris	88.99	0	0	0	0	0	2	0	0	1	0	0	2	0	0	1	0	2	0	1	0	1	0	0	1	0	1	3	1	2	1	19	1	0	0	3	2	0	1	1	0	3	1
M01178:22:000000000-AJVU0:1:1101:12902:7251	317	47	gb|KC851998.1|	Octopus	Octopus	vulgaris	98.11	0	0	0	0	0	0	0	0	0	0	0	0	2	0	0	1	1	0	1	0	0	0	1	0	2	0	0	0	0	1	0	0	2	3	0	1	0	0	2	0	0	0
M01178:22:000000000-AJVU0:1:2105:13551:2999	317	155	gb|KC851961.1|	Octopus	Octopus	vulgaris	98.11	0	0	0	0	0	0	0	0	5	0	0	0	0	0	0	0	0	0	0	0	0	0	0	0	0	0	0	0	0	0	148	0	0	0	0	0	0	0	0	0	0	0
M01178:22:000000000-AJVU0:1:1108:11994:23318	316	55	gb|KC851987.1|	Octopus	Octopus	vulgaris	97.78	1	0	3	0	0	0	0	0	0	0	0	0	0	0	0	2	0	1	0	0	0	0	0	0	0	0	0	3	0	0	0	0	0	0	2	0	0	4	1	0	1	3
M01178:22:000000000-AJVU0:1:1103:4704:17124	317	53	gb|KC851998.1|	Octopus	Octopus	vulgaris	98.11	0	0	0	0	0	2	0	0	0	0	0	1	3	0	0	0	2	0	1	0	0	0	1	1	1	0	0	0	1	0	0	0	0	1	0	1	0	0	2	0	0	0
M01178:22:000000000-AJVU0:1:1104:6306:18258	317	73	gb|KC851998.1|	Octopus	Octopus	vulgaris	97.79	0	0	0	0	0	1	1	0	0	0	0	0	3	0	1	0	1	0	1	0	1	1	0	0	0	0	3	0	0	1	0	0	1	1	0	1	1	1	2	2	0	3
M01178:22:000000000-AJVU0:1:1108:19959:8530	315	70	gb|KC851987.1|	Octopus	Octopus	vulgaris	98.1	0	0	2	0	1	0	0	0	0	0	0	0	0	0	0	4	0	3	0	2	0	0	0	0	0	0	0	3	0	0	0	2	0	0	3	0	0	2	0	0	2	2
M01178:22:000000000-AJVU0:1:1102:24382:11502	317	56	gb|KC851998.1|	Octopus	Octopus	vulgaris	98.11	0	0	0	0	0	0	0	1	0	1	0	0	1	0	2	0	1	0	0	0	3	1	0	0	0	0	0	0	0	2	0	0	2	3	1	0	0	0	1	0	0	0
M01178:22:000000000-AJVU0:1:1113:24971:14230	313	93	gb|KC851987.1|	Octopus	Octopus	vulgaris	98.4	1	0	3	0	0	0	0	0	0	0	0	1	0	2	0	3	0	4	0	1	0	0	0	0	0	0	0	3	0	0	0	4	0	0	2	0	0	4	0	0	3	2
M01178:22:000000000-AJVU0:1:1106:22056:24504	317	69	gb|KC851998.1|	Octopus	Octopus	vulgaris	98.11	0	0	1	1	0	0	0	0	0	2	0	1	5	0	3	0	5	0	0	0	4	0	0	0	0	0	0	0	3	2	0	0	2	0	0	3	0	0	1	1	0	0
M01178:22:000000000-AJVU0:1:1101:15319:22935	316	43	gb|KC851998.1|	Octopus	Octopus	vulgaris	98.1	0	0	0	0	0	1	0	0	0	0	0	0	3	0	0	0	1	0	1	0	3	0	0	16	0	0	0	0	1	0	0	0	0	0	0	0	0	0	0	1	0	0
M01178:22:000000000-AJVU0:1:2104:23301:17372	316	99	gb|KC851998.1|	Octopus	Octopus	vulgaris	97.47	0	1	1	0	0	1	0	0	0	0	0	3	1	0	2	0	2	0	0	3	3	0	0	0	1	1	5	2	3	1	0	1	0	1	0	1	1	0	1	1	1	1
M01178:22:000000000-AJVU0:1:1108:26340:14610	312	65	gb|KC851998.1|	Octopus	Octopus	vulgaris	98.4	0	0	3	0	0	2	0	0	0	2	0	0	1	0	0	0	1	2	0	0	0	0	0	0	0	0	0	3	0	2	0	1	0	1	1	0	0	0	0	1	1	0
M01178:22:000000000-AJVU0:1:1101:11287:20437	319	48	dbj|AB158363.1|	Octopus	Octopus	vulgaris	88.4	0	0	0	0	0	0	0	0	0	0	0	0	0	0	4	0	0	0	0	1	0	0	0	0	3	0	25	0	0	0	2	0	0	0	0	1	1	0	0	0	0	0
M01178:22:000000000-AJVU0:1:1104:27448:16687	314	46	gb|KC852008.1|	Octopus	Octopus	vulgaris	97.77	0	0	2	0	0	0	0	0	0	0	0	0	0	0	0	1	0	1	0	0	0	0	0	0	0	0	0	2	0	0	1	2	0	0	1	0	0	1	0	0	4	2
M01178:22:000000000-AJVU0:1:1107:14916:1765	317	65	gb|KC851998.1|	Octopus	Octopus	vulgaris	98.11	0	0	0	0	0	1	0	1	0	0	0	1	0	0	0	1	3	1	0	0	4	0	0	0	0	0	1	1	1	0	0	0	1	0	0	0	0	1	0	0	0	2
M01178:22:000000000-AJVU0:1:2103:14854:4669	314	152	gb|KC851998.1|	Octopus	Octopus	vulgaris	98.09	1	0	0	0	0	2	0	2	0	0	0	3	6	1	2	0	5	1	1	0	2	2	0	4	0	0	3	1	2	4	0	0	4	5	0	3	3	0	0	0	0	0
M01178:22:000000000-AJVU0:1:1104:22357:23042	317	52	gb|KC851987.1|	Octopus	Octopus	vulgaris	97.79	1	0	2	0	0	0	0	0	0	0	0	0	0	0	0	1	0	3	0	0	0	0	0	0	0	0	0	1	1	0	0	2	0	0	3	0	0	2	0	0	2	3
M01178:22:000000000-AJVU0:1:1102:25381:22374	317	60	gb|KC851998.1|	Octopus	Octopus	vulgaris	97.79	0	0	0	0	0	0	1	0	0	0	0	0	4	0	1	1	2	0	1	0	2	0	0	4	1	0	3	0	1	0	0	0	2	0	0	2	0	1	1	1	0	0
M01178:22:000000000-AJVU0:1:1101:23422:13693	317	47	gb|KC851998.1|	Octopus	Octopus	vulgaris	98.11	0	0	0	0	0	1	0	0	0	0	0	1	5	1	2	0	0	0	0	0	1	0	1	1	0	0	0	0	0	2	0	0	2	1	0	0	1	0	1	2	0	0
M01178:22:000000000-AJVU0:1:1108:24821:20352	311	73	gb|KC851998.1|	Octopus	Octopus	vulgaris	98.39	0	0	0	0	0	0	0	0	0	1	0	1	1	0	0	1	2	0	0	0	3	1	0	0	1	0	3	0	0	2	0	1	3	0	0	1	1	3	0	1	1	0
M01178:22:000000000-AJVU0:1:1109:28569:8628	315	64	gb|KC851997.1|	Octopus	Octopus	vulgaris	98.1	0	0	0	0	0	0	0	0	5	0	0	0	0	0	0	0	0	0	0	0	0	0	0	0	0	0	0	0	0	0	59	0	0	0	0	0	0	0	0	0	0	0
M01178:22:000000000-AJVU0:1:1101:24153:9468	316	37	gb|KC851987.1|	Octopus	Octopus	vulgaris	97.78	1	0	0	0	0	0	0	0	0	0	0	0	0	0	0	1	0	0	0	1	0	0	0	0	0	0	0	3	0	0	0	4	0	0	1	0	0	1	0	0	1	1
M01178:22:000000000-AJVU0:1:1104:23957:7514	314	63	gb|KC851998.1|	Octopus	Octopus	vulgaris	98.41	0	0	0	0	0	0	1	1	0	1	0	2	0	0	1	0	2	0	0	1	3	0	0	1	0	0	2	0	1	2	0	0	0	1	0	2	0	0	0	0	0	0
M01178:22:000000000-AJVU0:1:1101:21784:6795	318	55	dbj|AB158363.1|	Octopus	Octopus	vulgaris	89.31	0	0	2	0	0	0	0	0	1	0	0	1	1	0	0	0	1	0	0	0	0	0	0	2	0	0	3	0	0	1	23	1	5	0	0	2	0	0	0	1	1	0
M01178:22:000000000-AJVU0:1:1107:27526:11034	316	75	gb|KC851998.1|	Octopus	Octopus	vulgaris	98.1	0	0	0	0	0	1	2	1	0	1	0	3	2	0	0	0	3	0	0	0	0	1	0	0	1	0	4	0	2	4	0	1	1	1	0	0	1	0	0	1	0	0
M01178:22:000000000-AJVU0:1:1101:13007:24446	284	72	gb|KC851998.1|	Octopus	Octopus	vulgaris	93.31	0	0	0	0	0	0	0	0	0	0	0	0	0	0	0	0	0	0	0	0	0	0	0	0	0	0	0	0	0	0	0	0	0	0	0	0	0	0	0	0	0	0
M01178:22:000000000-AJVU0:1:1101:27187:13803	317	38	gb|KC851987.1|	Octopus	Octopus	vulgaris	97.79	2	0	4	0	2	0	0	0	0	0	0	0	0	1	0	2	0	1	0	1	0	0	0	0	0	0	0	3	0	0	0	0	0	0	1	0	0	0	0	0	0	2
M01178:22:000000000-AJVU0:1:2110:4864:18761	317	322	gb|KC851987.1|	Octopus	Octopus	vulgaris	97.79	3	0	11	0	2	1	0	0	0	0	0	0	0	2	0	16	0	7	0	8	0	0	0	1	0	0	0	19	0	0	0	5	0	0	12	0	0	8	1	0	26	7
M01178:22:000000000-AJVU0:1:1113:14291:2367	316	97	gb|KC851961.1|	Octopus	Octopus	vulgaris	98.1	0	0	0	0	0	0	0	0	3	0	0	0	0	0	0	0	0	0	0	0	0	0	0	0	0	0	0	0	0	0	94	0	0	0	0	0	0	0	0	0	0	0
M01178:22:000000000-AJVU0:1:1119:20670:4603	316	136	gb|KC851961.1|	Octopus	Octopus	vulgaris	98.1	0	0	0	0	0	0	0	0	5	0	0	0	0	0	0	0	0	0	0	0	0	0	0	0	0	0	0	0	0	0	131	0	0	0	0	0	0	0	0	0	0	0
M01178:22:000000000-AJVU0:1:1115:20345:11890	309	87	gb|KC851987.1|	Octopus	Octopus	vulgaris	98.71	0	0	3	0	1	0	0	0	0	0	0	0	0	1	0	6	0	3	0	2	0	0	0	0	1	0	0	6	0	0	0	2	0	0	4	0	0	1	0	0	6	3
M01178:22:000000000-AJVU0:1:1102:23280:19741	316	62	gb|KC852000.1|	Octopus	Octopus	vulgaris	97.78	0	0	0	0	0	1	1	1	0	0	0	0	3	0	0	0	1	1	0	0	2	0	0	0	1	0	1	0	0	2	0	0	1	1	0	2	0	0	1	3	0	0
M01178:22:000000000-AJVU0:1:1101:28079:15074	317	29	gb|KC851961.1|	Octopus	Octopus	vulgaris	98.11	0	0	0	0	0	0	0	0	0	0	0	0	0	0	0	0	0	0	0	0	0	0	0	0	0	0	0	0	0	0	29	0	0	0	0	0	0	0	0	0	0	0
M01178:22:000000000-AJVU0:1:1117:24248:18529	315	126	gb|KC311412.1|	Octopus	Octopus	vulgaris	98.41	1	0	5	0	0	1	0	0	5	1	0	0	0	1	0	3	0	2	0	0	0	0	0	0	2	0	2	3	3	0	13	2	0	1	3	0	0	2	0	1	2	2
M01178:22:000000000-AJVU0:1:2110:26932:16214	317	266	gb|KC851998.1|	Octopus	Octopus	vulgaris	98.11	1	0	0	0	0	2	2	2	0	4	0	1	7	0	1	0	8	0	2	0	8	8	0	3	4	1	6	0	7	12	0	0	4	7	3	4	0	0	8	4	1	0
M01178:22:000000000-AJVU0:1:1102:26457:13689	308	66	gb|KC851998.1|	Octopus	Octopus	vulgaris	98.38	0	0	0	0	0	2	1	1	0	2	0	1	3	0	1	0	2	0	1	1	1	0	0	0	2	1	3	0	0	0	0	1	1	1	0	0	1	1	0	0	0	0
M01178:22:000000000-AJVU0:1:1101:11537:22671	317	40	gb|KC851998.1|	Octopus	Octopus	vulgaris	98.11	0	0	0	0	0	0	0	0	0	0	0	1	2	0	0	0	2	0	1	0	0	0	0	1	1	0	0	0	0	0	0	1	1	1	0	1	0	0	0	0	0	0
M01178:22:000000000-AJVU0:1:1105:24417:16387	318	57	dbj|AB158363.1|	Octopus	Octopus	vulgaris	88.05	0	0	0	0	0	0	0	0	0	0	0	0	0	0	0	0	0	0	1	0	0	1	0	0	0	0	2	2	2	2	26	0	2	2	2	0	1	2	0	0	0	0
M01178:22:000000000-AJVU0:1:1102:14517:2591	318	51	gb|KC851987.1|	Octopus	Octopus	vulgaris	97.48	0	0	0	0	0	0	0	0	0	0	0	0	0	1	0	0	0	1	0	1	0	0	0	0	0	0	0	2	0	0	0	0	0	0	2	0	0	0	0	0	1	5
M01178:22:000000000-AJVU0:1:2103:5922:20393	318	151	dbj|AB158363.1|	Octopus	Octopus	vulgaris	87.74	0	0	0	0	0	0	0	0	0	0	0	1	0	0	41	0	0	0	0	0	0	0	0	0	12	10	36	1	0	0	6	0	1	0	0	1	0	0	0	0	1	0
M01178:22:000000000-AJVU0:1:1107:2610:8426	317	80	gb|KC851987.1|	Octopus	Octopus	vulgaris	97.79	0	0	0	0	3	0	0	0	0	0	0	0	0	0	0	8	0	2	0	1	0	0	0	0	0	0	0	2	0	0	0	3	0	0	3	0	0	0	0	0	3	3
M01178:22:000000000-AJVU0:1:1101:8640:18368	317	55	gb|KC851998.1|	Octopus	Octopus	vulgaris	98.11	0	0	0	0	0	2	0	0	0	0	0	0	1	0	0	0	2	0	0	0	0	0	0	0	0	0	1	0	0	3	2	0	1	6	0	0	0	0	1	1	0	0
M01178:22:000000000-AJVU0:1:1105:25460:11418	317	52	gb|KC851987.1|	Octopus	Octopus	vulgaris	97.79	0	0	0	0	0	0	0	0	0	0	0	0	0	1	0	3	0	1	0	2	0	0	0	0	0	0	0	2	0	0	1	1	0	0	1	0	0	2	0	0	3	4
M01178:22:000000000-AJVU0:1:1105:25785:10157	317	47	gb|KC851961.1|	Octopus	Octopus	vulgaris	98.42	0	0	0	0	0	0	0	0	2	0	0	0	0	0	0	0	0	0	0	0	0	0	0	0	0	0	0	0	0	0	45	0	0	0	0	0	0	0	0	0	0	0
M01178:22:000000000-AJVU0:1:1117:25276:18950	317	108	gb|KC851998.1|	Octopus	Octopus	vulgaris	98.11	0	0	0	0	0	1	0	1	0	1	0	2	2	0	1	4	1	3	1	0	4	2	0	0	1	0	1	2	0	2	0	0	1	2	1	1	0	0	4	0	2	0
M01178:22:000000000-AJVU0:1:1101:14157:21524	317	42	gb|KC851998.1|	Octopus	Octopus	vulgaris	97.79	0	0	1	0	0	0	0	0	0	0	0	0	1	0	0	1	2	0	1	0	0	2	0	0	0	1	1	0	0	0	0	0	0	0	0	1	0	0	2	0	0	0
M01178:22:000000000-AJVU0:1:1101:23565:9062	317	38	gb|KC851987.1|	Octopus	Octopus	vulgaris	97.79	0	0	0	0	0	0	0	0	0	0	0	0	0	0	0	5	0	2	0	1	0	0	0	0	0	0	0	1	0	0	0	0	0	0	1	0	0	0	0	0	2	1
M01178:22:000000000-AJVU0:1:1101:22489:23728	317	54	gb|KC851998.1|	Octopus	Octopus	vulgaris	98.11	0	0	0	0	0	2	0	0	0	0	0	3	1	0	1	0	3	0	1	1	3	0	0	0	1	0	0	0	1	2	0	0	1	1	0	0	0	0	0	0	0	0
M01178:22:000000000-AJVU0:1:1101:24629:15010	314	49	gb|KC851987.1|	Octopus	Octopus	vulgaris	98.09	0	0	2	0	1	0	0	0	0	0	0	0	0	0	0	2	1	1	0	0	0	0	0	0	0	0	0	2	0	0	0	0	0	0	2	0	0	0	1	0	7	2
M01178:22:000000000-AJVU0:1:1103:26805:13427	317	63	gb|KC851998.1|	Octopus	Octopus	vulgaris	98.11	0	0	1	0	0	0	0	0	0	0	0	2	1	0	0	0	1	0	0	0	3	0	1	1	1	0	2	1	1	2	0	0	0	1	0	0	3	0	3	1	1	0
M01178:22:000000000-AJVU0:1:1101:14514:24889	316	52	gb|KC851998.1|	Octopus	Octopus	vulgaris	97.78	0	0	0	0	0	0	0	0	0	0	0	0	3	0	2	0	1	0	1	0	1	0	0	0	0	0	1	2	0	0	0	1	0	1	0	1	0	1	2	0	1	0
M01178:22:000000000-AJVU0:1:1104:8778:15456	317	60	gb|KC851961.1|	Octopus	Octopus	vulgaris	98.11	0	0	0	0	0	0	0	0	2	0	0	0	0	0	0	0	0	0	0	0	1	0	0	0	0	0	0	0	0	0	55	0	0	0	0	0	0	0	0	0	0	0
M01178:22:000000000-AJVU0:1:1117:6585:17022	317	136	gb|KC851998.1|	Octopus	Octopus	vulgaris	98.11	0	0	1	0	0	4	0	1	0	1	0	4	3	0	0	0	1	0	0	0	3	1	0	0	3	1	5	2	1	4	0	2	3	0	1	1	0	1	5	3	0	2
M01178:22:000000000-AJVU0:1:1101:20315:22849	317	20	gb|KC851987.1|	Octopus	Octopus	vulgaris	97.79	1	0	1	0	0	0	0	0	0	0	0	0	0	0	0	0	0	2	0	0	0	0	0	0	0	0	0	0	0	0	0	0	0	0	0	0	0	1	0	0	1	0
M01178:22:000000000-AJVU0:1:1102:27002:10827	317	59	gb|KC851998.1|	Octopus	Octopus	vulgaris	97.48	0	0	0	0	0	0	0	0	0	1	0	1	3	0	0	0	1	0	1	0	0	1	0	0	0	0	1	0	3	4	0	0	0	0	0	1	0	0	1	0	0	0
M01178:22:000000000-AJVU0:1:1101:21954:19683	317	52	gb|KC851987.1|	Octopus	Octopus	vulgaris	97.79	0	0	2	0	1	0	0	0	0	0	0	0	0	0	0	2	0	1	0	0	0	0	0	0	0	0	0	6	0	0	0	1	0	1	0	0	0	2	0	0	2	3
M01178:22:000000000-AJVU0:1:1103:26593:20891	317	65	gb|KC851987.1|	Octopus	Octopus	vulgaris	97.79	1	0	1	0	1	0	0	0	0	0	0	0	0	0	0	4	0	2	0	0	0	0	0	0	0	0	0	2	0	0	0	3	0	0	2	0	0	4	0	0	3	4
M01178:22:000000000-AJVU0:1:1101:19499:7804	317	38	gb|KC851961.1|	Octopus	Octopus	vulgaris	98.11	0	0	0	0	0	0	0	0	2	0	0	0	0	0	0	0	0	0	0	0	0	0	0	0	0	0	0	0	0	0	36	0	0	0	0	0	0	0	0	0	0	0
M01178:22:000000000-AJVU0:1:1102:19592:18857	316	31	gb|KC851961.1|	Octopus	Octopus	vulgaris	98.1	0	0	0	0	0	0	0	0	1	0	0	0	0	0	0	0	0	0	0	0	0	0	0	0	0	0	0	0	0	0	29	0	0	0	0	0	0	0	0	0	0	0
M01178:22:000000000-AJVU0:1:1101:23064:22120	315	44	gb|KC851987.1|	Octopus	Octopus	vulgaris	98.1	1	0	1	0	1	1	0	1	0	0	0	1	0	0	0	3	0	1	0	0	0	0	0	1	0	0	0	4	0	0	0	1	0	1	1	0	0	1	0	0	2	1
M01178:22:000000000-AJVU0:1:1102:19104:21244	317	56	dbj|AB158363.1|	Octopus	Octopus	vulgaris	88.96	0	0	0	0	0	0	0	2	3	0	0	0	0	1	1	0	0	1	2	1	1	0	0	1	0	0	1	1	0	1	23	1	1	2	0	0	0	4	0	0	0	1
M01178:22:000000000-AJVU0:1:1102:20652:1668	317	63	gb|KC851998.1|	Octopus	Octopus	vulgaris	98.11	0	0	1	0	0	1	0	1	0	0	0	0	1	0	0	0	1	0	0	0	2	0	0	0	0	0	2	0	1	0	0	0	1	2	0	2	2	0	0	1	0	0
M01178:22:000000000-AJVU0:1:1115:20992:12232	314	116	gb|KC851998.1|	Octopus	Octopus	vulgaris	98.09	1	0	0	0	1	2	1	0	0	1	0	2	1	0	0	0	2	2	2	0	4	3	0	0	2	0	2	1	3	6	0	0	2	3	0	3	3	0	0	2	1	1
M01178:22:000000000-AJVU0:1:1102:23734:21392	313	50	gb|KC851998.1|	Octopus	Octopus	vulgaris	98.08	0	0	0	0	0	1	0	0	0	0	0	0	1	0	7	0	2	0	0	0	1	0	0	0	2	0	2	0	1	1	0	0	1	0	1	1	0	0	1	0	0	0
M01178:22:000000000-AJVU0:1:2102:21550:5129	317	135	gb|KC851998.1|	Octopus	Octopus	vulgaris	98.11	0	0	0	0	0	1	0	1	0	0	0	5	3	0	0	1	2	0	0	0	6	0	0	8	0	1	3	0	2	8	0	1	1	2	0	2	0	2	1	2	0	2
M01178:22:000000000-AJVU0:1:1106:14546:2489	317	61	gb|KC851987.1|	Octopus	Octopus	vulgaris	98.11	0	0	2	0	0	0	0	0	0	0	1	0	0	0	0	4	0	2	0	0	0	0	0	0	0	0	1	2	0	0	0	4	0	0	2	1	0	2	0	0	2	1
M01178:22:000000000-AJVU0:1:1102:22573:16645	317	35	gb|KC852008.1|	Octopus	Octopus	vulgaris	98.11	0	0	0	0	0	1	0	0	3	0	0	0	1	0	0	0	0	0	0	0	0	0	0	0	0	0	0	0	0	0	15	0	1	1	0	0	0	0	0	0	0	0
M01178:22:000000000-AJVU0:1:1108:28966:10013	317	60	gb|KC851987.1|	Octopus	Octopus	vulgaris	97.79	1	0	1	0	0	0	0	0	0	0	0	0	1	0	0	2	0	3	0	0	0	0	0	0	0	0	0	3	0	0	0	2	0	0	8	0	0	1	0	1	1	2
M01178:22:000000000-AJVU0:1:1105:15594:16063	315	65	gb|KC851998.1|	Octopus	Octopus	vulgaris	97.78	0	0	0	0	0	0	0	1	0	0	0	2	1	0	0	0	3	0	0	0	4	1	2	0	1	1	3	0	1	0	0	0	0	1	0	1	0	0	0	0	0	1
M01178:22:000000000-AJVU0:1:1106:27095:12703	317	59	gb|KC851987.1|	Octopus	Octopus	vulgaris	97.79	0	0	1	0	1	0	0	0	0	0	0	0	0	0	0	3	0	2	0	0	0	0	0	0	0	0	0	5	0	0	0	4	2	1	1	0	0	0	0	0	3	2
M01178:22:000000000-AJVU0:1:2101:24761:11262	317	135	gb|KC851987.1|	Octopus	Octopus	vulgaris	98.11	1	0	5	0	0	0	1	1	0	0	0	1	1	1	2	4	1	3	0	2	2	0	0	0	0	0	3	4	3	1	2	0	0	0	0	1	1	3	1	0	2	2
M01178:22:000000000-AJVU0:1:2102:15954:11282	317	170	gb|KC851961.1|	Octopus	Octopus	vulgaris	98.42	0	0	0	0	0	0	0	1	3	0	0	2	1	0	0	0	0	0	0	0	0	0	0	0	0	0	0	0	0	2	149	0	0	1	0	1	0	0	0	0	0	0
M01178:22:000000000-AJVU0:1:1112:16985:12745	315	77	gb|KC851998.1|	Octopus	Octopus	vulgaris	98.41	0	0	1	0	0	2	2	1	0	0	0	2	4	0	1	0	1	1	1	0	1	1	0	0	0	0	2	1	1	0	0	0	1	0	0	0	0	1	0	0	0	3
M01178:22:000000000-AJVU0:1:1119:11019:1400	317	114	gb|KC851998.1|	Octopus	Octopus	vulgaris	97.48	0	0	1	0	0	1	2	0	0	0	0	4	3	1	2	1	6	2	2	0	5	0	1	0	1	2	2	2	3	2	0	0	0	3	0	3	0	1	0	2	1	1
M01178:22:000000000-AJVU0:1:1101:24425:17366	317	54	gb|KC851998.1|	Octopus	Octopus	vulgaris	97.79	0	0	0	0	0	5	0	0	0	2	0	0	1	0	0	0	0	0	1	0	0	0	0	0	2	0	0	0	1	0	1	1	0	1	0	0	2	0	2	1	1	1
M01178:22:000000000-AJVU0:1:1119:23434:5363	316	126	gb|KC851961.1|	Octopus	Octopus	vulgaris	98.1	0	0	0	0	0	0	0	0	6	0	0	0	0	0	0	0	0	0	0	0	0	0	0	0	0	0	0	0	0	0	120	0	0	0	0	0	0	0	0	0	0	0
M01178:22:000000000-AJVU0:1:1101:7238:22064	314	34	gb|KC851998.1|	Octopus	Octopus	vulgaris	98.09	0	0	0	0	0	0	0	0	0	0	0	0	1	0	0	3	1	0	0	0	0	1	0	1	0	0	0	0	1	1	0	1	0	0	0	1	0	0	2	0	0	0
M01178:22:000000000-AJVU0:1:1102:21454:23777	316	51	gb|KC851998.1|	Octopus	Octopus	vulgaris	98.1	1	0	0	0	0	2	0	0	0	1	0	2	0	0	0	1	0	0	0	0	3	0	0	6	0	0	1	0	0	2	0	0	0	2	0	0	0	0	0	1	0	0
M01178:22:000000000-AJVU0:1:1118:21767:3461	315	125	gb|KC851998.1|	Octopus	Octopus	vulgaris	98.41	0	0	1	0	0	0	0	3	0	1	1	0	5	1	2	1	3	2	0	0	0	0	0	0	5	0	1	1	4	2	0	1	0	3	0	4	1	0	2	1	1	1
M01178:22:000000000-AJVU0:1:1116:26232:11052	317	116	gb|KC851961.1|	Octopus	Octopus	vulgaris	98.11	0	0	0	0	0	0	0	0	2	0	0	0	0	0	0	0	0	0	1	0	0	0	0	0	0	0	0	0	0	0	112	0	0	0	0	0	0	0	0	0	0	0
M01178:22:000000000-AJVU0:1:1102:27722:13224	316	46	gb|KC851987.1|	Octopus	Octopus	vulgaris	97.78	0	0	3	0	1	0	0	0	0	0	0	0	0	0	0	2	0	1	0	1	0	0	0	0	0	0	0	3	0	0	0	0	0	0	2	0	0	1	0	0	0	1
M01178:22:000000000-AJVU0:1:1117:19161:1512	317	125	gb|KC851987.1|	Octopus	Octopus	vulgaris	97.79	1	0	7	0	1	0	0	0	0	0	1	0	0	0	0	5	1	8	0	0	0	0	0	0	0	0	0	3	0	0	0	4	0	0	4	0	0	1	0	0	4	9
M01178:22:000000000-AJVU0:1:1102:8537:18802	317	35	gb|KC851987.1|	Octopus	Octopus	vulgaris	97.48	1	0	0	0	0	0	0	0	0	0	0	0	0	0	0	2	0	0	0	0	0	0	0	0	0	0	1	3	0	0	0	0	0	0	0	0	0	3	0	0	1	2
M01178:22:000000000-AJVU0:1:1107:21782:1980	317	54	gb|KC851998.1|	Octopus	Octopus	vulgaris	97.79	0	0	0	0	0	1	1	0	0	0	0	0	1	0	1	0	1	2	0	0	2	0	0	0	1	0	1	0	0	1	0	0	2	0	1	1	1	0	2	2	0	0
M01178:22:000000000-AJVU0:1:1103:26624:11156	317	51	gb|KC851998.1|	Octopus	Octopus	vulgaris	98.11	0	0	0	0	0	0	0	0	0	0	0	2	3	0	1	0	0	0	1	0	3	0	0	2	1	0	1	1	2	0	0	0	2	2	0	0	0	0	1	0	0	0
M01178:22:000000000-AJVU0:1:1110:28760:12056	315	92	gb|KC851998.1|	Octopus	Octopus	vulgaris	98.1	0	0	0	0	0	0	0	1	0	3	0	3	5	0	3	2	2	0	1	1	4	1	1	1	0	0	0	0	1	1	0	3	1	0	0	0	1	0	0	1	2	1
M01178:22:000000000-AJVU0:1:1116:15508:4232	317	95	gb|KC851998.1|	Octopus	Octopus	vulgaris	97.48	0	0	3	0	0	3	1	1	0	1	0	4	4	0	1	1	2	1	0	0	3	0	0	0	0	1	0	1	1	2	0	0	0	4	0	2	2	0	3	2	0	0
M01178:22:000000000-AJVU0:1:1105:20941:9221	316	40	gb|KC851961.1|	Octopus	Octopus	vulgaris	98.1	0	0	0	0	0	0	0	0	3	0	0	0	0	0	0	0	0	0	0	0	0	0	0	0	0	0	0	0	0	0	37	0	0	0	0	0	0	0	0	0	0	0
M01178:22:000000000-AJVU0:1:2110:22847:17845	317	306	gb|KC852000.1|	Octopus	Octopus	vulgaris	98.11	0	0	1	0	0	1	0	1	0	1	0	2	5	0	1	1	5	0	0	0	7	1	0	173	0	1	3	2	4	3	0	0	2	4	3	5	2	1	2	1	0	1
M01178:22:000000000-AJVU0:1:1101:24522:19712	316	40	gb|KC851961.1|	Octopus	Octopus	vulgaris	98.1	0	0	0	0	0	0	0	0	1	0	0	0	0	0	0	0	0	0	0	0	0	0	0	0	0	0	0	0	0	0	36	0	0	0	0	0	0	0	0	0	0	0
M01178:22:000000000-AJVU0:1:1111:3662:17614	312	96	gb|KC851998.1|	Octopus	Octopus	vulgaris	98.4	0	2	0	0	0	0	0	1	0	0	0	0	4	0	1	0	0	1	1	1	3	0	0	1	2	0	2	4	1	3	0	0	1	1	1	1	1	1	1	0	3	0
M01178:22:000000000-AJVU0:1:1101:25164:19143	317	43	gb|KC851998.1|	Octopus	Octopus	vulgaris	97.79	0	0	0	0	0	0	0	0	0	0	0	1	1	0	0	0	0	0	0	0	0	0	0	6	0	0	0	1	0	1	0	0	2	0	1	1	0	0	1	0	0	1
M01178:22:000000000-AJVU0:1:1113:23337:24449	311	84	gb|KC851998.1|	Octopus	Octopus	vulgaris	98.39	0	0	0	0	1	1	0	0	0	0	0	0	1	0	2	0	1	0	0	0	1	0	0	4	1	0	1	1	0	5	0	1	3	2	1	1	0	0	0	1	0	0
M01178:22:000000000-AJVU0:1:2101:13457:24966	317	133	gb|KC851998.1|	Octopus	Octopus	vulgaris	97.79	0	0	1	0	0	0	0	3	0	1	0	2	1	0	1	0	2	0	1	0	4	2	0	3	5	0	4	0	2	6	0	0	2	5	0	2	0	0	0	2	0	0
M01178:22:000000000-AJVU0:1:1116:25746:22839	315	90	gb|KC851959.1|	Octopus	Octopus	vulgaris	98.41	0	0	0	0	0	0	0	0	0	0	0	0	2	0	2	1	4	1	1	0	2	2	0	0	0	0	2	0	2	3	0	0	1	1	0	0	4	0	2	0	0	1
M01178:22:000000000-AJVU0:1:1101:20666:24829	318	58	gb|KC851998.1|	Octopus	Octopus	vulgaris	92.14	0	0	2	0	0	0	0	0	0	0	0	5	2	0	0	0	1	0	0	0	0	0	0	0	4	0	3	2	5	3	2	0	0	0	0	1	0	0	0	1	3	1
M01178:22:000000000-AJVU0:1:1101:12927:18844	317	62	gb|KC851998.1|	Octopus	Octopus	vulgaris	95.58	0	0	10	0	0	0	0	3	0	1	0	0	0	0	0	0	0	0	0	0	0	0	0	0	0	0	0	0	0	0	0	0	0	0	0	4	0	0	0	0	0	0
M01178:22:000000000-AJVU0:1:1119:15595:6508	317	120	gb|KC851998.1|	Octopus	Octopus	vulgaris	98.11	0	0	0	0	0	1	1	1	0	0	0	8	8	0	2	1	13	4	1	0	4	0	0	0	1	1	0	2	1	1	0	1	2	4	1	4	0	0	0	1	0	2
M01178:22:000000000-AJVU0:1:1104:27564:17854	317	46	gb|KC851987.1|	Octopus	Octopus	vulgaris	97.79	0	0	2	0	1	0	0	0	0	0	0	0	1	0	0	4	0	1	0	2	0	0	0	0	0	0	0	0	0	0	0	0	0	0	2	0	0	3	0	0	1	1
M01178:22:000000000-AJVU0:1:1104:24249:4343	317	50	gb|KC851998.1|	Octopus	Octopus	vulgaris	98.11	1	0	1	0	0	1	0	0	0	0	0	1	1	0	0	0	1	0	1	0	3	0	0	0	0	0	0	0	0	0	0	0	2	2	1	2	1	0	0	0	1	0
M01178:22:000000000-AJVU0:1:1106:26336:5937	317	67	gb|KC851961.1|	Octopus	Octopus	vulgaris	98.11	0	0	0	0	0	0	0	0	3	0	0	0	0	0	0	0	0	0	0	0	0	0	0	0	0	0	0	0	0	0	64	0	0	0	0	0	0	0	0	0	0	0
M01178:22:000000000-AJVU0:1:1103:4524:20201	317	40	gb|KC851987.1|	Octopus	Octopus	vulgaris	97.79	1	0	4	0	0	0	0	0	0	0	0	0	0	1	0	4	0	2	0	1	0	0	0	0	0	0	0	0	0	0	0	0	0	0	2	0	0	2	1	0	0	2
M01178:22:000000000-AJVU0:1:1102:4969:20603	317	39	gb|KC851998.1|	Octopus	Octopus	vulgaris	97.79	0	0	0	0	0	0	0	0	0	0	0	1	0	0	1	0	0	0	0	0	0	0	0	0	0	0	1	0	0	1	0	0	0	1	1	1	0	0	0	1	0	0
M01178:22:000000000-AJVU0:1:1101:22143:3422	317	33	gb|KC851961.1|	Octopus	Octopus	vulgaris	98.11	0	0	0	0	0	0	0	0	2	0	0	0	0	0	0	0	0	0	0	0	0	0	0	0	0	0	0	0	0	0	31	0	0	0	0	0	0	0	0	0	0	0
M01178:22:000000000-AJVU0:1:1104:21895:22292	312	38	gb|KC851998.1|	Octopus	Octopus	vulgaris	98.4	0	0	0	0	0	1	0	2	0	0	0	2	3	0	0	0	0	0	0	0	4	0	0	0	1	0	0	0	0	1	0	0	0	1	0	1	2	0	0	0	0	0
M01178:22:000000000-AJVU0:1:1103:4560:13028	318	49	dbj|AB158363.1|	Octopus	Octopus	vulgaris	88.36	0	0	1	0	0	0	0	0	0	0	0	1	2	1	0	0	4	0	0	0	0	1	0	1	0	0	1	4	1	1	15	0	0	0	9	0	0	0	0	0	0	0
M01178:22:000000000-AJVU0:1:1113:2615:13973	314	75	dbj|AB430547.1|	Octopus	Octopus	vulgaris	88.54	0	0	0	0	0	0	0	0	4	0	0	0	0	0	0	0	7	0	0	0	0	0	1	1	0	1	0	7	0	0	26	1	1	3	3	0	0	1	1	0	2	0
M01178:22:000000000-AJVU0:1:1112:20323:1466	317	75	gb|KC851998.1|	Octopus	Octopus	vulgaris	97.48	0	0	0	0	0	0	1	1	0	1	0	1	2	0	0	0	2	0	0	0	0	1	0	2	0	1	2	1	0	2	0	0	2	0	0	0	1	0	0	1	0	0
M01178:22:000000000-AJVU0:1:1101:25729:17753	318	52	dbj|AB158363.1|	Octopus	Octopus	vulgaris	88.05	0	0	0	0	0	0	0	0	0	0	1	1	1	0	0	0	0	0	0	0	0	0	0	0	2	0	0	0	1	3	24	1	0	0	1	2	0	0	0	0	1	1
M01178:22:000000000-AJVU0:1:1101:17961:24056	315	39	gb|KC851961.1|	Octopus	Octopus	vulgaris	98.41	0	0	0	0	0	0	0	0	2	0	0	0	0	0	0	0	0	0	0	0	0	0	0	0	0	0	0	0	0	0	37	0	0	0	0	0	0	0	0	0	0	0
M01178:22:000000000-AJVU0:1:1107:7934:5232	307	63	gb|KC851998.1|	Octopus	Octopus	vulgaris	98.37	0	0	0	0	1	0	0	1	0	0	0	0	2	0	1	0	0	0	1	0	0	0	0	0	1	2	0	1	2	1	0	0	2	2	0	1	1	1	1	0	0	0
M01178:22:000000000-AJVU0:1:1114:20142:17469	318	95	gb|KC852008.1|	Octopus	Octopus	vulgaris	98.11	0	0	0	0	0	0	0	0	3	0	0	0	0	0	0	0	0	0	0	0	0	0	0	0	0	0	0	0	0	0	91	0	0	0	0	0	0	0	0	0	0	0
M01178:22:000000000-AJVU0:1:1101:21462:21519	316	25	gb|KC851998.1|	Octopus	Octopus	vulgaris	97.78	0	0	0	0	0	0	0	0	0	0	0	0	3	0	0	0	0	0	1	0	2	0	0	1	0	0	0	0	1	0	0	0	1	0	0	1	1	0	0	0	0	0
M01178:22:000000000-AJVU0:1:1103:25666:17194	317	53	gb|KC851987.1|	Octopus	Octopus	vulgaris	97.79	0	0	1	0	0	0	0	0	0	0	0	0	1	0	0	2	0	3	0	2	0	0	0	0	0	0	0	2	0	0	0	4	0	0	4	0	0	2	0	0	2	3
M01178:22:000000000-AJVU0:1:1103:19757:14502	317	46	gb|KC851998.1|	Octopus	Octopus	vulgaris	97.79	0	0	1	0	1	0	0	0	0	0	0	2	2	0	0	1	0	0	0	0	3	0	0	2	0	0	3	1	1	1	0	0	1	0	1	1	0	0	1	0	0	0
M01178:22:000000000-AJVU0:1:1104:23600:1835	317	47	gb|KC851987.1|	Octopus	Octopus	vulgaris	97.79	1	0	4	0	1	0	0	0	0	0	0	0	0	0	0	1	0	1	0	2	0	0	0	0	1	0	0	1	0	0	0	1	0	0	1	0	0	1	0	0	3	4
M01178:22:000000000-AJVU0:1:1104:21795:11077	317	47	gb|KC851987.1|	Octopus	Octopus	vulgaris	98.11	0	0	1	0	0	0	0	0	0	0	0	0	0	1	0	1	0	2	0	0	0	0	0	0	0	0	1	1	0	0	0	2	1	0	0	0	0	0	0	0	3	5
M01178:22:000000000-AJVU0:1:1114:24050:22930	317	81	gb|KC851987.1|	Octopus	Octopus	vulgaris	97.79	0	0	1	0	0	0	0	0	0	0	0	0	0	1	0	4	0	2	0	1	0	0	0	0	0	0	0	0	1	0	0	3	0	0	2	0	0	2	0	0	2	6
M01178:22:000000000-AJVU0:1:1115:25877:5051	314	69	gb|KC851987.1|	Octopus	Octopus	vulgaris	98.09	1	0	4	0	0	0	0	0	0	0	0	0	0	1	0	1	0	4	0	1	0	0	0	0	0	0	0	3	0	0	0	3	0	0	4	0	0	3	0	0	2	1
M01178:22:000000000-AJVU0:1:1109:16874:5643	317	67	gb|KC851998.1|	Octopus	Octopus	vulgaris	98.11	0	1	0	0	0	1	0	0	0	0	0	1	1	0	2	0	6	1	0	1	2	0	0	0	0	0	1	0	1	0	0	1	1	4	0	0	0	0	2	0	0	0
M01178:22:000000000-AJVU0:1:1104:6896:13620	317	62	gb|KC851998.1|	Octopus	Octopus	vulgaris	98.11	0	0	1	0	0	2	1	0	0	1	0	2	2	0	0	1	3	0	0	0	2	2	0	0	0	0	0	1	3	1	0	0	1	0	0	2	0	0	1	1	1	2
M01178:22:000000000-AJVU0:1:1102:25575:19269	317	49	gb|KC851987.1|	Octopus	Octopus	vulgaris	97.79	2	0	2	0	1	0	0	0	0	0	1	0	0	0	0	1	0	2	0	1	1	0	0	0	0	0	0	0	0	0	0	2	0	0	0	0	0	0	0	1	2	2
M01178:22:000000000-AJVU0:1:1116:24930:22321	310	104	gb|KC851998.1|	Octopus	Octopus	vulgaris	98.71	0	0	0	0	0	0	0	1	0	1	0	2	1	0	2	1	5	0	2	0	3	2	0	0	4	1	4	0	2	4	0	0	0	0	0	1	0	1	3	4	1	0
M01178:22:000000000-AJVU0:1:1110:9282:4331	315	64	gb|KC851987.1|	Octopus	Octopus	vulgaris	98.1	0	1	0	0	0	0	0	0	0	1	0	0	0	0	0	1	1	1	0	0	0	2	0	0	1	0	2	2	0	1	1	1	2	0	1	0	0	0	0	0	0	1
M01178:22:000000000-AJVU0:1:1105:22639:22995	317	59	gb|KC851998.1|	Octopus	Octopus	vulgaris	97.79	0	0	0	0	0	1	0	1	0	0	0	1	2	0	0	0	0	0	1	0	3	3	0	1	0	0	3	0	3	4	0	0	1	0	0	2	1	0	1	3	0	0
M01178:22:000000000-AJVU0:1:1101:4044:9122	318	34	dbj|AB158363.1|	Octopus	Octopus	vulgaris	88.05	0	0	0	0	0	0	0	0	0	0	0	1	0	0	6	0	0	0	0	0	0	0	0	2	0	0	0	1	0	1	11	0	0	1	0	0	0	1	1	0	1	0
M01178:22:000000000-AJVU0:1:1109:27251:15195	317	63	gb|KC851998.1|	Octopus	Octopus	vulgaris	98.11	0	0	0	0	0	1	0	0	0	2	0	3	4	0	1	0	1	0	2	0	4	0	0	0	2	0	1	0	2	1	0	0	2	1	0	2	1	0	1	2	0	0
M01178:22:000000000-AJVU0:1:1105:3732:8858	314	57	gb|KC851998.1|	Octopus	Octopus	vulgaris	98.41	1	0	0	0	0	2	0	0	0	0	0	1	3	0	1	1	2	0	1	0	1	0	0	1	1	1	2	0	1	2	0	0	0	2	1	0	1	0	0	2	2	0
M01178:22:000000000-AJVU0:1:2102:6970:7613	316	142	gb|KC851961.1|	Octopus	Octopus	vulgaris	97.78	0	0	0	0	0	0	0	0	6	0	0	0	0	0	0	0	0	0	0	0	0	0	0	0	0	0	0	0	0	0	136	0	0	0	0	0	0	0	0	0	0	0
M01178:22:000000000-AJVU0:1:1102:6132:10626	315	37	gb|KC851998.1|	Octopus	Octopus	vulgaris	98.1	0	0	0	0	0	1	0	0	0	1	0	0	0	0	1	0	3	0	0	0	0	0	0	0	0	1	1	0	2	1	0	0	0	2	0	1	0	0	2	0	0	1
M01178:22:000000000-AJVU0:1:2105:15439:1190	316	118	gb|KC851987.1|	Octopus	Octopus	vulgaris	97.47	2	0	4	0	0	0	0	0	0	0	0	1	0	0	0	17	0	8	0	3	0	1	0	0	0	0	0	5	0	0	0	1	1	0	4	0	1	4	0	0	2	2
M01178:22:000000000-AJVU0:1:1103:10261:12716	316	33	gb|KC851998.1|	Octopus	Octopus	vulgaris	98.1	1	0	0	0	0	0	0	0	0	0	0	0	2	0	1	0	0	0	0	0	0	0	0	0	0	0	1	0	0	2	0	0	2	0	0	0	1	0	1	0	1	1
M01178:22:000000000-AJVU0:1:1107:9482:5459	316	57	gb|KC851998.1|	Octopus	Octopus	vulgaris	98.1	0	0	0	0	0	0	0	1	0	0	0	1	2	0	2	0	11	0	0	0	4	0	0	2	1	0	0	0	0	4	0	0	0	1	0	0	1	0	0	0	1	0
M01178:22:000000000-AJVU0:1:1102:24853:19942	314	41	gb|KC851998.1|	Octopus	Octopus	vulgaris	98.09	1	0	0	0	0	2	0	0	0	0	0	1	0	0	0	0	3	1	0	0	2	0	0	5	0	0	0	0	0	0	1	0	0	0	1	1	0	0	1	0	0	0
M01178:22:000000000-AJVU0:1:1102:19667:24666	316	50	gb|KC851961.1|	Octopus	Octopus	vulgaris	98.1	0	0	0	0	0	0	0	0	2	0	0	0	0	0	0	0	0	0	0	0	0	0	0	0	0	0	0	0	0	0	48	0	0	0	0	0	0	0	0	0	0	0
M01178:22:000000000-AJVU0:1:1108:25700:13138	316	64	gb|KC851961.1|	Octopus	Octopus	vulgaris	98.1	0	0	0	0	0	0	0	0	3	0	0	0	0	0	0	0	0	0	0	0	0	0	0	0	0	0	0	0	0	0	61	0	0	0	0	0	0	0	0	0	0	0
M01178:22:000000000-AJVU0:1:1109:28873:9373	317	66	gb|KC851987.1|	Octopus	Octopus	vulgaris	97.79	0	0	3	0	1	0	0	0	0	0	0	0	0	0	0	4	0	0	0	2	0	0	0	0	0	0	0	3	0	0	0	2	0	0	2	0	0	2	2	0	0	1
M01178:22:000000000-AJVU0:1:1109:20614:20696	318	60	gb|KC851998.1|	Octopus	Octopus	vulgaris	97.8	0	0	0	0	0	0	0	0	0	0	0	1	0	0	0	1	0	0	0	0	0	0	0	0	0	0	1	0	0	1	0	1	0	1	1	1	0	0	0	0	2	0
M01178:22:000000000-AJVU0:1:1105:2012:12031	317	51	gb|KC851987.1|	Octopus	Octopus	vulgaris	97.79	0	0	3	0	0	0	0	0	0	0	0	0	0	0	0	3	0	4	0	1	0	0	0	0	0	0	0	1	0	0	0	1	0	0	0	0	0	1	0	0	3	1
M01178:22:000000000-AJVU0:1:2111:4843:20629	315	262	gb|KC851961.1|	Octopus	Octopus	vulgaris	98.1	0	0	0	0	0	0	0	0	7	0	0	0	0	0	0	0	0	0	1	0	0	0	0	0	0	0	0	0	0	0	254	0	0	0	0	0	0	0	0	0	0	0
M01178:22:000000000-AJVU0:1:1106:22764:4482	312	59	gb|KC851987.1|	Octopus	Octopus	vulgaris	98.4	0	0	0	0	0	0	0	0	0	0	0	0	0	2	0	5	0	4	0	0	0	0	0	0	0	0	0	4	0	0	1	0	0	0	3	0	0	1	1	0	0	1
M01178:22:000000000-AJVU0:1:1111:5143:16793	317	72	gb|KC851961.1|	Octopus	Octopus	vulgaris	98.11	0	0	0	0	0	0	0	0	2	0	0	0	0	0	0	0	0	0	0	0	0	0	0	0	0	0	0	0	0	0	69	0	0	0	0	0	0	0	0	0	0	0
M01178:22:000000000-AJVU0:1:1109:26198:11291	317	68	gb|KC851998.1|	Octopus	Octopus	vulgaris	98.11	0	0	0	0	0	2	0	3	0	0	0	1	1	0	1	0	3	0	0	0	1	0	0	0	0	0	1	0	2	2	0	0	0	1	0	1	1	0	0	1	0	1
M01178:22:000000000-AJVU0:1:1101:26124:11437	317	49	gb|KC851998.1|	Octopus	Octopus	vulgaris	98.11	0	0	0	0	0	1	0	0	0	0	0	1	3	0	2	0	2	0	1	0	0	0	0	0	2	1	0	0	0	2	0	0	0	1	0	0	1	0	0	0	0	0
M01178:22:000000000-AJVU0:1:1101:27330:10352	316	49	gb|KC851998.1|	Octopus	Octopus	vulgaris	98.1	0	0	0	0	0	3	0	1	0	0	0	0	2	0	0	0	3	0	1	0	0	1	0	1	1	0	1	1	0	2	0	0	0	0	0	0	0	0	1	1	1	0
M01178:22:000000000-AJVU0:1:1105:17359:1657	317	45	gb|KC851961.1|	Octopus	Octopus	vulgaris	97.48	0	0	0	0	0	0	0	0	1	0	0	0	0	0	0	0	0	0	0	0	0	0	0	0	0	0	0	0	0	0	44	0	0	0	0	0	0	0	0	0	0	0
M01178:22:000000000-AJVU0:1:1104:25575:12227	314	35	gb|KC851987.1|	Octopus	Octopus	vulgaris	98.09	0	0	0	0	1	0	0	0	0	0	0	0	0	0	0	2	0	0	0	2	0	0	0	0	0	0	0	2	0	0	0	1	0	0	2	0	0	0	0	0	1	1
M01178:22:000000000-AJVU0:1:2103:22371:19568	317	119	gb|KC851998.1|	Octopus	Octopus	vulgaris	98.11	0	0	1	0	0	5	0	4	0	3	0	4	2	0	2	1	1	1	2	0	5	1	0	1	3	2	5	1	0	0	0	0	3	2	0	1	2	0	5	2	0	0
M01178:22:000000000-AJVU0:1:1102:27724:15303	317	32	gb|KC851987.1|	Octopus	Octopus	vulgaris	97.79	1	0	2	0	0	0	0	0	0	0	0	1	0	0	0	0	0	0	0	1	0	0	0	0	0	0	0	0	0	1	0	2	1	0	1	0	0	0	0	0	1	0
M01178:22:000000000-AJVU0:1:1101:17777:22204	317	51	gb|KC851998.1|	Octopus	Octopus	vulgaris	98.11	0	0	1	0	0	1	0	1	0	0	0	0	2	0	1	0	0	0	1	0	0	0	0	1	1	0	1	0	1	1	0	0	0	3	1	1	1	1	1	2	0	1
M01178:22:000000000-AJVU0:1:1113:25875:15491	318	94	gb|KC852007.1|	Octopus	Octopus	vulgaris	92.45	0	0	4	0	0	0	0	0	7	0	0	10	4	0	0	0	0	0	0	0	0	0	0	3	0	0	4	0	0	1	29	1	1	1	0	2	0	0	0	0	0	0
M01178:22:000000000-AJVU0:1:2107:22826:8641	317	236	gb|KC851998.1|	Octopus	Octopus	vulgaris	98.11	0	0	2	0	1	5	1	1	0	0	0	4	3	1	3	4	8	0	3	1	15	1	1	2	2	2	3	1	4	10	0	0	10	6	0	4	0	1	3	1	4	1
M01178:22:000000000-AJVU0:1:1103:17153:4882	317	58	gb|KC851998.1|	Octopus	Octopus	vulgaris	97.79	0	0	0	0	0	2	0	4	0	0	0	1	3	0	1	0	1	0	0	0	3	3	0	0	0	0	1	0	2	0	0	0	2	0	0	0	0	0	0	1	0	0
M01178:22:000000000-AJVU0:1:1102:7501:3784	317	35	gb|KC852008.1|	Octopus	Octopus	vulgaris	98.11	0	0	0	0	0	0	0	0	2	0	0	0	0	0	0	0	0	0	0	0	0	0	0	0	0	0	0	1	0	0	23	0	1	0	0	0	0	0	0	0	0	0
M01178:22:000000000-AJVU0:1:1107:10928:23190	315	43	gb|KC851961.1|	Octopus	Octopus	vulgaris	98.1	0	0	0	0	0	0	0	0	3	0	0	0	0	0	0	0	0	0	0	0	0	0	0	0	0	0	0	0	0	0	40	0	0	0	0	0	0	0	0	0	0	0
M01178:22:000000000-AJVU0:1:1105:28792:14437	317	42	gb|KC851987.1|	Octopus	Octopus	vulgaris	98.11	0	0	1	0	0	0	0	0	0	0	0	0	0	0	0	4	0	2	0	0	0	0	0	0	0	0	0	3	0	0	0	0	0	0	0	0	0	1	0	0	2	1
M01178:22:000000000-AJVU0:1:2106:24751:22857	317	146	gb|KC851987.1|	Octopus	Octopus	vulgaris	97.79	1	0	3	0	2	0	0	0	0	0	0	0	0	0	0	11	0	5	0	4	0	0	0	0	0	0	0	4	0	0	0	7	0	0	2	0	0	2	0	0	10	9
M01178:22:000000000-AJVU0:1:1101:21462:2237	317	39	gb|KC851987.1|	Octopus	Octopus	vulgaris	97.79	0	0	2	0	0	0	0	0	0	0	0	0	0	1	0	3	0	0	0	2	0	0	0	0	0	0	1	3	0	0	0	0	0	0	3	0	0	0	0	0	5	0
M01178:22:000000000-AJVU0:1:1116:24469:14383	316	95	gb|KC851998.1|	Octopus	Octopus	vulgaris	97.78	0	0	0	0	0	0	0	1	0	0	0	0	1	0	0	0	0	0	0	0	2	0	0	0	0	0	2	0	1	2	0	0	0	0	0	1	1	0	0	0	0	0
M01178:22:000000000-AJVU0:1:2110:3912:6108	317	209	gb|KC851961.1|	Octopus	Octopus	vulgaris	97.79	0	0	0	0	0	0	0	0	7	0	0	0	0	0	0	0	0	0	0	0	0	0	0	0	1	0	0	0	0	0	201	0	0	0	0	0	0	0	0	0	0	0
M01178:22:000000000-AJVU0:1:1109:28375:8169	317	58	gb|KC851987.1|	Octopus	Octopus	vulgaris	98.11	0	0	4	0	2	0	0	0	0	0	0	0	0	0	0	4	1	2	0	2	1	0	0	0	0	0	0	4	0	0	0	1	0	0	1	0	0	2	0	0	0	0
M01178:22:000000000-AJVU0:1:2106:24897:9997	317	175	gb|KC851987.1|	Octopus	Octopus	vulgaris	97.79	0	0	8	0	3	0	0	0	0	0	0	0	0	0	0	5	0	4	0	2	0	0	0	0	0	0	0	9	0	0	0	7	0	0	4	0	0	3	0	0	9	6
M01178:22:000000000-AJVU0:1:2107:24032:8224	317	155	gb|KC851998.1|	Octopus	Octopus	vulgaris	98.11	0	0	0	0	0	8	0	0	0	3	0	5	7	0	2	1	5	0	0	0	2	0	0	0	1	0	5	0	3	5	0	0	2	6	1	1	0	1	3	5	0	1
M01178:22:000000000-AJVU0:1:1115:19250:22693	315	82	dbj|AB158363.1|	Octopus	Octopus	vulgaris	88.57	0	0	1	0	0	2	0	0	2	0	0	1	1	0	0	0	0	2	2	0	3	1	0	1	1	0	0	1	2	4	24	2	2	2	2	1	1	2	1	0	0	0
M01178:22:000000000-AJVU0:1:1103:24624:17808	317	45	gb|KC851998.1|	Octopus	Octopus	vulgaris	98.11	0	0	0	0	0	1	0	1	0	0	0	1	1	0	0	0	0	1	0	0	3	0	0	0	0	0	1	0	2	2	0	0	0	2	0	0	0	0	1	0	0	0
M01178:22:000000000-AJVU0:1:1101:23667:13217	314	45	gb|KC851998.1|	Octopus	Octopus	vulgaris	98.41	0	0	0	0	0	1	0	0	0	0	0	3	2	0	0	0	1	0	0	0	1	0	0	0	0	0	0	0	0	1	0	0	0	4	0	0	0	0	1	1	0	0
M01178:22:000000000-AJVU0:1:1113:25645:6559	316	81	gb|KC851998.1|	Octopus	Octopus	vulgaris	98.1	0	0	0	0	0	2	1	0	0	0	0	0	2	0	2	0	3	0	0	0	1	0	0	0	1	0	2	1	0	2	0	0	2	1	0	2	1	0	0	1	1	0
M01178:22:000000000-AJVU0:1:1101:14399:23121	317	34	gb|KC851998.1|	Octopus	Octopus	vulgaris	98.11	0	0	0	0	0	0	0	0	0	1	0	1	2	0	0	0	0	0	0	0	0	0	0	0	1	0	1	0	3	0	0	0	0	1	0	0	0	0	1	0	0	0
M01178:22:000000000-AJVU0:1:1113:17720:23930	317	86	gb|KC851987.1|	Octopus	Octopus	vulgaris	97.79	0	0	2	0	0	0	0	0	0	0	0	0	0	1	0	2	0	5	1	2	0	0	0	0	1	0	0	5	0	0	0	0	0	0	1	0	0	1	0	0	6	3
M01178:22:000000000-AJVU0:1:1116:24456:8366	316	91	gb|KC851987.1|	Octopus	Octopus	vulgaris	98.1	0	0	2	0	0	0	0	0	0	0	0	0	0	0	0	3	0	3	0	1	0	0	0	0	0	0	0	8	0	0	0	2	0	0	4	0	0	3	0	0	5	2
M01178:22:000000000-AJVU0:1:1107:23780:2338	317	69	gb|KC852008.1|	Octopus	Octopus	vulgaris	97.79	1	0	2	0	0	0	0	0	1	0	0	0	0	1	0	3	0	1	0	1	0	0	0	0	0	0	0	1	0	1	7	3	0	0	2	0	0	1	0	0	2	2
M01178:22:000000000-AJVU0:1:2104:15116:16831	317	103	gb|KC851998.1|	Octopus	Octopus	vulgaris	98.11	0	0	0	0	0	1	2	2	0	0	0	0	0	0	0	0	3	0	2	0	4	0	1	2	0	1	2	0	1	3	0	0	1	6	0	2	1	0	2	1	0	0
M01178:22:000000000-AJVU0:1:1101:10767:20022	317	34	gb|KC851987.1|	Octopus	Octopus	vulgaris	97.79	0	0	1	0	0	0	0	0	0	0	0	0	0	0	0	3	0	1	0	0	0	0	0	0	0	0	0	3	0	0	0	0	0	0	4	0	0	0	1	0	2	1
M01178:22:000000000-AJVU0:1:1106:17770:9609	318	54	dbj|AB158363.1|	Octopus	Octopus	vulgaris	88.05	0	0	1	0	0	0	0	0	0	2	0	0	0	0	1	0	1	0	0	0	0	0	0	1	0	0	0	0	2	0	20	1	1	2	3	2	0	0	0	0	1	0
M01178:22:000000000-AJVU0:1:1112:2318:16817	314	59	gb|KC851998.1|	Octopus	Octopus	vulgaris	98.41	0	0	0	0	0	0	0	0	0	1	0	2	1	0	3	0	3	0	0	0	2	0	0	1	0	0	2	0	0	0	0	0	0	0	1	1	1	2	1	0	0	0
M01178:22:000000000-AJVU0:1:2101:14107:8422	317	92	gb|KC851998.1|	Octopus	Octopus	vulgaris	97.79	0	0	0	0	0	0	0	2	0	0	0	1	2	0	7	1	0	0	1	0	3	0	1	3	0	1	2	0	2	4	0	0	1	2	1	1	1	0	1	0	0	1
M01178:22:000000000-AJVU0:1:1101:13867:9090	317	31	gb|KC851998.1|	Octopus	Octopus	vulgaris	97.48	0	0	0	0	0	0	0	1	0	0	0	2	1	0	0	0	0	0	0	0	1	0	0	0	0	0	0	0	0	3	0	1	1	0	0	0	0	0	2	2	1	0
M01178:22:000000000-AJVU0:1:1101:17875:24703	317	36	gb|KC851987.1|	Octopus	Octopus	vulgaris	97.79	0	0	2	0	1	0	0	0	0	0	0	0	0	0	0	1	0	2	0	0	0	0	0	0	0	0	0	3	0	0	0	1	0	0	2	0	0	0	0	0	0	2
M01178:22:000000000-AJVU0:1:1107:19955:9993	317	51	gb|KC852008.1|	Octopus	Octopus	vulgaris	97.79	0	0	2	0	1	0	0	0	0	0	0	0	0	2	0	1	0	2	0	1	0	0	0	0	0	0	0	2	0	0	2	3	0	0	1	0	0	1	0	0	1	1
M01178:22:000000000-AJVU0:1:1112:25506:10150	316	70	gb|KC851998.1|	Octopus	Octopus	vulgaris	98.1	0	0	1	0	0	0	0	1	0	3	0	3	1	0	3	0	0	0	0	0	2	0	0	1	1	1	1	0	3	0	0	0	1	2	0	3	2	1	0	0	0	0
M01178:22:000000000-AJVU0:1:1106:22527:24585	317	44	gb|KC851998.1|	Octopus	Octopus	vulgaris	97.79	0	0	0	0	0	0	0	0	0	0	0	0	1	0	0	0	0	0	3	0	0	0	0	0	0	0	0	0	0	1	0	0	0	3	0	2	1	0	3	1	0	0
M01178:22:000000000-AJVU0:1:1103:22411:22015	317	40	gb|KC851998.1|	Octopus	Octopus	vulgaris	97.79	0	0	0	0	0	1	0	0	0	1	0	0	1	0	0	0	1	0	0	0	1	0	0	0	0	0	0	1	0	0	0	0	0	1	0	2	1	1	0	2	0	1
M01178:22:000000000-AJVU0:1:1119:17649:3547	317	115	gb|KC851991.1|	Octopus	Octopus	vulgaris	97.48	0	0	0	0	0	0	0	0	17	0	0	1	1	0	0	0	0	0	0	0	0	0	0	0	0	0	0	0	0	0	93	0	0	0	0	1	0	0	1	1	0	0
M01178:22:000000000-AJVU0:1:1109:24473:22552	316	71	gb|KC851998.1|	Octopus	Octopus	vulgaris	97.78	0	0	0	0	0	0	0	0	0	0	0	0	2	0	1	0	0	0	0	0	2	0	0	47	1	0	1	0	1	1	0	0	1	0	0	1	0	1	1	0	0	0
M01178:22:000000000-AJVU0:1:2106:13877:13730	317	168	gb|KC852000.1|	Octopus	Octopus	vulgaris	98.11	0	0	1	0	1	2	0	1	0	0	0	3	11	1	2	4	7	0	2	0	6	1	0	1	1	0	1	0	1	2	0	2	4	9	1	7	2	0	2	2	1	3
M01178:22:000000000-AJVU0:1:1112:6511:4346	317	75	gb|KC852000.1|	Octopus	Octopus	vulgaris	97.79	0	0	0	0	0	2	1	0	0	0	0	2	2	0	0	0	1	0	0	0	3	0	0	0	0	0	1	0	1	2	0	0	1	1	0	1	1	0	2	1	0	0
M01178:22:000000000-AJVU0:1:1116:25348:23362	315	86	gb|KC851998.1|	Octopus	Octopus	vulgaris	98.1	0	0	0	0	0	0	0	1	0	2	0	1	1	0	0	2	1	0	2	1	2	1	0	3	2	0	2	0	1	0	0	0	2	1	0	2	1	0	2	1	1	0
M01178:22:000000000-AJVU0:1:1114:21992:2488	314	74	gb|KC851987.1|	Octopus	Octopus	vulgaris	97.77	1	0	1	0	1	0	0	0	0	0	0	0	0	0	0	1	0	2	0	0	1	0	0	0	0	0	0	1	0	0	0	3	0	0	2	0	0	2	0	0	6	5
M01178:22:000000000-AJVU0:1:1103:7674:21903	317	39	gb|KC851998.1|	Octopus	Octopus	vulgaris	97.79	0	0	0	0	0	0	0	0	0	0	0	0	0	0	0	0	0	0	0	0	0	0	0	0	1	0	1	0	0	0	0	1	0	0	0	1	1	0	0	0	0	0
M01178:22:000000000-AJVU0:1:1105:21745:10857	318	66	dbj|AB158363.1|	Octopus	Octopus	vulgaris	87.74	0	0	0	0	0	0	0	0	0	0	0	0	0	0	0	0	0	0	0	0	0	0	0	0	0	0	0	0	0	0	0	0	0	0	66	0	0	0	0	0	0	0
M01178:22:000000000-AJVU0:1:2117:21497:2593	316	906	gb|KC851987.1|	Octopus	Octopus	vulgaris	98.1	9	0	36	0	5	0	0	0	0	0	0	0	1	4	0	47	0	25	0	12	0	1	0	0	0	0	1	60	1	0	1	33	0	1	31	0	0	22	0	0	41	36
M01178:22:000000000-AJVU0:1:1102:20618:6843	317	51	gb|KC851998.1|	Octopus	Octopus	vulgaris	98.11	0	0	0	0	0	1	0	0	0	1	0	3	2	0	1	0	2	0	0	0	2	1	0	0	0	1	1	0	0	3	0	0	4	0	1	1	0	0	0	1	0	0
M01178:22:000000000-AJVU0:1:1113:27910:10922	317	73	gb|KC851987.1|	Octopus	Octopus	vulgaris	97.79	1	0	7	0	0	0	0	0	0	0	0	0	0	1	0	4	0	1	0	3	0	0	0	0	0	0	0	3	0	0	0	3	0	0	4	0	0	1	0	0	5	0
M01178:22:000000000-AJVU0:1:1102:3326:9467	317	52	gb|KC851998.1|	Octopus	Octopus	vulgaris	97.79	0	0	0	0	0	3	0	0	0	0	0	0	0	0	1	0	1	0	0	0	4	0	0	2	1	0	0	0	1	2	0	0	0	0	0	0	1	0	2	0	2	1
M01178:22:000000000-AJVU0:1:1113:19698:21219	316	65	gb|KC851998.1|	Octopus	Octopus	vulgaris	98.1	0	0	1	0	2	0	0	0	0	0	0	0	1	0	1	2	1	1	0	1	1	0	0	0	0	0	1	1	0	0	0	2	0	0	1	1	1	1	0	0	0	2
M01178:22:000000000-AJVU0:1:2113:16053:23637	317	284	gb|KC851998.1|	Octopus	Octopus	vulgaris	98.11	0	0	1	0	0	6	2	6	0	2	0	4	8	0	1	1	12	1	4	0	9	2	0	1	4	0	6	0	4	6	0	0	6	3	1	9	4	0	4	5	0	1
M01178:22:000000000-AJVU0:1:1115:18856:20241	317	106	gb|KC851987.1|	Octopus	Octopus	vulgaris	98.42	0	0	2	0	4	0	0	1	0	0	0	0	1	1	2	8	0	2	0	1	0	0	0	0	0	0	0	6	0	1	0	4	0	0	0	0	0	4	0	0	6	1
M01178:22:000000000-AJVU0:1:1108:21366:17273	317	49	gb|KC851987.1|	Octopus	Octopus	vulgaris	97.79	0	0	2	0	0	0	0	0	0	0	0	0	0	0	0	0	0	0	0	1	0	0	0	1	0	0	0	5	0	0	0	3	0	0	3	0	0	2	0	0	2	1
M01178:22:000000000-AJVU0:1:1101:10846:1171	316	25	gb|KC851998.1|	Octopus	Octopus	vulgaris	96.84	0	0	0	0	0	0	0	0	0	0	0	2	1	0	0	0	0	0	1	0	0	0	0	1	0	0	0	2	0	1	0	1	0	0	0	0	0	0	0	1	0	1
M01178:22:000000000-AJVU0:1:1102:18376:24161	317	32	gb|KC851998.1|	Octopus	Octopus	vulgaris	97.79	0	0	1	0	0	1	0	0	0	1	0	0	0	0	0	0	0	0	0	0	2	1	0	0	1	0	2	1	0	1	0	0	0	1	0	1	0	0	3	0	0	0
M01178:22:000000000-AJVU0:1:1101:12294:3606	317	38	gb|KC851998.1|	Octopus	Octopus	vulgaris	97.79	0	0	0	0	0	1	0	0	0	0	0	1	3	0	1	0	0	0	1	0	0	0	0	2	1	0	3	0	1	1	0	0	1	0	1	0	0	0	0	0	0	0
M01178:22:000000000-AJVU0:1:2105:25917:18423	317	145	gb|KC851998.1|	Octopus	Octopus	vulgaris	97.79	0	1	0	0	0	0	1	0	0	1	0	4	4	0	1	1	4	2	2	1	4	2	0	1	1	0	1	0	3	5	0	0	0	3	2	1	0	0	1	0	2	0
M01178:22:000000000-AJVU0:1:1107:27829:17266	317	66	gb|KC851998.1|	Octopus	Octopus	vulgaris	97.79	0	0	1	0	0	0	0	1	0	1	0	1	3	0	0	0	2	0	0	0	2	0	0	0	0	0	2	0	3	1	0	0	0	1	0	1	1	0	0	0	0	0
M01178:22:000000000-AJVU0:1:1102:11916:16290	317	51	gb|KC851987.1|	Octopus	Octopus	vulgaris	97.48	0	0	2	0	0	0	0	0	1	0	4	0	0	0	1	1	0	4	0	0	0	0	0	0	0	0	0	0	0	0	0	1	0	0	2	0	0	1	0	0	5	2
M01178:22:000000000-AJVU0:1:1102:25909:21066	314	46	gb|KC851987.1|	Octopus	Octopus	vulgaris	98.41	0	0	1	0	0	0	0	0	0	0	0	0	1	0	0	3	0	1	0	0	0	0	0	0	1	0	0	5	0	0	0	1	0	0	2	0	0	1	0	0	4	4
M01178:22:000000000-AJVU0:1:1104:16980:22803	318	61	dbj|AB158363.1|	Octopus	Octopus	vulgaris	88.68	0	0	0	0	0	0	0	1	1	0	0	3	0	0	0	0	1	1	0	0	0	1	1	2	0	0	1	3	0	2	22	0	1	1	1	0	0	0	0	1	0	1
M01178:22:000000000-AJVU0:1:2118:13696:19513	309	1012	gb|KC851998.1|	Octopus	Octopus	vulgaris	98.38	10	0	41	0	12	6	3	8	0	6	0	6	14	3	3	15	10	34	5	10	9	1	0	1	2	0	5	13	15	10	0	11	5	14	36	9	4	6	6	8	20	27
M01178:22:000000000-AJVU0:1:1119:18851:12323	316	111	gb|KC851998.1|	Octopus	Octopus	vulgaris	98.1	0	0	0	0	0	1	1	0	0	1	0	0	3	0	0	0	1	0	2	0	0	1	0	0	0	0	1	1	3	4	0	0	1	1	0	1	3	1	1	2	0	1
M01178:22:000000000-AJVU0:1:1112:22343:23694	318	68	dbj|AB158363.1|	Octopus	Octopus	vulgaris	88.05	1	0	0	0	0	0	0	0	1	0	0	0	0	0	0	0	0	0	0	0	0	0	0	2	1	0	6	2	0	2	26	0	0	1	1	1	0	0	0	1	0	1
M01178:22:000000000-AJVU0:1:1101:11912:1898	317	30	gb|KC851961.1|	Octopus	Octopus	vulgaris	98.11	0	0	0	0	0	0	0	0	0	0	0	0	0	0	0	0	0	0	0	0	0	0	0	0	0	0	0	0	0	0	30	0	0	0	0	0	0	0	0	0	0	0
M01178:22:000000000-AJVU0:1:1102:18510:15643	314	47	dbj|AB191271.1|	Octopus	Octopus	parvus	83.44	0	0	0	0	0	1	0	0	1	0	0	0	0	0	6	0	1	0	0	0	0	0	0	0	2	3	10	1	0	0	10	0	0	0	0	0	1	0	1	0	0	0
M01178:22:000000000-AJVU0:1:1101:19349:9203	318	37	dbj|AB158363.1|	Octopus	Octopus	vulgaris	88.05	0	0	0	0	0	0	0	0	0	0	0	0	1	0	0	0	0	0	1	0	0	0	0	0	0	0	0	0	1	1	14	0	0	3	3	2	1	0	0	1	1	0
M01178:22:000000000-AJVU0:1:1104:12348:5316	314	37	gb|KC851961.1|	Octopus	Octopus	vulgaris	98.09	0	0	0	0	0	0	0	0	0	0	0	0	0	0	0	0	0	0	0	0	0	0	0	0	0	0	0	0	0	0	37	0	0	0	0	0	0	0	0	0	0	0
M01178:22:000000000-AJVU0:1:1101:4438:6753	317	56	gb|KC851998.1|	Octopus	Octopus	vulgaris	98.11	0	0	0	0	0	0	2	1	0	0	0	0	1	0	0	0	0	0	0	0	0	0	0	1	1	0	0	0	0	0	0	0	0	0	0	0	1	0	0	0	0	0
M01178:22:000000000-AJVU0:1:1106:19987:21370	313	60	gb|KC851998.1|	Octopus	Octopus	vulgaris	98.08	0	0	0	0	0	2	0	2	0	0	0	1	4	0	0	0	1	0	0	0	4	2	0	0	0	0	0	0	1	0	0	1	1	1	0	0	0	0	2	0	0	0
M01178:22:000000000-AJVU0:1:1101:27205:15095	317	40	gb|KC851998.1|	Octopus	Octopus	vulgaris	97.79	0	0	0	0	0	0	0	0	0	0	0	0	2	0	0	0	0	2	0	0	0	0	0	1	0	0	1	0	2	0	0	1	1	1	0	1	1	2	0	0	0	0
M01178:22:000000000-AJVU0:1:1102:18177:13628	317	45	gb|KC851998.1|	Octopus	Octopus	vulgaris	98.11	0	0	0	0	0	0	0	2	0	1	0	0	1	0	1	0	4	0	0	0	0	0	0	0	0	0	1	0	1	0	0	0	1	0	0	2	1	0	1	0	0	0
M01178:22:000000000-AJVU0:1:1108:23996:14908	312	54	gb|KC851998.1|	Octopus	Octopus	vulgaris	98.4	0	0	0	0	0	0	0	0	0	0	0	0	3	0	1	0	4	0	0	0	4	1	0	0	1	0	0	1	1	1	0	1	0	0	0	1	0	0	0	1	0	0
M01178:22:000000000-AJVU0:1:1118:15448:9556	317	87	gb|KC851987.1|	Octopus	Octopus	vulgaris	98.11	1	0	0	0	0	0	0	0	0	0	0	0	0	1	0	10	0	2	0	0	0	0	0	0	0	0	0	5	0	0	0	1	0	0	3	0	0	6	1	0	4	6
M01178:22:000000000-AJVU0:1:1102:26743:5250	317	49	gb|KC851987.1|	Octopus	Octopus	vulgaris	97.79	1	0	2	0	1	0	0	0	0	0	1	0	0	0	0	0	0	3	0	1	0	0	0	0	0	0	0	2	0	0	1	3	0	0	3	0	0	0	0	0	1	2
M01178:22:000000000-AJVU0:1:1102:18135:6957	315	46	gb|KC851998.1|	Octopus	Octopus	vulgaris	98.1	0	0	0	0	0	1	1	2	0	2	0	3	0	0	0	0	0	0	0	0	3	0	0	0	0	0	1	0	0	1	0	0	2	0	0	3	0	1	1	0	0	0
M01178:22:000000000-AJVU0:1:1101:28632:8634	319	54	dbj|AB158363.1|	Octopus	Octopus	vulgaris	88.4	0	0	0	0	0	0	0	1	0	0	0	1	0	0	1	0	1	0	1	0	1	0	0	2	0	0	0	3	0	0	23	0	3	1	2	1	0	0	0	2	0	0
M01178:22:000000000-AJVU0:1:1104:14234:6004	317	44	gb|KC851961.1|	Octopus	Octopus	vulgaris	98.11	0	0	0	0	0	0	0	0	2	0	0	0	0	0	0	0	0	0	0	0	0	0	0	0	0	0	0	0	0	0	42	0	0	0	0	0	0	0	0	0	0	0
M01178:22:000000000-AJVU0:1:1107:23203:18454	317	54	gb|KC851961.1|	Octopus	Octopus	vulgaris	97.79	0	0	0	0	0	0	0	0	1	0	0	0	0	0	0	0	0	0	0	0	0	0	0	0	0	0	0	0	0	0	53	0	0	0	0	0	0	0	0	0	0	0
M01178:22:000000000-AJVU0:1:1102:21475:18153	317	32	gb|KC851961.1|	Octopus	Octopus	vulgaris	97.79	0	0	0	0	0	0	0	0	0	0	0	0	0	0	0	0	0	0	0	0	0	0	0	0	0	0	0	0	0	0	32	0	0	0	0	0	0	0	0	0	0	0
M01178:22:000000000-AJVU0:1:1105:23772:18462	317	56	gb|KC851961.1|	Octopus	Octopus	vulgaris	97.79	0	0	0	0	0	0	0	0	6	0	0	0	0	0	0	0	0	0	0	0	0	0	0	0	0	0	0	0	0	0	49	0	0	0	0	1	0	0	0	0	0	0
M01178:22:000000000-AJVU0:1:1106:25325:7001	317	60	gb|KC851998.1|	Octopus	Octopus	vulgaris	97.79	0	0	0	0	0	0	0	1	0	1	0	2	1	0	0	0	0	0	1	0	1	0	1	0	0	0	0	0	1	2	0	0	0	2	0	1	1	0	2	0	0	0
M01178:22:000000000-AJVU0:1:1101:7434:22322	317	48	gb|KC852007.1|	Octopus	Octopus	vulgaris	88.01	0	0	8	0	0	0	0	0	2	0	0	5	1	0	0	0	0	0	0	0	1	0	0	4	0	1	0	3	0	0	4	0	0	1	1	2	0	0	0	0	0	0
M01178:22:000000000-AJVU0:1:1117:21899:2148	317	85	gb|KC851998.1|	Octopus	Octopus	vulgaris	98.11	0	0	0	0	0	2	2	0	0	0	0	1	6	0	1	0	1	1	0	0	3	1	1	0	1	0	0	0	1	3	0	0	0	1	0	3	1	0	3	1	0	0
M01178:22:000000000-AJVU0:1:1108:25757:14043	317	55	gb|KC851998.1|	Octopus	Octopus	vulgaris	98.11	0	0	2	0	0	1	0	0	0	0	0	0	0	0	1	1	1	0	2	0	2	0	0	21	0	0	0	0	0	0	0	0	1	2	0	0	0	0	1	0	0	0
M01178:22:000000000-AJVU0:1:1101:15711:18050	317	41	gb|KC851998.1|	Octopus	Octopus	vulgaris	98.11	0	0	0	0	0	2	0	0	0	0	0	0	2	0	2	0	2	0	0	0	0	1	0	0	0	0	0	0	0	0	0	0	1	1	0	0	1	0	0	0	0	0
M01178:22:000000000-AJVU0:1:1101:14062:19180	317	37	gb|KC851998.1|	Octopus	Octopus	vulgaris	98.11	0	0	0	0	0	0	0	0	0	1	0	0	2	0	0	0	0	0	0	0	0	1	0	0	1	1	0	0	3	2	0	0	1	0	0	0	2	0	1	0	0	0
M01178:22:000000000-AJVU0:1:1103:16498:21648	317	40	gb|KC851998.1|	Octopus	Octopus	vulgaris	98.11	0	0	0	0	0	1	0	1	0	0	0	0	1	0	0	0	0	0	0	0	0	0	0	22	0	0	1	0	3	1	0	0	0	0	0	0	1	0	0	0	0	0
M01178:22:000000000-AJVU0:1:1117:18469:5976	317	84	gb|KC852007.1|	Octopus	Octopus	vulgaris	88.33	0	0	3	0	0	0	0	1	1	1	0	1	1	0	1	0	0	3	0	0	3	0	1	3	1	0	1	4	1	1	23	1	1	6	2	2	1	0	2	1	1	0
M01178:22:000000000-AJVU0:1:1101:17297:8375	317	23	gb|KC851961.1|	Octopus	Octopus	vulgaris	97.79	0	0	0	0	0	0	0	0	1	0	0	0	0	0	0	0	0	0	0	0	0	0	0	0	0	0	0	0	0	0	22	0	0	0	0	0	0	0	0	0	0	0
M01178:22:000000000-AJVU0:1:1101:18997:18570	317	33	gb|KC851998.1|	Octopus	Octopus	vulgaris	97.79	0	0	0	0	0	0	0	0	0	1	0	1	0	1	1	0	0	0	0	0	0	0	0	0	3	0	1	1	0	0	0	1	0	0	1	1	0	0	0	0	0	0
M01178:22:000000000-AJVU0:1:1104:11414:9431	317	20	gb|KC851961.1|	Octopus	Octopus	vulgaris	98.11	0	0	0	0	0	0	0	0	1	0	0	0	0	0	0	0	0	0	0	0	0	0	0	0	0	0	0	0	0	0	18	0	0	0	0	0	0	0	0	0	0	0
M01178:22:000000000-AJVU0:1:1101:25255:21024	317	22	gb|KC851987.1|	Octopus	Octopus	vulgaris	97.79	0	0	0	0	0	0	0	0	0	0	0	0	0	0	0	1	0	0	0	0	0	0	0	0	0	0	1	1	0	0	0	1	0	0	0	0	0	2	0	0	0	0
M01178:22:000000000-AJVU0:1:1101:27008:15346	317	44	gb|KC851987.1|	Octopus	Octopus	vulgaris	97.79	0	0	0	0	0	0	0	0	0	0	1	0	1	1	0	0	0	2	0	2	0	0	0	0	0	0	0	0	0	0	0	1	0	0	1	0	1	0	1	0	1	1
M01178:22:000000000-AJVU0:1:1107:10537:24284	317	48	gb|KC851987.1|	Octopus	Octopus	vulgaris	98.11	0	0	1	0	1	0	0	0	0	0	0	0	0	0	0	2	0	2	0	1	0	0	0	0	0	0	0	2	0	0	0	4	0	0	1	0	0	0	0	0	1	2
M01178:22:000000000-AJVU0:1:2107:15581:11993	306	194	gb|KC851961.1|	Octopus	Octopus	vulgaris	98.69	0	0	0	0	0	0	0	0	9	0	0	0	0	0	0	0	0	0	0	0	0	0	0	0	0	0	0	0	0	0	183	0	0	0	0	0	0	0	0	0	0	0
M01178:22:000000000-AJVU0:1:1118:15989:1379	317	91	gb|KC851998.1|	Octopus	Octopus	vulgaris	98.11	0	0	0	0	0	0	1	0	0	0	0	1	1	0	0	0	5	3	1	0	2	0	0	1	0	0	4	2	0	4	0	0	2	1	1	2	1	1	0	0	0	0
M01178:22:000000000-AJVU0:1:1101:20553:11046	317	37	gb|KC851998.1|	Octopus	Octopus	vulgaris	97.48	1	0	0	0	0	0	0	1	0	0	0	0	1	0	3	0	0	0	0	0	0	0	0	1	0	0	0	0	0	2	0	0	0	0	0	0	1	1	0	0	0	0
M01178:22:000000000-AJVU0:1:1112:26274:6827	316	64	gb|KC851961.1|	Octopus	Octopus	vulgaris	98.42	0	0	0	0	0	0	0	0	2	0	0	0	0	0	0	0	0	1	0	0	0	0	0	0	0	0	0	0	0	0	56	0	0	0	1	0	0	0	0	0	1	0
M01178:22:000000000-AJVU0:1:1103:19464:8067	317	56	gb|KC852000.1|	Octopus	Octopus	vulgaris	98.11	0	0	0	0	0	2	0	0	0	0	0	1	1	0	0	1	2	0	0	0	2	2	0	0	2	0	2	1	0	1	0	0	2	2	0	2	0	0	2	0	0	0
M01178:22:000000000-AJVU0:1:1103:20002:12394	316	42	gb|KC851987.1|	Octopus	Octopus	vulgaris	97.78	0	0	0	0	1	0	0	2	0	0	0	0	1	0	0	1	0	2	0	0	2	0	0	0	0	0	0	1	0	0	0	1	0	1	0	0	0	0	0	0	2	3
M01178:22:000000000-AJVU0:1:1101:24174:23076	316	6	gb|KC851961.1|	Octopus	Octopus	vulgaris	97.47	0	0	0	0	0	0	0	0	0	0	0	0	0	0	0	0	0	0	0	0	0	0	0	0	0	0	0	0	0	0	6	0	0	0	0	0	0	0	0	0	0	0
M01178:22:000000000-AJVU0:1:1106:22691:16869	314	39	gb|KC851961.1|	Octopus	Octopus	vulgaris	98.41	0	0	0	0	0	0	0	0	0	0	0	0	0	0	0	0	0	0	0	0	0	0	0	0	0	0	0	0	0	0	39	0	0	0	0	0	0	0	0	0	0	0
M01178:22:000000000-AJVU0:1:1104:24793:12343	318	48	gb|KC851998.1|	Octopus	Octopus	vulgaris	98.11	1	0	1	0	0	1	0	0	0	0	0	0	0	0	0	1	0	0	0	0	1	0	0	2	0	0	1	1	1	1	0	1	0	1	2	2	0	0	0	0	2	1
M01178:22:000000000-AJVU0:1:1108:22099:22443	315	59	gb|KC851998.1|	Octopus	Octopus	vulgaris	98.41	0	0	1	0	0	1	0	1	0	0	0	0	2	0	0	0	1	0	0	0	4	1	0	0	0	0	1	0	0	0	0	0	3	0	0	0	2	0	1	0	0	1
M01178:22:000000000-AJVU0:1:2107:21333:2766	317	175	gb|KC851987.1|	Octopus	Octopus	vulgaris	98.11	2	0	3	0	5	0	0	0	0	0	5	0	0	0	0	11	0	9	0	4	0	0	0	0	0	0	0	4	0	1	1	6	0	0	6	0	0	1	0	0	5	1
M01178:22:000000000-AJVU0:1:1102:19344:9624	317	45	gb|KC851998.1|	Octopus	Octopus	vulgaris	98.11	0	0	0	0	0	0	0	0	0	0	0	1	1	0	0	0	1	0	1	0	0	0	0	0	2	1	0	1	2	3	0	0	0	3	0	0	1	1	0	2	0	0
M01178:22:000000000-AJVU0:1:1101:23082:20946	315	35	gb|KC851998.1|	Octopus	Octopus	vulgaris	98.41	0	0	0	0	0	0	1	0	0	0	0	0	0	0	0	0	2	0	0	0	0	0	0	3	0	0	1	1	3	2	0	0	2	0	0	1	0	1	0	0	0	0
M01178:22:000000000-AJVU0:1:2106:3537:12202	317	158	gb|KC851998.1|	Octopus	Octopus	vulgaris	98.11	0	0	2	0	0	0	0	0	0	1	0	5	8	0	3	1	5	0	1	0	7	3	0	0	3	0	4	1	3	6	0	0	0	4	0	3	7	0	1	2	0	0
M01178:22:000000000-AJVU0:1:1106:25749:8600	317	58	gb|KC851987.1|	Octopus	Octopus	vulgaris	97.79	1	0	3	0	0	0	0	0	0	0	0	0	0	0	0	4	1	3	0	0	0	0	0	0	0	0	0	4	1	1	0	2	0	0	2	0	0	0	0	0	3	2
M01178:22:000000000-AJVU0:1:1118:20207:1461	315	94	gb|KC851987.1|	Octopus	Octopus	vulgaris	98.1	0	0	2	0	0	0	0	0	0	1	0	0	0	0	0	4	1	1	0	0	0	0	0	0	0	0	0	6	0	0	0	1	0	0	1	0	0	1	0	0	6	2
M01178:22:000000000-AJVU0:1:2105:8721:1536	316	141	gb|KC851998.1|	Octopus	Octopus	vulgaris	97.78	0	0	0	0	1	3	2	3	0	1	0	1	8	0	1	2	3	2	1	0	1	0	0	0	0	0	2	2	0	4	1	0	2	5	1	2	1	0	2	3	1	0
M01178:22:000000000-AJVU0:1:1101:11888:5858	317	31	gb|KC851998.1|	Octopus	Octopus	vulgaris	98.11	0	0	0	0	0	0	0	1	0	0	0	0	1	0	0	0	0	0	1	0	0	0	0	2	0	0	2	1	0	1	0	0	0	1	0	0	0	2	0	1	0	0
M01178:22:000000000-AJVU0:1:1103:18850:22022	302	30	gb|KC851961.1|	Octopus	Octopus	vulgaris	99.01	0	0	0	0	0	0	0	0	2	0	0	0	0	0	0	0	0	0	0	0	0	0	0	0	0	0	0	0	0	0	28	0	0	0	0	0	0	0	0	0	0	0
M01178:22:000000000-AJVU0:1:1101:12196:1808	317	24	gb|KC851961.1|	Octopus	Octopus	vulgaris	98.11	0	0	0	0	0	0	0	0	1	0	0	0	0	0	0	0	0	0	0	0	0	0	0	0	0	0	0	0	0	0	22	0	0	0	0	0	0	0	0	0	0	0
M01178:22:000000000-AJVU0:1:2107:27709:12535	317	211	gb|KC851987.1|	Octopus	Octopus	vulgaris	98.11	1	0	5	0	2	0	0	0	0	0	0	0	1	6	0	10	0	7	0	4	1	0	0	0	0	0	0	11	0	0	1	7	0	0	4	0	0	8	0	0	10	9
M01178:22:000000000-AJVU0:1:1114:9293:23948	317	88	gb|KC851987.1|	Octopus	Octopus	vulgaris	98.11	1	0	2	0	2	0	0	0	0	0	0	0	0	1	0	2	0	2	0	4	0	0	0	0	0	0	0	7	0	1	1	6	0	0	4	0	0	4	0	0	2	4
M01178:22:000000000-AJVU0:1:2108:21492:4624	318	194	dbj|AB158363.1|	Octopus	Octopus	vulgaris	88.68	0	0	1	0	0	1	2	0	1	3	0	4	2	3	1	0	2	3	2	0	7	2	1	3	0	0	0	6	4	4	66	2	3	2	2	4	2	4	0	0	1	0
M01178:22:000000000-AJVU0:1:1101:13375:22103	317	36	dbj|AB158363.1|	Octopus	Octopus	vulgaris	88.33	0	0	0	0	0	0	2	0	1	0	0	0	1	0	0	0	1	0	0	0	1	0	1	0	0	0	0	0	0	0	2	0	21	1	0	0	0	0	0	0	0	0
M01178:22:000000000-AJVU0:1:1105:25902:16058	317	26	gb|KC852008.1|	Octopus	Octopus	vulgaris	97.79	0	0	0	0	0	0	0	0	0	0	0	0	0	0	0	1	0	0	0	1	0	0	0	0	0	0	0	3	0	0	1	0	0	0	0	0	0	1	0	0	2	1
M01178:22:000000000-AJVU0:1:1105:23528:3134	313	45	gb|KC851987.1|	Octopus	Octopus	vulgaris	98.4	1	0	1	0	0	0	0	0	0	0	0	0	0	0	0	2	0	1	0	1	0	0	0	0	0	0	0	3	0	0	0	0	0	0	0	0	0	0	0	0	0	2
M01178:22:000000000-AJVU0:1:1106:18427:12494	317	41	gb|KC851987.1|	Octopus	Octopus	vulgaris	97.48	0	0	1	0	0	0	0	0	0	1	0	0	0	0	0	2	0	1	0	0	0	1	0	0	0	0	0	4	0	0	0	3	1	0	1	0	1	0	0	1	0	1
M01178:22:000000000-AJVU0:1:1116:20997:19750	316	86	gb|KC851998.1|	Octopus	Octopus	vulgaris	98.1	1	0	0	0	0	4	1	0	0	1	0	1	5	0	1	0	2	0	0	0	0	0	0	0	4	0	4	0	2	1	0	0	2	0	0	1	2	0	0	1	0	1
M01178:22:000000000-AJVU0:1:1102:27743:12178	317	42	gb|KC851987.1|	Octopus	Octopus	vulgaris	97.79	0	0	0	0	0	0	0	0	0	0	0	0	0	0	0	3	0	1	0	0	0	0	0	0	0	0	0	4	0	0	0	2	0	0	3	0	0	1	0	0	1	2
M01178:22:000000000-AJVU0:1:2106:24909:5788	317	242	gb|KC851987.1|	Octopus	Octopus	vulgaris	97.79	0	0	16	0	2	0	0	0	0	0	0	0	1	1	0	14	0	7	0	5	0	0	0	0	0	0	0	13	0	1	0	10	1	0	4	1	0	6	0	0	12	3
M01178:22:000000000-AJVU0:1:1111:17357:18264	317	64	gb|KC851998.1|	Octopus	Octopus	vulgaris	98.11	0	0	0	0	0	0	1	0	0	1	0	0	0	0	1	0	5	0	1	0	3	1	0	1	1	0	1	1	2	2	0	0	1	0	0	2	2	0	0	4	0	0
M01178:22:000000000-AJVU0:1:1114:3993:7462	317	69	gb|KC851998.1|	Octopus	Octopus	vulgaris	98.11	0	0	0	0	0	1	2	0	0	0	0	1	1	0	0	0	1	0	0	0	2	1	0	0	0	0	1	4	1	0	0	2	0	0	2	3	0	1	1	0	2	0
M01178:22:000000000-AJVU0:1:1102:25863:15500	317	52	gb|KC851998.1|	Octopus	Octopus	vulgaris	98.11	0	0	0	0	0	0	0	1	0	0	0	0	0	0	4	1	2	0	0	0	1	1	0	0	1	0	0	1	1	2	0	0	2	1	0	0	0	0	0	1	0	1
M01178:22:000000000-AJVU0:1:1101:22295:21715	316	34	gb|KC851987.1|	Octopus	Octopus	vulgaris	98.1	0	0	0	0	0	0	0	0	0	0	0	0	0	0	0	2	0	2	0	0	0	0	0	0	1	0	0	3	0	0	0	3	1	0	0	0	0	2	1	0	2	1
M01178:22:000000000-AJVU0:1:1101:9291:13122	317	34	gb|KC851998.1|	Octopus	Octopus	vulgaris	97.79	0	0	1	0	0	0	1	1	0	1	0	0	0	0	0	1	0	0	0	0	2	0	0	0	0	1	0	1	1	3	0	0	0	0	0	0	0	0	0	0	0	1
M01178:22:000000000-AJVU0:1:1102:25911:7836	315	46	gb|KC851961.1|	Octopus	Octopus	vulgaris	98.1	0	0	0	0	0	0	0	0	2	0	0	0	0	0	0	0	0	0	0	0	0	0	0	0	0	0	0	0	0	0	42	0	0	0	0	0	0	0	0	0	0	0
M01178:22:000000000-AJVU0:1:1102:4399:14051	301	45	gb|KC851998.1|	Octopus	Octopus	vulgaris	99	0	0	0	0	0	0	0	0	0	0	0	0	0	0	1	0	0	0	0	1	0	0	0	0	1	0	0	3	1	0	0	2	0	1	1	0	0	2	1	0	1	1
M01178:22:000000000-AJVU0:1:1116:23563:4707	317	85	gb|KC851998.1|	Octopus	Octopus	vulgaris	97.79	0	0	0	0	0	2	1	1	0	1	0	0	5	0	2	0	3	0	0	0	3	0	0	2	0	0	2	0	2	4	1	0	0	2	0	1	1	0	1	1	0	0
M01178:22:000000000-AJVU0:1:1106:27945:10259	317	44	gb|KC851987.1|	Octopus	Octopus	vulgaris	97.79	0	0	2	0	1	0	0	0	0	0	0	0	0	1	0	3	0	0	0	2	0	0	0	0	0	0	0	2	0	0	0	2	0	1	1	0	0	1	0	0	1	1
M01178:22:000000000-AJVU0:1:1106:17694:1741	316	63	gb|KC852007.1|	Octopus	Octopus	vulgaris	87.66	0	0	0	0	0	0	0	1	0	1	0	0	0	0	50	0	0	0	0	0	1	0	0	1	0	0	0	0	0	0	4	1	0	0	0	0	0	0	0	0	0	0
M01178:22:000000000-AJVU0:1:1109:24096:19240	317	56	gb|KC851998.1|	Octopus	Octopus	vulgaris	97.79	0	0	0	0	0	1	0	0	0	0	0	1	2	0	0	0	0	0	0	0	0	0	0	0	0	0	4	0	1	0	0	0	0	2	0	1	1	0	1	1	0	0
M01178:22:000000000-AJVU0:1:1101:21545:20118	317	42	gb|KC851998.1|	Octopus	Octopus	vulgaris	98.11	0	0	0	0	0	1	0	0	0	1	0	0	0	0	1	0	1	0	1	0	1	1	0	0	1	0	0	0	0	1	0	0	1	2	0	1	0	0	0	0	0	0
M01178:22:000000000-AJVU0:1:1103:23042:24221	317	39	gb|KC851961.1|	Octopus	Octopus	vulgaris	97.79	0	0	0	0	0	0	0	0	3	0	0	0	0	0	0	0	0	0	0	0	0	0	0	0	0	0	0	0	0	0	36	0	0	0	0	0	0	0	0	0	0	0
M01178:22:000000000-AJVU0:1:1101:27785:6644	316	40	gb|KC851987.1|	Octopus	Octopus	vulgaris	98.1	0	0	0	0	0	0	0	0	0	0	0	1	0	0	0	3	0	0	0	2	0	0	0	0	0	0	0	3	0	0	0	1	0	0	3	0	0	0	0	0	0	0
M01178:22:000000000-AJVU0:1:1101:26610:14927	314	34	gb|KC851987.1|	Octopus	Octopus	vulgaris	98.09	0	0	2	0	0	0	0	0	0	0	0	0	0	0	0	2	0	4	0	0	0	0	0	0	0	0	0	2	0	0	0	1	0	0	2	0	0	0	0	0	1	2
M01178:22:000000000-AJVU0:1:1117:22933:21338	314	92	gb|KC851987.1|	Octopus	Octopus	vulgaris	98.09	0	0	2	0	2	0	0	0	0	0	0	0	0	0	0	10	0	2	1	4	0	0	0	0	1	0	0	7	0	0	2	4	0	0	3	0	0	5	0	0	4	2
M01178:22:000000000-AJVU0:1:1112:22280:21031	317	83	gb|KC851998.1|	Octopus	Octopus	vulgaris	97.48	0	0	0	0	0	1	1	0	0	1	0	1	2	0	1	0	3	0	2	0	4	0	0	0	2	0	4	1	1	9	0	0	4	3	0	2	1	0	1	0	2	0
M01178:22:000000000-AJVU0:1:1101:16313:15900	317	34	gb|KC851987.1|	Octopus	Octopus	vulgaris	97.79	0	0	0	0	0	0	0	0	0	0	0	0	1	0	0	1	0	1	0	0	0	0	0	0	0	0	0	1	1	0	0	2	0	0	0	0	0	1	0	0	0	2
M01178:22:000000000-AJVU0:1:1104:24055:6566	317	37	gb|KC851987.1|	Octopus	Octopus	vulgaris	97.79	1	0	1	0	0	0	0	0	0	0	0	0	0	1	0	1	0	3	0	1	0	0	0	0	0	0	0	4	0	0	0	2	0	0	3	0	0	0	0	0	5	0
M01178:22:000000000-AJVU0:1:1104:20269:1302	317	41	gb|KC851961.1|	Octopus	Octopus	vulgaris	98.11	0	0	0	0	0	0	0	0	0	0	0	0	0	0	0	0	0	0	0	0	0	0	0	0	0	0	0	0	0	0	41	0	0	0	0	0	0	0	0	0	0	0
M01178:22:000000000-AJVU0:1:1102:23070:3395	316	44	gb|KC851998.1|	Octopus	Octopus	vulgaris	98.1	0	0	0	0	0	1	0	0	0	0	0	0	1	0	0	0	0	0	1	0	0	0	0	0	0	0	1	0	1	2	0	0	1	1	0	2	0	0	1	0	0	0
M01178:22:000000000-AJVU0:1:1101:13816:5182	318	52	gb|KC851961.1|	Octopus	Octopus	vulgaris	92.45	0	0	0	0	0	0	0	0	2	0	0	0	0	0	0	0	0	0	0	0	0	0	0	0	0	0	0	0	0	0	50	0	0	0	0	0	0	0	0	0	0	0
M01178:22:000000000-AJVU0:1:1102:26068:4391	317	46	gb|KC851987.1|	Octopus	Octopus	vulgaris	97.79	0	0	0	0	0	0	0	0	0	0	0	0	0	1	0	0	0	0	1	1	0	0	0	0	0	0	0	1	0	0	0	2	0	0	0	1	0	0	0	0	0	1
M01178:22:000000000-AJVU0:1:1105:21613:21522	317	53	gb|KC851987.1|	Octopus	Octopus	vulgaris	97.79	0	0	0	0	1	0	0	0	0	0	0	0	0	0	0	1	0	4	0	3	0	0	0	0	0	0	0	1	0	0	0	1	0	0	0	0	0	2	1	0	3	2
M01178:22:000000000-AJVU0:1:1110:27837:14319	317	64	gb|KC851961.1|	Octopus	Octopus	vulgaris	97.79	0	0	0	0	0	0	0	0	0	0	0	0	0	0	0	0	0	0	0	0	0	0	0	0	0	0	0	0	0	0	64	0	0	0	0	0	0	0	0	0	0	0
M01178:22:000000000-AJVU0:1:1103:20165:5768	313	37	gb|KC851998.1|	Octopus	Octopus	vulgaris	98.08	0	0	0	0	0	0	0	0	0	0	0	0	0	0	0	1	1	2	0	0	0	0	0	0	0	0	0	1	0	1	0	0	0	0	1	1	1	1	2	0	2	0
M01178:22:000000000-AJVU0:1:1117:14411:19950	316	78	gb|KC851998.1|	Octopus	Octopus	vulgaris	97.78	0	0	0	0	0	0	0	1	0	1	0	1	4	0	1	0	0	0	0	0	5	0	1	0	2	0	1	1	0	0	0	0	1	3	0	1	2	0	1	5	0	0
M01178:22:000000000-AJVU0:1:1101:11289:12657	315	22	gb|KC851987.1|	Octopus	Octopus	vulgaris	97.78	0	0	0	0	0	0	0	0	0	0	0	0	0	0	0	0	0	0	0	0	0	0	0	0	0	0	0	2	0	0	0	0	0	0	1	0	0	0	0	0	0	0
M01178:22:000000000-AJVU0:1:1101:27290:12444	317	26	gb|KC851987.1|	Octopus	Octopus	vulgaris	97.48	0	0	3	0	1	0	0	0	0	0	0	0	0	0	0	1	0	1	0	0	0	0	0	0	0	0	0	2	0	0	0	0	0	0	0	0	0	0	0	0	2	0
M01178:22:000000000-AJVU0:1:1111:27203:13229	310	59	dbj|AB158363.1|	Octopus	Octopus	vulgaris	88.71	0	0	1	0	0	0	0	0	0	0	0	0	1	1	1	0	1	1	2	0	1	0	0	0	2	0	1	1	1	1	18	2	1	2	2	2	0	0	0	0	0	0
M01178:22:000000000-AJVU0:1:1102:12241:7596	317	24	gb|KC851987.1|	Octopus	Octopus	vulgaris	98.11	0	0	2	0	1	0	0	0	0	0	0	0	1	1	0	0	0	0	0	0	0	0	0	0	0	0	0	2	0	1	0	1	0	0	1	0	0	0	0	0	4	0
M01178:22:000000000-AJVU0:1:1107:5386:8918	316	57	gb|KC851998.1|	Octopus	Octopus	vulgaris	98.1	0	0	0	0	0	1	0	0	0	0	0	0	0	2	0	0	3	0	1	0	1	0	0	0	1	0	3	0	1	6	0	0	0	1	1	0	2	0	0	2	0	0
M01178:22:000000000-AJVU0:1:1104:16348:7205	317	35	gb|KC851998.1|	Octopus	Octopus	vulgaris	97.79	1	0	1	0	0	1	0	0	0	0	0	1	0	1	0	0	1	1	0	1	2	0	0	0	0	0	0	2	2	0	0	0	1	0	0	1	0	0	0	1	0	0
M01178:22:000000000-AJVU0:1:1116:27474:15311	317	92	gb|KC851987.1|	Octopus	Octopus	vulgaris	97.79	0	0	2	0	0	0	0	0	0	0	1	1	0	0	0	4	0	2	0	2	0	0	0	0	0	1	1	4	0	0	0	5	0	0	1	0	0	0	0	2	3	3
M01178:22:000000000-AJVU0:1:1107:22878:9351	317	53	gb|KC851998.1|	Octopus	Octopus	vulgaris	97.79	0	0	0	0	0	0	0	2	0	0	0	0	0	0	1	0	1	0	2	0	3	1	0	0	1	0	0	0	1	1	0	0	0	0	3	0	0	3	0	0	2	0
M01178:22:000000000-AJVU0:1:1101:18966:23981	317	38	gb|KC851987.1|	Octopus	Octopus	vulgaris	97.79	0	0	2	0	2	0	0	1	0	0	1	0	0	1	0	0	1	0	0	1	0	0	0	0	0	0	1	1	0	0	0	1	0	0	4	0	1	0	0	0	2	5
M01178:22:000000000-AJVU0:1:1115:22968:15343	317	76	gb|KC851998.1|	Octopus	Octopus	vulgaris	98.11	0	0	0	0	0	1	0	0	0	1	0	6	2	0	0	0	2	0	0	0	3	0	0	1	3	0	0	1	2	1	0	1	1	1	1	0	1	1	0	0	0	0
M01178:22:000000000-AJVU0:1:1104:25441:21094	317	46	gb|KC851987.1|	Octopus	Octopus	vulgaris	97.79	0	0	3	0	1	0	0	0	0	0	0	0	0	1	0	1	0	1	0	2	0	0	0	0	0	0	0	1	0	0	0	2	0	0	1	0	0	2	0	0	1	2
M01178:22:000000000-AJVU0:1:1101:24418:18183	317	35	gb|KC851998.1|	Octopus	Octopus	vulgaris	98.11	0	0	0	0	0	1	1	0	0	0	0	0	1	0	1	0	0	0	1	0	1	0	0	1	1	1	1	0	1	1	0	0	1	0	0	2	2	1	0	0	0	0
M01178:22:000000000-AJVU0:1:1102:26430:15132	318	39	gb|KC851998.1|	Octopus	Octopus	vulgaris	98.11	0	0	0	0	0	1	0	0	0	1	0	2	2	0	1	0	2	0	0	0	0	1	0	5	0	0	1	0	0	0	0	0	0	1	0	0	0	0	1	0	0	0
M01178:22:000000000-AJVU0:1:1102:27761:9665	317	38	gb|KC851998.1|	Octopus	Octopus	vulgaris	98.11	0	0	0	0	0	1	0	0	0	0	0	0	0	0	0	0	0	0	0	0	3	0	0	0	0	0	0	0	2	1	0	0	1	1	0	0	0	2	1	0	0	0
M01178:22:000000000-AJVU0:1:1101:27113:7553	317	45	gb|KC851998.1|	Octopus	Octopus	vulgaris	97.79	0	0	0	0	0	1	0	1	0	3	0	0	1	0	0	1	2	1	0	0	3	0	0	0	0	0	1	0	0	0	0	0	0	1	0	3	0	0	3	1	0	0
M01178:22:000000000-AJVU0:1:1104:22386:6277	316	32	gb|KC851961.1|	Octopus	Octopus	vulgaris	98.42	0	0	0	0	0	0	0	0	1	0	0	0	0	0	0	0	0	0	0	0	0	0	0	0	1	0	0	0	0	0	30	0	0	0	0	0	0	0	0	0	0	0
M01178:22:000000000-AJVU0:1:1101:25771:5073	317	38	gb|KC851998.1|	Octopus	Octopus	vulgaris	98.11	0	0	0	0	0	1	0	0	0	0	0	5	2	0	0	0	0	0	0	0	2	0	0	0	1	1	2	0	0	0	0	0	2	0	0	1	0	0	0	0	0	0
M01178:22:000000000-AJVU0:1:1102:6820:9540	317	38	gb|KC852006.1|	Octopus	Octopus	vulgaris	98.11	0	0	0	0	0	0	0	0	2	0	0	0	0	0	0	0	0	0	0	0	0	0	0	0	0	0	0	2	0	0	28	0	2	0	0	0	0	0	0	0	0	0
M01178:22:000000000-AJVU0:1:1102:20824:21298	316	44	gb|KC851998.1|	Octopus	Octopus	vulgaris	98.1	0	0	0	0	1	0	0	0	0	0	0	1	1	0	1	0	3	1	0	0	3	1	0	0	1	0	2	0	0	3	0	0	0	2	0	0	0	1	0	0	0	0
M01178:22:000000000-AJVU0:1:1111:9052:4657	318	60	dbj|AB158363.1|	Octopus	Octopus	vulgaris	88.68	0	0	0	0	1	0	0	0	0	1	0	1	0	0	0	0	0	0	0	0	0	0	0	0	0	0	0	2	2	3	27	0	0	5	3	1	0	0	0	0	0	0
M01178:22:000000000-AJVU0:1:1117:21685:1684	317	82	gb|KC851961.1|	Octopus	Octopus	vulgaris	98.11	0	0	0	0	0	0	0	0	2	0	0	0	0	0	0	0	0	0	0	0	0	0	0	0	0	0	0	0	0	0	80	0	0	0	0	0	0	0	0	0	0	0
M01178:22:000000000-AJVU0:1:1105:16105:23561	317	38	gb|KC851961.1|	Octopus	Octopus	vulgaris	98.11	0	0	0	0	0	0	0	0	0	0	0	0	0	0	0	0	0	0	0	0	0	0	0	0	0	0	0	0	0	0	37	0	0	0	0	0	0	0	0	0	0	0
M01178:22:000000000-AJVU0:1:1105:9481:4050	317	49	gb|KC851998.1|	Octopus	Octopus	vulgaris	97.79	0	0	1	0	0	0	1	0	0	1	0	1	1	0	0	3	0	0	0	0	0	0	0	0	0	1	1	3	0	0	0	0	2	0	0	0	0	0	1	1	0	0
M01178:22:000000000-AJVU0:1:2112:8288:16329	317	302	gb|KC851998.1|	Octopus	Octopus	vulgaris	98.11	0	0	0	0	1	2	4	1	0	4	0	5	7	1	3	1	10	1	4	0	16	3	0	27	1	5	7	2	4	2	0	1	4	8	0	8	6	0	6	4	0	2
M01178:22:000000000-AJVU0:1:1110:25497:6257	317	56	gb|KC851998.1|	Octopus	Octopus	vulgaris	98.11	0	0	1	0	0	0	1	0	0	1	0	1	0	0	0	0	1	0	0	0	2	1	0	0	1	0	2	0	0	3	0	0	1	0	0	1	0	0	1	0	0	0
M01178:22:000000000-AJVU0:1:1101:25856:21643	315	19	gb|KC851961.1|	Octopus	Octopus	vulgaris	98.1	0	0	0	0	0	0	0	0	1	0	0	0	0	0	0	0	0	0	0	0	0	0	0	0	0	0	0	0	0	0	18	0	0	0	0	0	0	0	0	0	0	0
M01178:22:000000000-AJVU0:1:1107:28425:14663	319	53	dbj|AB158363.1|	Octopus	Octopus	vulgaris	89.03	0	0	0	0	0	0	0	0	0	1	0	1	1	0	2	0	0	0	0	0	2	0	1	2	0	0	0	3	1	0	17	2	2	0	1	0	0	0	2	1	2	0
M01178:22:000000000-AJVU0:1:1110:25283:13436	315	44	gb|KC851961.1|	Octopus	Octopus	vulgaris	97.78	0	0	0	0	0	0	0	0	1	0	0	0	0	0	0	0	0	0	0	0	0	0	0	0	0	0	0	0	0	0	43	0	0	0	0	0	0	0	0	0	0	0
M01178:22:000000000-AJVU0:1:1107:23313:7967	317	64	gb|KC851998.1|	Octopus	Octopus	vulgaris	97.79	0	0	0	0	0	1	0	1	0	1	0	1	3	0	0	0	1	0	2	0	0	0	0	0	1	0	0	1	4	4	0	0	1	0	0	0	0	0	0	1	1	1
M01178:22:000000000-AJVU0:1:1101:19928:24488	315	36	gb|KC851998.1|	Octopus	Octopus	vulgaris	97.78	0	0	0	0	0	2	0	0	0	2	0	0	0	0	1	0	0	0	0	0	0	0	0	0	0	0	0	0	1	0	0	0	1	1	0	0	0	0	0	1	0	0
M01178:22:000000000-AJVU0:1:2106:18234:21390	312	131	gb|KC851987.1|	Octopus	Octopus	vulgaris	98.4	0	0	3	0	1	1	1	0	0	0	0	0	0	0	0	7	0	2	0	2	0	0	0	0	0	0	0	3	0	0	0	5	0	0	4	0	0	4	0	0	9	2
M01178:22:000000000-AJVU0:1:1101:25895:20420	317	37	gb|KC851998.1|	Octopus	Octopus	vulgaris	97.79	0	0	2	0	0	0	0	0	0	0	0	0	0	0	0	0	0	0	0	0	4	0	0	0	0	0	0	0	0	2	0	0	1	1	0	0	0	0	0	0	0	0
M01178:22:000000000-AJVU0:1:1103:27935:9490	317	40	gb|KC851998.1|	Octopus	Octopus	vulgaris	98.11	0	0	1	0	0	0	0	0	0	0	0	0	2	0	1	0	2	0	1	0	2	1	0	1	0	0	0	0	1	0	0	0	1	2	0	1	0	0	1	0	0	0
M01178:22:000000000-AJVU0:1:1111:25228:11434	320	49	gb|KC851987.1|	Octopus	Octopus	vulgaris	97.5	1	0	0	0	0	0	0	0	0	0	0	0	0	0	0	2	0	1	0	0	0	0	0	5	0	0	0	3	0	0	0	4	0	0	2	0	0	1	0	0	3	0
M01178:22:000000000-AJVU0:1:1102:24651:5189	317	24	gb|KC851961.1|	Octopus	Octopus	vulgaris	97.79	0	0	0	0	0	0	0	0	3	0	0	0	0	0	0	0	0	0	0	0	0	0	0	0	0	0	0	0	0	0	21	0	0	0	0	0	0	0	0	0	0	0
M01178:22:000000000-AJVU0:1:1106:22440:23779	317	47	gb|KC851998.1|	Octopus	Octopus	vulgaris	97.79	0	0	0	0	0	2	1	0	0	0	0	1	2	0	2	1	2	0	0	0	1	2	0	1	1	0	1	0	1	0	0	0	1	0	0	0	0	0	1	0	1	0
M01178:22:000000000-AJVU0:1:2104:16124:10088	310	87	gb|KC851998.1|	Octopus	Octopus	vulgaris	98.39	0	0	0	0	0	2	0	0	0	0	0	1	4	0	1	1	2	0	1	0	3	0	0	0	2	0	2	0	0	3	0	0	3	0	0	1	0	0	1	0	1	0
M01178:22:000000000-AJVU0:1:1114:23729:15238	314	75	gb|KC851998.1|	Octopus	Octopus	vulgaris	98.41	0	0	0	0	0	1	1	2	0	2	0	3	0	0	0	1	0	2	0	0	5	0	0	1	2	0	0	1	0	2	0	2	0	4	0	3	1	0	0	0	0	0
M01178:22:000000000-AJVU0:1:1101:23439:5442	316	28	gb|KC852007.1|	Octopus	Octopus	vulgaris	98.1	0	0	0	0	0	0	0	0	1	0	0	0	0	0	0	0	0	0	0	0	0	0	0	1	0	0	0	0	0	0	25	0	0	0	0	0	1	0	0	0	0	0
M01178:22:000000000-AJVU0:1:1109:7086:12023	316	41	gb|KC851998.1|	Octopus	Octopus	vulgaris	97.78	0	0	1	0	0	2	0	0	0	0	0	1	0	1	0	2	0	0	0	0	0	0	0	0	1	1	0	1	0	2	0	0	2	1	0	0	0	0	0	0	1	1
M01178:22:000000000-AJVU0:1:1111:25857:17631	316	61	dbj|AB430547.1|	Octopus	Octopus	vulgaris	88.92	0	1	0	0	0	1	0	0	0	0	0	0	0	1	0	0	0	1	0	1	2	0	0	4	0	0	0	13	2	1	16	7	1	0	2	2	0	0	0	0	1	0
M01178:22:000000000-AJVU0:1:1109:25143:8292	317	50	gb|KC851987.1|	Octopus	Octopus	vulgaris	97.79	0	0	1	0	1	0	0	0	0	0	0	0	0	1	1	4	0	4	0	0	0	0	0	0	0	0	0	1	0	0	0	4	0	0	0	0	0	0	0	0	0	3
M01178:22:000000000-AJVU0:1:1101:26985:5349	314	31	gb|KC851987.1|	Octopus	Octopus	vulgaris	98.09	0	0	1	0	0	0	0	0	0	0	0	0	0	0	0	2	0	1	0	1	0	2	0	0	0	0	0	1	0	0	0	2	0	0	0	0	0	0	1	0	2	0
M01178:22:000000000-AJVU0:1:1101:9073:24240	318	47	dbj|AB158363.1|	Octopus	Octopus	vulgaris	88.05	0	0	0	0	0	0	0	0	1	0	0	1	1	0	0	0	1	1	0	0	1	1	0	1	1	0	1	4	0	0	12	0	1	2	4	1	1	1	1	0	2	0
M01178:22:000000000-AJVU0:1:1102:25218:13050	318	27	gb|KC851962.1|	Octopus	Octopus	vulgaris	97.8	0	0	2	0	0	0	0	0	0	0	0	0	0	0	0	0	0	0	0	0	0	0	0	0	0	0	0	1	0	0	0	1	0	1	0	0	0	2	0	0	3	1
M01178:22:000000000-AJVU0:1:1101:26998:16121	317	33	gb|KC851998.1|	Octopus	Octopus	vulgaris	98.11	0	0	0	0	0	1	1	0	0	1	0	1	1	1	0	1	0	0	0	0	1	1	0	0	0	1	0	0	1	0	0	0	1	2	0	2	0	0	1	0	0	0
M01178:22:000000000-AJVU0:1:1101:25444:15532	317	37	gb|KC851998.1|	Octopus	Octopus	vulgaris	98.11	0	0	0	0	0	0	0	0	0	1	0	1	0	0	0	0	1	0	0	0	1	0	0	1	0	0	1	0	1	0	1	0	0	1	0	0	0	0	1	1	0	0
M01178:22:000000000-AJVU0:1:1104:17796:1287	317	37	gb|KC851987.1|	Octopus	Octopus	vulgaris	97.79	0	0	0	0	1	0	0	0	0	0	0	0	0	0	0	1	0	2	0	0	0	0	0	0	0	0	0	4	0	0	0	1	0	0	1	0	0	0	0	0	3	2
M01178:22:000000000-AJVU0:1:2116:11189:13960	309	429	gb|KC851998.1|	Octopus	Octopus	vulgaris	99.03	0	0	3	0	0	6	0	5	0	4	0	11	14	2	12	2	9	2	2	2	13	4	1	7	4	1	10	3	9	10	1	3	11	11	0	16	3	1	3	3	1	1
M01178:22:000000000-AJVU0:1:1103:26123:5519	317	46	gb|KC851998.1|	Octopus	Octopus	vulgaris	98.11	0	0	0	0	0	0	0	0	0	0	0	0	4	0	0	0	2	0	0	0	2	0	0	0	2	0	0	0	0	1	0	0	0	1	0	1	0	0	1	1	0	0
M01178:22:000000000-AJVU0:1:1105:28213:11038	317	43	gb|KC851961.1|	Octopus	Octopus	vulgaris	97.79	0	0	0	0	0	0	0	0	2	0	0	0	0	0	0	0	0	0	0	0	0	0	0	0	0	0	0	0	0	0	41	0	0	0	0	0	0	0	0	0	0	0
M01178:22:000000000-AJVU0:1:1101:24413:16095	316	33	gb|KC851987.1|	Octopus	Octopus	vulgaris	98.1	0	0	1	0	0	0	0	0	0	0	0	0	0	0	0	1	0	1	0	1	0	0	0	0	0	0	0	3	0	0	0	0	0	0	3	0	0	1	0	0	2	3
M01178:22:000000000-AJVU0:1:1103:6250:16447	317	28	gb|KC851961.1|	Octopus	Octopus	vulgaris	97.79	0	0	0	0	0	0	0	0	1	0	0	0	0	0	0	0	0	0	0	0	0	0	0	0	0	0	0	0	0	0	27	0	0	0	0	0	0	0	0	0	0	0
M01178:22:000000000-AJVU0:1:1117:6161:13000	305	77	gb|KC851998.1|	Octopus	Octopus	vulgaris	99.02	0	0	1	0	0	1	0	1	0	0	0	0	2	0	0	0	1	2	1	1	0	0	0	1	0	0	0	0	2	1	0	1	0	1	0	1	1	5	0	0	1	2
M01178:22:000000000-AJVU0:1:1105:21569:18492	317	38	gb|KC851961.1|	Octopus	Octopus	vulgaris	98.11	0	0	0	0	0	0	0	0	1	0	0	0	0	0	0	0	0	0	0	0	0	0	0	0	0	0	0	0	0	0	37	0	0	0	0	0	0	0	0	0	0	0
M01178:22:000000000-AJVU0:1:1111:24280:8472	316	57	gb|KC851961.1|	Octopus	Octopus	vulgaris	97.47	0	0	0	0	0	0	0	0	4	0	0	0	0	0	0	0	0	0	0	0	0	0	0	0	0	0	0	0	0	0	53	0	0	0	0	0	0	0	0	0	0	0
M01178:22:000000000-AJVU0:1:1101:10173:7948	317	35	gb|KC851998.1|	Octopus	Octopus	vulgaris	97.79	0	0	0	0	0	2	1	1	0	0	0	0	3	0	1	0	1	0	0	0	1	0	0	0	1	0	0	0	0	0	0	0	1	1	0	0	2	0	1	0	0	0
M01178:22:000000000-AJVU0:1:1101:19151:4588	316	29	dbj|AB158363.1|	Octopus	Octopus	vulgaris	88.61	0	0	0	0	0	0	0	0	1	0	0	0	0	1	0	0	1	1	0	0	1	0	1	1	0	0	1	0	1	0	13	0	1	0	0	0	0	0	0	0	1	0
M01178:22:000000000-AJVU0:1:1113:14072:12821	317	63	gb|KC851987.1|	Octopus	Octopus	vulgaris	98.11	0	0	1	0	0	0	0	0	0	0	0	0	1	0	0	4	0	1	0	0	0	0	0	0	0	0	0	6	0	0	0	2	0	0	2	0	0	1	0	0	3	0
M01178:22:000000000-AJVU0:1:1112:8226:17002	314	56	gb|KC851987.1|	Octopus	Octopus	vulgaris	98.41	0	0	2	0	1	0	0	0	1	0	0	0	0	1	0	3	0	4	0	1	0	0	0	0	0	0	0	3	0	0	5	0	0	0	1	0	0	1	0	0	2	0
M01178:22:000000000-AJVU0:1:1106:24764:21519	317	46	gb|KC851987.1|	Octopus	Octopus	vulgaris	97.79	0	0	3	0	1	0	0	0	0	0	0	0	0	0	0	1	0	1	0	1	0	0	0	0	0	0	0	1	0	0	0	1	0	0	1	0	0	2	0	0	5	1
M01178:22:000000000-AJVU0:1:1101:4930:15259	317	38	gb|KC851998.1|	Octopus	Octopus	vulgaris	98.11	0	0	0	0	0	1	0	0	0	0	0	0	3	0	1	0	2	0	0	0	1	0	0	0	1	0	1	1	1	0	0	0	0	2	0	3	0	0	1	0	0	0
M01178:22:000000000-AJVU0:1:1108:21683:8853	317	64	gb|KC851998.1|	Octopus	Octopus	vulgaris	97.79	0	0	0	0	0	2	0	2	0	0	0	0	3	0	3	2	0	1	2	0	1	0	0	0	0	0	1	0	0	1	0	0	1	1	0	2	1	0	1	1	2	0
M01178:22:000000000-AJVU0:1:1101:25113:3644	317	38	gb|KC851961.1|	Octopus	Octopus	vulgaris	98.11	0	0	0	0	0	0	0	0	4	0	0	0	0	0	0	0	0	0	0	0	0	0	0	0	0	0	0	0	0	0	34	0	0	0	0	0	0	0	0	0	0	0
M01178:22:000000000-AJVU0:1:1102:25345:18259	317	41	gb|KC851998.1|	Octopus	Octopus	vulgaris	98.11	0	0	0	0	0	0	0	0	0	0	0	0	2	0	0	0	1	0	0	0	0	1	0	0	0	0	2	0	0	1	0	0	1	0	1	0	0	0	0	0	0	0
M01178:22:000000000-AJVU0:1:1113:24888:18275	317	69	gb|KC851987.1|	Octopus	Octopus	vulgaris	97.79	0	0	1	0	0	0	0	0	0	0	0	0	0	0	0	1	0	0	0	3	0	0	0	0	0	0	0	5	0	0	0	2	0	0	1	0	0	2	0	0	1	4
M01178:22:000000000-AJVU0:1:1118:18220:18886	315	81	gb|KC851998.1|	Octopus	Octopus	vulgaris	98.1	0	0	0	0	0	0	0	3	0	1	0	1	4	0	2	0	5	1	0	0	2	0	0	0	2	0	4	0	2	3	0	0	0	1	0	0	0	1	1	1	1	0
M01178:22:000000000-AJVU0:1:1101:12227:9979	317	36	gb|KC851998.1|	Octopus	Octopus	vulgaris	98.11	0	0	0	0	0	1	0	0	0	1	0	0	0	0	1	0	0	1	1	0	0	0	0	3	1	0	2	0	0	0	0	0	1	0	0	1	0	1	0	0	0	0
M01178:22:000000000-AJVU0:1:1110:23998:19721	317	62	gb|KC851998.1|	Octopus	Octopus	vulgaris	98.11	0	0	0	0	0	2	0	1	0	0	0	1	0	0	2	0	1	0	1	0	6	0	0	0	0	0	2	1	1	0	0	0	2	0	0	0	0	0	2	0	2	0
M01178:22:000000000-AJVU0:1:2106:25471:15863	317	139	gb|KC851987.1|	Octopus	Octopus	vulgaris	98.11	2	0	2	0	2	0	0	0	0	0	0	0	0	1	0	5	0	4	0	4	0	0	0	0	0	0	0	8	1	0	0	14	0	0	5	0	0	0	0	0	6	7
M01178:22:000000000-AJVU0:1:1106:18934:24522	316	43	gb|KC851987.1|	Octopus	Octopus	vulgaris	97.78	1	0	2	0	0	0	0	0	0	0	0	0	0	1	0	3	0	1	0	1	0	0	0	0	0	0	0	2	0	0	0	1	0	0	2	0	0	0	0	0	0	5
M01178:22:000000000-AJVU0:1:1106:24850:18445	317	52	gb|KC851987.1|	Octopus	Octopus	vulgaris	97.79	0	0	2	0	0	0	0	0	0	0	1	0	0	0	0	4	1	1	0	1	0	1	0	0	0	0	0	4	0	0	0	2	0	0	1	0	0	1	0	0	1	3
M01178:22:000000000-AJVU0:1:1108:27246:14678	309	59	gb|KC851991.1|	Octopus	Octopus	vulgaris	98.71	0	0	0	0	0	0	0	0	0	0	0	0	0	0	0	0	0	0	0	0	0	0	0	0	0	0	0	0	0	0	2	0	0	0	0	0	0	0	0	0	0	0
M01178:22:000000000-AJVU0:1:1117:21141:1670	317	76	gb|KC851987.1|	Octopus	Octopus	vulgaris	97.48	1	0	1	0	0	0	0	0	0	0	0	0	0	0	0	2	0	1	0	0	0	0	0	0	0	0	0	7	0	0	1	1	0	0	4	0	0	1	0	0	6	4
M01178:22:000000000-AJVU0:1:1101:18680:7854	317	23	gb|KC851987.1|	Octopus	Octopus	vulgaris	97.79	0	0	0	0	0	0	0	0	0	0	0	0	0	0	0	3	0	0	0	0	0	0	0	0	0	0	0	0	0	0	0	0	0	0	0	0	0	0	0	0	0	2
M01178:22:000000000-AJVU0:1:2114:24188:23941	318	184	gb|KC851961.1|	Octopus	Octopus	vulgaris	98.11	0	0	0	0	0	0	0	0	8	0	0	0	0	0	0	0	0	0	0	0	0	0	0	0	0	0	0	0	0	0	176	0	0	0	0	0	0	0	0	0	0	0
M01178:22:000000000-AJVU0:1:1104:17258:24953	317	37	gb|KC851987.1|	Octopus	Octopus	vulgaris	97.79	0	0	3	0	0	0	0	0	0	0	1	0	0	0	0	1	0	0	0	1	0	0	0	0	0	0	0	4	0	0	0	1	0	0	0	1	0	1	0	0	1	0
M01178:22:000000000-AJVU0:1:1102:4000:9311	317	32	gb|KC851961.1|	Octopus	Octopus	vulgaris	97.79	0	0	0	0	0	0	0	0	0	0	0	0	0	0	0	0	0	0	0	0	0	0	0	0	0	0	0	0	0	0	32	0	0	0	0	0	0	0	0	0	0	0
M01178:22:000000000-AJVU0:1:1112:12919:21768	311	56	gb|KC852000.1|	Octopus	Octopus	vulgaris	98.71	1	0	0	0	0	1	0	0	0	0	0	0	2	0	0	0	2	0	0	0	2	1	0	0	0	0	1	4	2	0	1	0	2	3	0	0	0	0	0	0	0	0
M01178:22:000000000-AJVU0:1:1104:20614:7611	315	43	gb|KC851987.1|	Octopus	Octopus	vulgaris	96.19	0	0	0	0	0	1	0	0	0	0	0	1	4	0	0	0	0	0	0	0	0	0	0	2	1	0	0	1	1	0	7	0	0	0	0	0	0	0	0	1	0	0
M01178:22:000000000-AJVU0:1:1112:22084:5107	317	41	gb|KC851987.1|	Octopus	Octopus	vulgaris	97.79	0	0	2	0	0	0	0	0	0	0	0	0	0	2	0	0	0	4	0	0	0	0	0	0	0	0	0	2	0	0	0	1	0	0	1	0	0	3	0	0	1	4
M01178:22:000000000-AJVU0:1:1106:11896:6277	317	40	gb|KC851987.1|	Octopus	Octopus	vulgaris	97.79	0	0	2	0	0	0	0	0	0	0	0	0	0	0	0	1	0	0	0	1	0	0	0	0	0	0	0	3	0	0	0	1	0	0	1	0	0	2	0	0	5	1
M01178:22:000000000-AJVU0:1:2114:16791:10151	317	301	gb|KC851987.1|	Octopus	Octopus	vulgaris	97.48	2	0	2	0	2	3	0	0	0	0	1	1	0	1	0	24	0	9	0	7	0	0	0	0	1	0	0	12	0	0	0	11	0	0	7	1	0	3	0	0	13	10
M01178:22:000000000-AJVU0:1:1107:26489:8617	312	52	gb|KC851998.1|	Octopus	Octopus	vulgaris	98.4	0	0	0	0	0	0	0	0	0	0	0	1	2	0	1	0	1	0	0	0	0	0	0	0	0	1	1	0	0	2	0	1	0	3	0	0	0	0	0	0	0	0
M01178:22:000000000-AJVU0:1:2102:11626:22391	317	88	gb|KC851961.1|	Octopus	Octopus	vulgaris	97.79	0	0	0	0	0	0	0	0	3	0	0	0	0	0	0	0	0	0	0	0	0	0	0	0	0	0	0	0	0	0	84	0	0	0	0	0	0	0	0	0	0	0
M01178:22:000000000-AJVU0:1:1102:27167:11763	317	41	gb|KC851998.1|	Octopus	Octopus	vulgaris	98.11	0	0	0	0	0	1	0	1	0	0	0	0	2	0	0	0	1	0	0	0	4	1	0	0	0	0	0	0	2	1	0	0	1	0	1	0	0	0	2	1	0	0
M01178:22:000000000-AJVU0:1:1119:20856:19016	316	92	gb|KC851987.1|	Octopus	Octopus	vulgaris	98.1	0	0	2	0	1	0	0	0	0	0	0	0	0	2	0	4	0	4	0	2	0	0	0	0	0	0	0	7	1	0	0	2	0	1	2	0	0	3	0	0	6	2
M01178:22:000000000-AJVU0:1:2103:19958:14284	317	103	gb|KC851998.1|	Octopus	Octopus	vulgaris	97.48	0	1	0	0	0	1	1	0	0	1	0	2	2	0	0	0	1	0	1	0	2	2	0	0	1	1	0	0	2	2	0	1	3	2	0	0	3	0	2	2	0	0
M01178:22:000000000-AJVU0:1:1115:6819:7804	317	75	gb|KC851998.1|	Octopus	Octopus	vulgaris	97.79	0	0	1	0	0	2	0	1	0	0	0	0	2	0	1	2	3	0	0	0	0	1	0	0	1	0	0	2	0	0	0	1	1	1	0	1	0	2	0	2	1	0
M01178:22:000000000-AJVU0:1:1117:25040:14265	314	103	gb|KC851998.1|	Octopus	Octopus	vulgaris	98.41	0	0	1	0	0	2	2	0	0	2	0	2	8	0	0	1	2	0	0	0	2	2	0	0	1	1	4	0	1	3	1	0	1	3	0	4	1	0	2	1	0	0
M01178:22:000000000-AJVU0:1:1103:15466:1099	317	31	gb|KC851998.1|	Octopus	Octopus	vulgaris	97.16	0	0	0	0	0	0	0	0	0	0	0	0	0	0	0	3	0	2	0	1	0	0	0	0	0	0	0	5	0	1	0	0	0	0	0	0	0	1	0	0	2	0
M01178:22:000000000-AJVU0:1:1102:16879:14860	313	40	gb|KC851998.1|	Octopus	Octopus	vulgaris	97.76	0	0	0	0	0	0	0	0	0	0	0	2	0	0	1	1	2	0	0	0	1	0	0	0	0	0	0	1	0	1	0	0	1	1	0	1	1	1	0	0	0	0
M01178:22:000000000-AJVU0:1:1108:17985:20180	317	38	gb|KC851961.1|	Octopus	Octopus	vulgaris	97.79	0	0	0	0	0	0	0	0	2	0	0	0	0	0	0	0	0	0	0	0	0	0	0	0	0	0	0	0	0	0	36	0	0	0	0	0	0	0	0	0	0	0
M01178:22:000000000-AJVU0:1:1105:22533:6954	315	46	gb|KC851998.1|	Octopus	Octopus	vulgaris	98.41	0	0	1	0	0	0	0	0	0	0	0	0	0	0	0	0	0	2	0	1	1	0	0	0	1	0	0	2	2	1	0	1	0	2	1	1	0	0	1	0	0	1
M01178:22:000000000-AJVU0:1:1107:22671:4424	318	49	dbj|AB158363.1|	Octopus	Octopus	vulgaris	88.05	0	0	0	0	0	0	0	0	0	0	1	0	0	0	0	0	2	0	0	0	0	0	0	2	1	0	1	0	1	0	21	1	0	3	0	1	1	0	0	0	0	0
M01178:22:000000000-AJVU0:1:1118:25180:5781	317	73	gb|KC851987.1|	Octopus	Octopus	vulgaris	97.79	0	0	1	0	1	0	0	0	0	0	0	0	0	0	0	4	0	6	0	2	0	0	0	0	0	0	0	9	0	0	0	2	0	0	3	0	0	1	0	0	8	0
M01178:22:000000000-AJVU0:1:1104:26626:5259	314	38	gb|KC851987.1|	Octopus	Octopus	vulgaris	97.77	0	0	2	0	0	0	0	0	0	0	0	0	0	0	0	2	0	2	0	0	0	0	0	0	0	0	0	3	1	0	0	1	0	0	3	0	0	0	0	0	4	3
M01178:22:000000000-AJVU0:1:1101:27668:9120	317	34	gb|KC851998.1|	Octopus	Octopus	vulgaris	97.79	0	0	0	0	0	0	0	0	0	0	0	0	2	0	2	0	2	0	0	0	0	1	0	0	1	0	0	1	0	2	0	0	1	0	0	0	0	0	1	2	0	2
M01178:22:000000000-AJVU0:1:1102:24219:20203	317	41	gb|KC851998.1|	Octopus	Octopus	vulgaris	97.79	0	0	1	0	0	0	0	0	0	0	0	1	0	0	0	0	0	0	0	0	1	2	0	0	0	0	3	0	1	1	0	0	1	0	0	0	0	0	1	2	1	0
M01178:22:000000000-AJVU0:1:1112:26033:19314	312	64	gb|KC851998.1|	Octopus	Octopus	vulgaris	98.4	0	0	0	0	0	0	0	0	0	0	0	0	1	0	0	1	0	0	0	0	1	0	0	0	0	1	1	0	0	1	0	0	0	1	0	0	0	0	0	1	0	0
M01178:22:000000000-AJVU0:1:1105:29027:15374	314	42	gb|KC851987.1|	Octopus	Octopus	vulgaris	98.09	1	0	0	0	0	0	0	0	0	0	0	0	0	0	0	2	0	1	0	1	0	0	0	0	0	0	0	3	0	0	2	2	0	0	1	0	0	0	0	0	2	4
M01178:22:000000000-AJVU0:1:1103:14321:4100	316	36	gb|KC851998.1|	Octopus	Octopus	vulgaris	97.47	0	0	0	0	0	1	0	0	0	0	0	0	0	0	0	0	0	0	0	0	0	0	0	0	0	1	3	0	0	3	0	0	0	3	0	0	0	0	0	0	0	0
M01178:22:000000000-AJVU0:1:2110:3662:17515	317	195	gb|KC851987.1|	Octopus	Octopus	vulgaris	98.11	2	0	9	0	1	1	0	0	0	1	0	1	0	0	0	14	0	2	0	3	0	0	0	1	0	0	1	15	0	0	1	8	0	0	5	1	0	3	0	0	5	7
M01178:22:000000000-AJVU0:1:1106:25653:15454	317	53	gb|KC851998.1|	Octopus	Octopus	vulgaris	97.79	0	0	1	0	0	1	0	0	0	0	0	0	5	0	1	0	6	0	1	0	0	0	0	0	0	0	0	0	1	2	0	0	0	0	0	0	0	0	0	0	0	0
M01178:22:000000000-AJVU0:1:1107:27204:13438	317	53	gb|KC851987.1|	Octopus	Octopus	vulgaris	97.79	0	0	3	0	0	0	0	0	0	0	0	0	0	0	0	5	0	0	0	0	1	0	0	0	0	0	0	0	0	0	0	3	0	0	1	0	0	1	0	0	0	1
M01178:22:000000000-AJVU0:1:1108:22528:8597	317	43	gb|KC851961.1|	Octopus	Octopus	vulgaris	97.79	0	0	0	0	0	0	0	0	2	0	0	0	0	0	0	0	0	0	0	0	0	0	0	0	0	0	0	0	0	0	41	0	0	0	0	0	0	0	0	0	0	0
M01178:22:000000000-AJVU0:1:1101:22735:22153	317	32	gb|KC851998.1|	Octopus	Octopus	vulgaris	98.11	0	0	0	0	0	0	0	2	0	0	0	0	1	0	0	0	2	0	0	0	0	0	0	0	0	0	0	0	0	1	0	0	0	1	0	0	1	0	1	0	0	0
M01178:22:000000000-AJVU0:1:1101:20794:11400	317	26	gb|KC851987.1|	Octopus	Octopus	vulgaris	97.79	0	0	1	0	0	0	0	0	0	0	0	0	0	0	0	0	0	1	0	1	0	0	0	0	0	0	0	2	0	0	0	0	0	0	0	0	0	1	0	0	0	0
M01178:22:000000000-AJVU0:1:2103:28573:7672	316	103	gb|KC851961.1|	Octopus	Octopus	vulgaris	98.1	0	0	0	0	0	0	0	0	4	0	0	0	0	0	0	0	0	0	0	0	0	0	0	0	0	0	0	0	0	0	99	0	0	0	0	0	0	0	0	0	0	0
M01178:22:000000000-AJVU0:1:2109:7978:11743	317	185	gb|KC851961.1|	Octopus	Octopus	vulgaris	98.11	0	0	0	0	0	0	0	0	4	0	0	0	0	0	0	0	0	0	0	0	0	0	0	0	0	0	0	0	0	0	181	0	0	0	0	0	0	0	0	0	0	0
M01178:22:000000000-AJVU0:1:1102:16406:2393	317	28	gb|KC851961.1|	Octopus	Octopus	vulgaris	97.79	0	0	0	0	0	0	0	0	0	0	0	0	0	0	0	0	0	0	0	0	0	0	0	0	0	0	0	0	0	0	28	0	0	0	0	0	0	0	0	0	0	0
M01178:22:000000000-AJVU0:1:1101:21564:3070	317	29	gb|KC851961.1|	Octopus	Octopus	vulgaris	98.11	0	0	0	0	0	0	0	0	0	0	0	0	0	0	0	0	0	0	0	0	0	0	0	0	0	0	0	0	0	0	29	0	0	0	0	0	0	0	0	0	0	0
M01178:22:000000000-AJVU0:1:1110:29164:15624	314	64	gb|KC851998.1|	Octopus	Octopus	vulgaris	98.41	0	0	0	0	0	0	0	0	0	0	0	1	3	0	0	0	4	0	0	0	6	0	0	0	1	2	2	0	1	1	0	0	0	2	0	0	0	1	2	2	2	0
M01178:22:000000000-AJVU0:1:1102:21740:24262	317	38	gb|KC851998.1|	Octopus	Octopus	vulgaris	98.11	0	0	0	0	0	1	0	1	0	0	0	1	3	0	1	1	2	0	0	0	0	0	0	0	0	0	1	0	1	0	0	0	0	0	0	1	1	0	0	1	0	0
M01178:22:000000000-AJVU0:1:1102:8584:6684	317	33	gb|KC851998.1|	Octopus	Octopus	vulgaris	97.79	0	0	0	0	0	0	0	0	0	1	0	1	1	0	1	0	0	0	0	0	1	0	0	0	0	0	3	0	0	3	0	0	0	1	0	1	1	0	0	0	0	0
M01178:22:000000000-AJVU0:1:1110:26149:6240	317	47	gb|KC851987.1|	Octopus	Octopus	vulgaris	97.79	0	0	0	0	1	0	0	0	0	0	0	0	0	1	0	0	0	3	0	0	0	0	0	0	0	0	0	3	0	0	0	1	0	0	0	0	0	2	0	0	2	2
M01178:22:000000000-AJVU0:1:1101:21887:24905	317	33	gb|KC851987.1|	Octopus	Octopus	vulgaris	97.79	0	0	1	0	0	0	0	0	0	0	1	0	0	0	0	2	1	2	0	0	0	1	0	0	1	0	0	2	0	0	0	0	0	0	1	0	0	3	0	0	0	1
M01178:22:000000000-AJVU0:1:1107:24862:18061	317	51	gb|KC851998.1|	Octopus	Octopus	vulgaris	97.79	0	0	1	0	0	0	0	0	0	0	0	1	1	0	2	0	1	0	0	0	3	0	0	0	1	0	1	0	0	0	0	0	1	1	0	3	0	0	0	2	0	0
M01178:22:000000000-AJVU0:1:1101:25520:17924	317	33	gb|KC851961.1|	Octopus	Octopus	vulgaris	98.11	0	0	0	0	0	0	0	0	0	0	0	0	0	0	0	0	0	0	0	0	0	0	0	0	0	0	0	0	0	0	33	0	0	0	0	0	0	0	0	0	0	0
M01178:22:000000000-AJVU0:1:1101:11819:21636	113	47	dbj|D32084.1|OCTSINEB	Octopus	Octopus	vulgaris	81.42	0	0	2	0	0	0	0	1	0	0	0	0	0	0	0	0	0	1	0	0	0	0	0	3	0	0	0	6	1	0	0	0	0	0	0	1	0	0	0	0	0	0
M01178:22:000000000-AJVU0:1:2104:5403:11833	317	122	gb|KC851987.1|	Octopus	Octopus	vulgaris	97.79	0	0	6	0	2	0	0	0	0	0	0	0	0	1	0	6	0	5	0	1	0	0	0	0	0	0	0	5	1	0	0	4	0	0	7	0	0	3	0	0	6	8
M01178:22:000000000-AJVU0:1:1101:24552:8678	317	29	gb|KC851961.1|	Octopus	Octopus	vulgaris	98.11	0	0	0	0	0	0	0	0	4	0	0	0	0	0	0	0	0	0	0	0	0	0	0	0	0	0	0	0	0	0	24	0	0	1	0	0	0	0	0	0	0	0
M01178:22:000000000-AJVU0:1:1111:24768:12839	317	31	gb|KC851987.1|	Octopus	Octopus	vulgaris	98.11	0	0	0	0	0	0	0	0	0	0	0	0	0	0	0	1	0	1	0	0	0	0	0	0	0	1	0	3	0	0	0	1	0	0	0	0	0	2	0	0	3	0
M01178:22:000000000-AJVU0:1:1106:25929:6967	317	54	gb|KC851987.1|	Octopus	Octopus	vulgaris	97.79	0	0	6	0	1	0	0	1	0	0	0	0	0	0	0	3	0	2	0	1	0	0	0	0	0	0	0	3	0	0	1	0	0	0	0	0	0	0	0	0	3	0
M01178:22:000000000-AJVU0:1:1101:10046:18340	315	23	gb|KC851961.1|	Octopus	Octopus	vulgaris	98.1	0	0	0	0	0	0	0	0	4	0	0	0	0	0	0	0	0	0	0	0	0	0	0	0	0	0	0	0	0	0	19	0	0	0	0	0	0	0	0	0	0	0
M01178:22:000000000-AJVU0:1:1101:27880:17085	316	41	gb|KC851998.1|	Octopus	Octopus	vulgaris	98.1	0	0	0	0	0	1	0	0	0	0	0	0	3	0	1	0	1	0	0	0	3	1	0	0	2	0	0	0	2	0	0	0	0	4	0	0	0	0	0	0	0	0
M01178:22:000000000-AJVU0:1:1101:17935:21357	310	31	gb|KC851998.1|	Octopus	Octopus	vulgaris	98.39	0	0	0	0	0	0	0	0	0	1	0	0	1	0	1	0	0	1	0	0	0	1	0	0	0	0	0	0	0	1	0	0	1	0	0	0	0	0	0	0	0	1
M01178:22:000000000-AJVU0:1:1105:22360:19604	317	40	gb|KC851998.1|	Octopus	Octopus	vulgaris	97.79	0	0	0	0	0	0	0	1	0	0	0	0	3	0	0	0	1	0	0	0	1	0	0	0	3	0	0	0	1	2	0	1	0	0	0	0	1	0	1	1	0	0
M01178:22:000000000-AJVU0:1:1101:21159:1636	317	25	gb|KC851961.1|	Octopus	Octopus	vulgaris	97.79	0	0	0	0	0	0	0	0	2	0	0	0	0	0	0	0	0	0	0	0	0	0	0	0	0	0	0	0	0	0	23	0	0	0	0	0	0	0	0	0	0	0
M01178:22:000000000-AJVU0:1:2106:18085:2011	317	128	gb|KC851987.1|	Octopus	Octopus	vulgaris	97.79	2	0	4	0	2	0	0	0	0	0	0	0	0	2	0	6	0	6	0	2	0	0	0	0	0	0	0	8	0	0	0	2	0	0	7	1	0	2	0	1	6	5
M01178:22:000000000-AJVU0:1:1106:8637:22450	317	35	gb|KC851961.1|	Octopus	Octopus	vulgaris	97.79	0	0	0	0	0	0	0	0	0	0	0	0	0	0	0	0	0	0	0	0	0	0	0	0	0	0	0	0	0	0	35	0	0	0	0	0	0	0	0	0	0	0
M01178:22:000000000-AJVU0:1:1107:24439:4476	319	48	dbj|AB158363.1|	Octopus	Octopus	vulgaris	87.77	0	0	0	0	0	0	0	1	0	0	1	1	0	0	0	0	0	0	0	0	1	0	0	1	0	0	2	10	1	3	14	1	0	0	2	1	0	0	0	1	1	0
M01178:22:000000000-AJVU0:1:1101:25516:9891	317	37	gb|KC851998.1|	Octopus	Octopus	vulgaris	97.48	0	0	0	0	0	0	0	3	0	1	0	1	0	0	1	0	0	0	0	0	0	1	0	0	1	0	1	0	0	1	0	0	0	1	0	0	0	0	0	2	1	0
M01178:22:000000000-AJVU0:1:1101:26209:16249	317	30	gb|KC851961.1|	Octopus	Octopus	vulgaris	98.11	0	0	0	0	0	0	0	0	1	0	0	0	0	0	0	0	0	0	0	0	0	0	0	0	0	0	0	0	0	0	29	0	0	0	0	0	0	0	0	0	0	0
M01178:22:000000000-AJVU0:1:1108:29016:14361	314	52	gb|KC851998.1|	Octopus	Octopus	vulgaris	98.41	0	0	1	0	0	2	0	0	0	0	0	0	2	0	1	0	1	0	0	0	0	1	0	1	0	0	2	2	1	2	0	0	1	3	1	2	0	0	2	1	0	0
M01178:22:000000000-AJVU0:1:1114:27396:6095	317	75	gb|KC851998.1|	Octopus	Octopus	vulgaris	98.11	0	1	0	0	0	0	1	0	0	2	0	2	4	0	3	0	1	0	1	0	1	0	0	0	1	1	2	0	2	0	1	0	1	0	0	2	1	0	1	1	0	0
M01178:22:000000000-AJVU0:1:1105:18431:21771	317	30	gb|KC851998.1|	Octopus	Octopus	vulgaris	98.11	0	0	0	0	0	0	0	0	0	0	0	0	2	0	0	1	0	0	0	0	1	0	0	0	1	0	0	1	2	0	0	0	0	1	0	0	0	0	0	0	1	0
M01178:22:000000000-AJVU0:1:2102:15863:14703	316	75	gb|KC851998.1|	Octopus	Octopus	vulgaris	98.1	0	0	1	0	0	2	0	0	0	0	0	2	2	0	0	4	0	1	0	0	0	0	0	0	0	0	1	0	1	2	0	3	1	1	3	2	0	1	0	0	4	0
M01178:22:000000000-AJVU0:1:1110:18875:4233	318	49	dbj|AB158363.1|	Octopus	Octopus	vulgaris	89.31	0	0	0	0	0	0	0	0	0	0	0	1	0	1	0	0	1	0	0	0	0	0	0	2	0	0	0	1	0	2	20	1	0	1	2	1	1	0	0	0	1	0
M01178:22:000000000-AJVU0:1:1113:22474:23637	317	74	gb|KC851998.1|	Octopus	Octopus	vulgaris	98.11	0	0	0	0	0	1	0	1	0	1	0	0	0	0	0	1	2	0	1	0	2	2	0	0	1	0	2	0	1	2	0	0	3	1	0	4	3	0	1	0	0	1
M01178:22:000000000-AJVU0:1:2106:7091:23082	315	176	gb|KC851987.1|	Octopus	Octopus	vulgaris	98.1	0	0	5	0	0	0	0	0	0	0	0	0	1	1	0	7	0	8	0	5	0	0	0	0	0	0	0	9	0	0	0	1	0	0	7	0	0	6	0	0	5	3
M01178:22:000000000-AJVU0:1:1104:26506:5692	315	32	gb|KC851961.1|	Octopus	Octopus	vulgaris	98.41	0	0	0	0	0	0	0	0	1	0	0	0	0	0	0	0	0	0	0	0	0	0	0	0	0	0	0	0	0	0	31	0	0	0	0	0	0	0	0	0	0	0
M01178:22:000000000-AJVU0:1:1101:18484:2131	317	34	gb|KC851998.1|	Octopus	Octopus	vulgaris	97.79	0	0	0	0	0	0	2	0	0	1	0	0	3	0	0	0	0	0	0	1	0	0	0	0	0	0	1	0	0	1	0	0	1	1	0	0	0	0	0	0	0	0
M01178:22:000000000-AJVU0:1:1104:25026:8602	311	27	gb|KC851961.1|	Octopus	Octopus	vulgaris	98.39	0	0	0	0	0	0	0	0	0	0	0	0	0	0	0	0	0	0	0	0	0	0	0	0	0	0	0	0	0	0	27	0	0	0	0	0	0	0	0	0	0	0
M01178:22:000000000-AJVU0:1:1103:23683:20785	317	38	gb|KC851961.1|	Octopus	Octopus	vulgaris	98.11	0	0	0	0	0	0	0	0	2	0	0	0	0	0	0	0	0	0	0	0	0	0	0	0	0	0	0	1	0	0	35	0	0	0	0	0	0	0	0	0	0	0
M01178:22:000000000-AJVU0:1:1101:17520:24358	318	33	dbj|AB158363.1|	Octopus	Octopus	vulgaris	88.05	0	0	0	0	0	0	0	0	0	0	0	0	1	0	2	0	2	0	0	0	1	0	0	0	0	0	0	1	0	0	15	0	2	0	1	1	0	2	0	0	0	0
M01178:22:000000000-AJVU0:1:1102:19575:14090	315	51	gb|KC852008.1|	Octopus	Octopus	vulgaris	92.38	0	0	4	0	0	0	1	0	0	1	0	1	6	0	0	0	2	2	0	1	0	0	0	0	0	0	1	1	1	0	0	0	0	0	1	1	1	0	0	0	2	0
M01178:22:000000000-AJVU0:1:1116:25780:14369	315	66	gb|KC851998.1|	Octopus	Octopus	vulgaris	98.41	0	0	1	0	0	1	0	1	0	1	0	1	1	0	2	1	2	0	0	0	1	0	0	1	0	0	2	0	0	2	0	3	0	1	0	1	2	0	0	0	0	0
M01178:22:000000000-AJVU0:1:1107:16681:3719	317	45	gb|KC851998.1|	Octopus	Octopus	vulgaris	98.11	0	0	0	0	0	0	1	0	0	1	0	2	0	0	0	0	0	0	0	1	0	0	0	0	1	0	0	1	1	0	0	0	1	0	0	1	1	0	0	1	1	0
M01178:22:000000000-AJVU0:1:1109:22857:14703	317	58	gb|KC851998.1|	Octopus	Octopus	vulgaris	98.11	0	0	0	0	0	1	0	0	0	1	0	1	0	0	1	0	3	0	1	0	4	0	0	0	1	0	0	0	1	1	0	0	0	2	0	0	1	0	0	0	0	0
M01178:22:000000000-AJVU0:1:1106:18865:12072	317	42	gb|KC851998.1|	Octopus	Octopus	vulgaris	98.11	0	0	1	0	0	0	1	0	0	1	0	1	1	0	1	0	2	1	0	0	3	0	0	1	1	1	1	0	0	1	0	1	0	1	1	3	0	0	1	0	0	0
M01178:22:000000000-AJVU0:1:1110:26367:14567	317	52	gb|KC851961.1|	Octopus	Octopus	vulgaris	98.11	0	0	0	0	0	0	0	0	2	0	0	0	0	0	0	0	0	0	0	0	1	0	0	0	0	0	0	0	0	0	49	0	0	0	0	0	0	0	0	0	0	0
M01178:22:000000000-AJVU0:1:2106:12048:21322	314	126	gb|KC851998.1|	Octopus	Octopus	vulgaris	98.09	0	0	1	0	1	0	0	0	0	0	0	1	2	0	0	2	4	4	0	0	2	1	0	0	2	0	1	5	0	1	0	2	1	5	1	3	1	3	1	1	6	3
M01178:22:000000000-AJVU0:1:1111:27705:7045	317	49	gb|KC851998.1|	Octopus	Octopus	vulgaris	97.79	0	0	0	0	0	0	0	0	0	3	0	1	2	0	0	0	1	0	2	0	1	0	0	1	1	1	1	0	0	0	0	0	0	1	0	0	0	0	0	0	0	0
M01178:22:000000000-AJVU0:1:2106:6313:7794	315	143	gb|KC851998.1|	Octopus	Octopus	vulgaris	97.78	0	0	0	0	0	0	1	2	0	3	0	3	7	0	0	1	3	0	1	0	4	0	0	2	1	3	1	1	2	5	0	0	3	1	0	5	1	0	0	3	0	0
M01178:22:000000000-AJVU0:1:1104:23448:4943	317	48	gb|KC851987.1|	Octopus	Octopus	vulgaris	97.16	1	0	3	0	0	0	0	0	0	0	0	0	0	0	0	2	0	2	0	1	0	0	0	0	0	0	0	2	0	0	0	0	0	0	0	0	0	0	0	0	1	0
M01178:22:000000000-AJVU0:1:1117:25344:18409	317	74	gb|KC851961.1|	Octopus	Octopus	vulgaris	97.79	0	0	0	0	0	0	0	0	4	0	0	0	0	0	0	0	0	0	0	0	0	0	0	0	0	0	0	0	0	0	68	0	0	0	0	0	0	0	0	0	0	0
M01178:22:000000000-AJVU0:1:1109:26035:4016	316	52	gb|KC851998.1|	Octopus	Octopus	vulgaris	98.1	0	0	0	0	0	0	0	2	0	0	0	0	1	0	1	4	0	1	0	1	0	0	0	0	0	0	0	2	0	3	0	2	1	0	1	0	0	0	0	0	1	2
M01178:22:000000000-AJVU0:1:1101:23646:20052	317	22	gb|KC851998.1|	Octopus	Octopus	vulgaris	97.79	0	0	0	0	0	0	0	0	0	1	0	0	0	0	0	0	2	0	0	0	0	0	0	0	1	0	1	0	0	0	0	0	1	0	0	0	1	0	1	0	0	0
M01178:22:000000000-AJVU0:1:1108:21663:18456	315	45	gb|KC851998.1|	Octopus	Octopus	vulgaris	97.78	0	0	0	0	0	2	0	0	0	0	0	1	3	0	0	0	1	0	1	0	2	0	0	5	0	0	1	0	0	2	0	0	2	0	0	3	0	0	0	0	0	0
M01178:22:000000000-AJVU0:1:2106:4712:7075	317	138	dbj|AB430547.1|	Octopus	Octopus	vulgaris	88.33	0	0	1	0	0	0	2	0	5	0	0	2	0	1	1	0	9	0	0	1	6	0	0	2	0	0	2	4	0	4	57	5	3	2	2	1	0	0	0	0	1	1
M01178:22:000000000-AJVU0:1:1102:21399:5115	317	34	gb|KC851987.1|	Octopus	Octopus	vulgaris	97.79	0	0	0	0	0	0	0	0	0	0	0	0	1	0	0	3	0	1	0	0	0	0	0	0	0	0	0	1	0	0	0	1	0	0	0	0	0	2	0	0	0	1
M01178:22:000000000-AJVU0:1:2110:10867:18241	302	152	dbj|AB052253.1|	Octopus	Octopus	vulgaris	89.07	0	0	0	0	0	2	0	0	0	5	0	5	3	1	3	0	2	1	0	0	0	0	1	5	0	0	0	25	3	2	47	0	2	2	2	4	0	0	0	0	3	2
M01178:22:000000000-AJVU0:1:1116:18129:6081	316	63	gb|KC851987.1|	Octopus	Octopus	vulgaris	98.1	1	0	3	0	0	0	0	0	0	0	2	0	0	0	0	2	0	4	0	0	0	0	0	0	0	0	0	2	0	0	0	0	1	0	1	0	0	2	0	0	3	3
M01178:22:000000000-AJVU0:1:1109:27931:12444	317	61	gb|KC851998.1|	Octopus	Octopus	vulgaris	97.79	0	0	0	0	0	1	0	0	0	1	0	0	0	0	0	2	0	3	0	0	0	0	0	0	1	0	1	1	0	0	0	0	1	1	1	2	4	0	1	0	2	0
M01178:22:000000000-AJVU0:1:1114:22251:10661	316	45	gb|KC851998.1|	Octopus	Octopus	vulgaris	98.1	0	0	0	0	0	1	0	0	0	0	0	0	1	0	1	2	2	0	0	0	0	0	0	0	1	0	1	1	0	1	0	0	1	0	0	0	1	0	2	1	0	0
M01178:22:000000000-AJVU0:1:1118:16581:16121	317	90	gb|KC851998.1|	Octopus	Octopus	vulgaris	97.79	0	0	0	0	0	1	0	3	0	2	0	0	2	0	0	0	1	0	1	0	3	0	0	0	0	0	3	0	3	3	0	0	1	2	0	4	0	0	1	0	0	0
M01178:22:000000000-AJVU0:1:1101:25944:16923	316	26	gb|KC851987.1|	Octopus	Octopus	vulgaris	97.78	0	0	0	0	1	0	0	0	0	0	0	0	0	0	0	3	0	0	0	0	0	0	0	1	0	0	0	0	0	0	0	0	0	0	0	0	0	0	0	0	0	1
M01178:22:000000000-AJVU0:1:1108:27300:20686	317	51	gb|KC851996.1|	Octopus	Octopus	vulgaris	97.79	1	0	2	0	1	0	0	0	0	0	0	0	0	0	0	2	0	1	0	4	0	0	0	0	0	0	0	3	1	0	0	0	0	0	3	0	0	0	0	0	1	3
M01178:22:000000000-AJVU0:1:1101:11462:25069	316	24	gb|KC851998.1|	Octopus	Octopus	vulgaris	98.1	0	1	0	0	1	1	0	0	0	0	0	1	1	0	2	0	0	0	0	0	1	0	0	2	0	0	0	0	1	0	0	0	0	0	0	0	0	0	0	1	0	0
M01178:22:000000000-AJVU0:1:1108:25033:11081	315	52	gb|KC851998.1|	Octopus	Octopus	vulgaris	98.1	0	0	0	0	0	0	0	0	0	0	0	0	2	0	0	1	3	0	0	0	1	0	0	0	2	0	0	0	0	4	0	1	0	0	0	1	1	0	0	0	0	0
M01178:22:000000000-AJVU0:1:1101:27013:12788	314	35	gb|KC851987.1|	Octopus	Octopus	vulgaris	98.41	0	0	1	0	3	0	0	0	0	0	0	0	0	0	0	2	0	1	0	3	0	0	0	0	0	0	0	2	0	0	0	0	0	0	1	0	0	1	0	0	1	1
M01178:22:000000000-AJVU0:1:1101:22976:6084	317	36	gb|KC851987.1|	Octopus	Octopus	vulgaris	97.79	0	0	4	0	0	0	0	0	0	0	0	0	0	0	0	1	0	3	0	2	0	0	0	0	1	0	0	0	0	0	0	0	0	0	1	0	0	1	0	0	1	1
M01178:22:000000000-AJVU0:1:1101:20046:23790	317	19	gb|KC851961.1|	Octopus	Octopus	vulgaris	98.11	0	0	0	0	0	0	0	0	0	0	0	0	0	0	0	0	0	0	0	0	0	0	0	0	0	0	0	0	0	0	19	0	0	0	0	0	0	0	0	0	0	0
M01178:22:000000000-AJVU0:1:1105:5948:8613	317	40	gb|KC851998.1|	Octopus	Octopus	vulgaris	98.11	0	1	0	0	0	0	1	0	0	0	0	0	1	0	0	3	0	0	0	0	3	0	0	0	1	0	1	0	0	0	0	0	0	0	1	0	0	0	0	0	1	0
M01178:22:000000000-AJVU0:1:1103:19097:15985	317	22	gb|KC851987.1|	Octopus	Octopus	vulgaris	97.79	1	0	0	0	0	1	0	0	0	0	0	0	0	0	0	2	0	0	0	0	0	0	0	0	0	0	0	2	1	0	0	0	1	0	1	0	0	1	0	0	0	0
M01178:22:000000000-AJVU0:1:1114:22732:23552	317	75	gb|KC851998.1|	Octopus	Octopus	vulgaris	98.11	0	0	0	0	0	0	0	1	0	3	0	0	3	0	1	0	1	0	1	0	2	0	0	1	0	1	1	0	1	2	0	0	0	0	0	1	1	0	1	1	0	2
M01178:22:000000000-AJVU0:1:1106:27107:13813	315	41	gb|KC851987.1|	Octopus	Octopus	vulgaris	97.78	0	0	3	0	0	0	0	1	0	0	0	0	0	1	0	4	1	1	0	0	1	0	0	0	0	0	0	3	0	0	0	2	0	0	3	0	0	0	0	0	1	2
M01178:22:000000000-AJVU0:1:1106:23684:2381	317	38	gb|KC851987.1|	Octopus	Octopus	vulgaris	97.79	2	0	0	0	1	0	0	0	0	0	0	0	0	0	0	0	1	1	0	0	0	0	0	0	0	0	0	3	0	0	0	1	1	0	1	0	0	2	0	0	2	0
M01178:22:000000000-AJVU0:1:1101:13506:16108	316	31	dbj|AB158363.1|	Octopus	Octopus	vulgaris	87.97	0	0	0	0	0	0	0	0	1	1	0	1	0	0	0	0	0	1	0	0	0	0	0	0	0	0	0	0	0	0	15	0	0	0	0	0	0	0	2	0	1	0
M01178:22:000000000-AJVU0:1:1107:25898:15529	317	44	gb|KC851998.1|	Octopus	Octopus	vulgaris	97.79	0	0	0	0	0	1	0	0	0	2	0	1	2	0	0	0	0	0	0	0	1	0	0	5	0	0	1	1	0	0	0	0	1	3	0	2	1	0	1	0	0	0
M01178:22:000000000-AJVU0:1:1105:22270:1549	314	46	gb|KC851998.1|	Octopus	Octopus	vulgaris	97.77	0	0	0	0	0	2	0	0	0	0	0	3	1	0	0	2	2	0	0	0	3	0	0	1	0	0	1	0	3	0	0	0	1	0	0	5	1	0	0	0	0	0
M01178:22:000000000-AJVU0:1:1110:23991:4302	317	42	gb|KC851987.1|	Octopus	Octopus	vulgaris	97.79	0	0	2	0	0	1	0	0	0	0	0	0	0	0	0	2	0	3	0	2	0	0	0	0	0	0	0	2	0	1	0	0	0	0	0	0	0	1	0	0	0	1
M01178:22:000000000-AJVU0:1:1101:28649:11230	316	35	gb|KC851998.1|	Octopus	Octopus	vulgaris	98.1	0	0	0	0	0	0	0	0	0	0	0	0	1	0	2	1	0	0	1	0	1	0	0	0	0	0	0	0	1	0	0	0	1	1	0	0	0	0	2	0	0	0
M01178:22:000000000-AJVU0:1:1101:17564:23966	317	39	gb|KC851998.1|	Octopus	Octopus	vulgaris	97.79	0	0	0	0	0	0	0	1	0	1	0	1	3	0	0	0	3	0	0	0	2	0	0	0	2	0	0	0	1	0	0	0	0	2	0	0	0	1	0	1	0	1
M01178:22:000000000-AJVU0:1:1109:23928:20472	317	44	gb|KC851959.1|	Octopus	Octopus	vulgaris	98.42	0	0	0	0	0	0	0	0	0	0	0	1	2	0	0	0	0	0	0	0	1	0	0	0	0	3	0	0	2	0	0	0	0	1	0	0	1	0	1	1	0	0
M01178:22:000000000-AJVU0:1:1101:17663:4836	180	17	dbj|D32083.1|OCTSINEA	Octopus	Octopus	vulgaris	83.89	0	0	0	0	0	0	0	0	0	0	0	0	0	0	0	0	3	7	0	0	6	0	0	0	0	0	0	0	0	0	0	0	0	0	0	0	0	0	0	0	0	0
M01178:22:000000000-AJVU0:1:1101:19978:24461	317	37	gb|KC851998.1|	Octopus	Octopus	vulgaris	97.79	0	0	1	0	0	1	1	0	0	1	0	0	2	0	0	0	2	1	0	0	2	0	0	0	0	0	1	0	1	4	0	0	0	1	0	1	0	0	1	0	0	0
M01178:22:000000000-AJVU0:1:1103:25527:5773	315	42	dbj|AB158363.1|	Octopus	Octopus	vulgaris	88.25	0	0	0	0	0	0	0	0	0	0	0	0	0	0	0	0	0	0	0	0	0	0	0	0	1	0	0	0	0	0	9	0	0	0	26	2	0	0	0	1	0	0
M01178:22:000000000-AJVU0:1:1116:21667:8339	317	82	gb|KC851998.1|	Octopus	Octopus	vulgaris	97.48	1	0	2	0	0	1	0	0	0	0	0	1	3	0	0	1	1	0	1	0	1	1	0	0	1	2	1	1	0	0	1	0	0	0	1	2	0	1	1	0	0	1
M01178:22:000000000-AJVU0:1:1107:24354:9981	316	50	gb|KC851998.1|	Octopus	Octopus	vulgaris	97.78	0	0	0	0	0	1	0	0	0	0	0	2	0	0	0	0	1	0	0	0	2	2	0	1	1	0	1	0	0	1	1	0	0	1	0	1	0	0	0	0	2	1
M01178:22:000000000-AJVU0:1:1101:17040:23991	317	38	gb|KC851998.1|	Octopus	Octopus	vulgaris	97.79	0	0	0	0	0	0	0	0	0	0	0	0	0	0	0	0	3	0	0	0	2	1	0	0	0	0	2	0	0	1	0	0	0	2	1	0	0	0	1	0	0	0
M01178:22:000000000-AJVU0:1:1110:21823:12332	314	39	gb|KC851987.1|	Octopus	Octopus	vulgaris	98.09	0	0	0	0	1	0	0	0	0	0	0	0	0	1	0	3	0	1	0	1	0	0	0	0	0	0	0	5	0	0	0	1	0	0	0	0	0	2	0	0	6	1
M01178:22:000000000-AJVU0:1:1117:28871:17513	317	78	gb|KC851998.1|	Octopus	Octopus	vulgaris	97.79	0	0	0	0	0	0	1	3	0	3	0	1	3	0	0	0	2	0	1	0	0	0	0	5	2	0	1	1	3	1	0	0	3	0	0	0	0	0	0	0	0	0
M01178:22:000000000-AJVU0:1:2111:26313:13373	317	200	gb|KC851998.1|	Octopus	Octopus	vulgaris	98.11	0	0	0	0	0	3	1	2	0	1	0	7	5	1	4	1	7	0	0	0	12	0	0	0	4	2	4	0	6	7	0	1	5	5	0	1	5	1	3	2	0	1
M01178:22:000000000-AJVU0:1:1106:10292:18109	317	48	gb|KC851998.1|	Octopus	Octopus	vulgaris	97.79	0	0	0	0	1	1	0	0	0	0	0	2	1	0	1	0	0	1	0	0	1	0	0	0	0	1	0	0	1	1	0	0	0	2	0	0	1	0	1	0	0	0
M01178:22:000000000-AJVU0:1:1101:5901:13633	317	43	gb|KC851998.1|	Octopus	Octopus	vulgaris	97.79	0	0	0	0	0	1	0	0	0	1	0	0	2	0	0	0	1	0	2	0	2	0	0	0	0	0	0	0	1	0	0	0	0	0	0	0	0	0	1	0	0	1
M01178:22:000000000-AJVU0:1:1104:24661:6734	314	46	gb|KC851998.1|	Octopus	Octopus	vulgaris	98.09	0	1	0	0	0	1	0	0	0	0	0	0	0	0	1	0	2	0	2	0	1	2	0	0	0	0	2	0	0	1	0	0	1	0	0	0	0	0	3	2	0	0
M01178:22:000000000-AJVU0:1:1105:25598:13921	317	35	gb|KC851987.1|	Octopus	Octopus	vulgaris	97.79	0	0	3	0	0	0	0	0	0	0	0	1	1	0	0	0	0	1	0	0	0	0	0	0	0	0	0	2	1	0	0	1	0	0	1	0	0	0	0	0	1	0
M01178:22:000000000-AJVU0:1:1117:15147:11821	315	85	gb|KC851987.1|	Octopus	Octopus	vulgaris	97.14	2	0	3	0	2	0	0	0	0	0	0	0	0	0	0	2	0	1	0	0	0	0	0	0	0	0	0	3	0	0	0	0	0	0	4	0	1	3	0	0	7	3
M01178:22:000000000-AJVU0:1:2105:19257:22408	319	95	gb|KC852007.1|	Octopus	Octopus	vulgaris	89.03	1	0	0	0	0	1	0	0	1	1	0	4	3	0	1	0	3	0	1	0	2	3	0	5	0	0	0	3	0	1	32	1	0	2	2	4	0	0	2	0	0	1
M01178:22:000000000-AJVU0:1:1103:25457:14739	317	38	gb|KC851998.1|	Octopus	Octopus	vulgaris	98.11	0	0	1	0	0	1	0	2	0	1	0	1	3	0	0	0	1	1	0	0	0	0	0	0	0	0	1	0	0	1	1	0	0	0	0	0	0	0	0	2	0	0
M01178:22:000000000-AJVU0:1:1102:20567:21463	317	41	gb|KC851998.1|	Octopus	Octopus	vulgaris	98.11	0	0	0	0	0	1	0	2	0	1	0	1	0	0	1	0	1	0	0	0	3	0	0	0	0	0	0	0	1	1	0	0	0	0	0	0	0	0	0	0	0	1
M01178:22:000000000-AJVU0:1:1101:8022:19305	317	27	gb|KC851998.1|	Octopus	Octopus	vulgaris	97.48	0	0	0	0	0	0	0	0	0	0	0	0	3	0	0	0	1	0	1	0	0	1	0	0	0	0	0	0	0	1	0	0	0	2	0	1	0	0	1	0	0	0
M01178:22:000000000-AJVU0:1:1101:22585:11812	317	39	gb|KC851998.1|	Octopus	Octopus	vulgaris	97.79	0	0	0	0	0	0	0	0	0	1	0	1	0	1	3	0	1	0	0	0	1	0	0	0	3	1	2	0	0	0	0	0	1	0	0	0	0	0	1	0	0	0
M01178:22:000000000-AJVU0:1:2102:5658:19930	315	104	gb|KC851998.1|	Octopus	Octopus	vulgaris	98.1	0	0	1	0	0	0	0	1	0	0	0	3	0	0	2	1	5	1	0	0	2	1	0	0	0	0	6	2	3	5	0	0	3	5	0	1	0	0	2	1	1	0
M01178:22:000000000-AJVU0:1:1115:24319:11437	316	71	gb|KC851998.1|	Octopus	Octopus	vulgaris	98.1	0	0	0	0	0	1	1	1	0	0	0	4	2	0	1	0	4	0	0	1	1	0	0	0	2	0	2	0	2	2	0	0	1	3	0	0	1	0	3	1	0	0
M01178:22:000000000-AJVU0:1:1113:22327:7571	317	55	dbj|AB158363.1|	Octopus	Octopus	vulgaris	88.96	0	0	0	0	0	0	0	0	1	0	0	0	0	1	0	0	0	2	1	0	0	0	1	0	1	0	0	2	0	1	25	1	0	1	1	0	0	0	0	1	1	1
M01178:22:000000000-AJVU0:1:1101:18763:7517	316	24	gb|KC851998.1|	Octopus	Octopus	vulgaris	98.1	0	0	0	0	0	0	0	0	0	0	0	0	2	0	1	0	0	0	0	0	1	0	0	0	0	0	1	0	0	0	0	0	0	0	0	0	3	0	0	0	0	0
M01178:22:000000000-AJVU0:1:1110:24234:3527	315	57	gb|KC851987.1|	Octopus	Octopus	vulgaris	97.78	2	0	6	0	0	0	0	0	0	0	0	0	0	1	0	4	0	2	0	1	0	0	0	0	0	0	0	1	0	0	0	3	0	0	1	0	0	0	0	0	2	1
M01178:22:000000000-AJVU0:1:1102:12228:13846	317	35	gb|KC851987.1|	Octopus	Octopus	vulgaris	97.79	0	0	2	0	0	0	0	0	0	0	0	0	0	1	1	0	0	1	0	1	1	0	0	0	0	0	0	3	0	2	0	0	0	0	0	0	0	0	0	0	3	3
M01178:22:000000000-AJVU0:1:1104:28870:13238	317	43	gb|KC851998.1|	Octopus	Octopus	vulgaris	98.11	0	0	0	0	0	2	0	0	0	0	0	0	3	0	2	0	0	0	1	0	0	1	0	0	0	0	0	0	0	1	0	0	0	0	0	1	0	0	1	1	0	0
M01178:22:000000000-AJVU0:1:1102:16077:22702	317	35	gb|KC851998.1|	Octopus	Octopus	vulgaris	97.79	0	0	0	0	0	0	0	0	0	0	0	0	2	0	0	0	2	0	1	0	3	1	0	0	2	0	1	0	1	2	0	0	1	0	0	0	0	0	0	0	0	0
M01178:22:000000000-AJVU0:1:1104:26480:17995	317	38	gb|KC851987.1|	Octopus	Octopus	vulgaris	97.79	1	0	2	0	0	0	0	0	0	0	1	1	0	0	0	2	0	1	0	2	0	0	0	0	0	0	0	2	0	0	0	1	0	0	1	1	0	0	0	0	2	1
M01178:22:000000000-AJVU0:1:1116:12772:17106	317	95	gb|KC851998.1|	Octopus	Octopus	vulgaris	97.79	0	0	0	0	0	1	0	2	0	0	0	1	7	0	1	0	4	0	1	0	2	0	0	1	0	1	2	0	1	1	0	0	1	4	0	4	0	0	1	4	0	0
M01178:22:000000000-AJVU0:1:2101:18555:7768	317	78	gb|KC851998.1|	Octopus	Octopus	vulgaris	97.79	1	0	1	0	0	2	0	0	0	1	0	1	0	1	1	0	0	0	0	2	3	1	1	0	1	0	2	3	3	2	0	0	0	0	1	0	2	2	1	1	2	1
M01178:22:000000000-AJVU0:1:1101:13083:15907	317	21	gb|KC851987.1|	Octopus	Octopus	vulgaris	97.79	0	0	2	0	0	0	0	0	0	0	0	0	0	0	0	0	0	2	0	0	0	0	0	0	0	0	0	0	0	0	0	0	0	0	1	0	0	0	0	0	0	0
M01178:22:000000000-AJVU0:1:1102:22756:23163	317	37	gb|KC851998.1|	Octopus	Octopus	vulgaris	98.11	0	0	0	0	0	3	0	2	0	0	0	1	2	0	0	1	2	0	1	0	0	0	0	0	1	0	0	0	1	1	0	1	1	0	0	0	0	0	0	0	0	0
M01178:22:000000000-AJVU0:1:1104:25932:9210	317	40	gb|KC851998.1|	Octopus	Octopus	vulgaris	98.11	0	1	0	0	0	0	0	0	0	1	0	0	1	0	0	0	0	0	1	0	2	0	0	1	1	0	1	0	0	0	0	0	0	1	0	1	0	0	0	2	0	0
M01178:22:000000000-AJVU0:1:2109:8172:24858	315	198	gb|KC851998.1|	Octopus	Octopus	vulgaris	98.41	0	0	4	0	0	4	1	2	0	2	0	1	15	0	2	1	4	0	4	0	6	1	1	0	1	2	3	2	0	2	0	0	4	3	0	4	1	0	4	3	0	0
M01178:22:000000000-AJVU0:1:1107:26797:10093	318	38	gb|KC851961.1|	Octopus	Octopus	vulgaris	97.8	0	0	0	0	0	0	0	0	0	0	0	0	0	0	0	0	0	0	0	0	0	0	0	0	0	0	0	0	0	0	38	0	0	0	0	0	0	0	0	0	0	0
M01178:22:000000000-AJVU0:1:1102:26719:14273	316	30	gb|KC851998.1|	Octopus	Octopus	vulgaris	97.78	0	0	0	0	0	0	0	0	0	0	0	0	1	0	0	0	2	0	0	1	1	0	0	2	0	0	1	0	0	1	0	0	1	2	0	0	0	0	0	0	0	0
M01178:22:000000000-AJVU0:1:1102:26208:14959	316	41	dbj|AB158363.1|	Octopus	Octopus	vulgaris	87.97	0	0	0	0	0	0	0	0	0	0	0	1	1	0	0	0	2	0	0	0	0	0	1	1	0	0	0	2	0	0	17	1	1	1	0	0	0	0	1	0	0	0
M01178:22:000000000-AJVU0:1:1107:6152:22816	315	40	dbj|AB158363.1|	Octopus	Octopus	vulgaris	87.62	0	0	0	0	0	0	0	0	0	0	0	0	0	0	7	0	0	0	0	0	1	0	0	0	5	3	9	0	0	1	3	0	0	0	1	0	0	0	0	0	0	0
M01178:22:000000000-AJVU0:1:2108:2306:13370	317	130	gb|KC851987.1|	Octopus	Octopus	vulgaris	97.79	3	0	8	0	1	0	0	0	0	0	0	0	0	0	0	10	0	3	0	2	0	0	0	0	0	0	0	7	0	0	0	3	0	0	2	0	0	2	0	0	4	6
M01178:22:000000000-AJVU0:1:1116:26421:7649	317	69	gb|KC851961.1|	Octopus	Octopus	vulgaris	98.11	0	0	0	0	0	0	0	0	6	0	0	0	0	0	0	0	0	0	0	0	0	0	0	0	0	0	0	0	0	0	63	0	0	0	0	0	0	0	0	0	0	0
M01178:22:000000000-AJVU0:1:1103:26365:16740	317	37	gb|KC852006.1|	Octopus	Octopus	vulgaris	97.79	0	0	0	0	0	0	0	0	2	0	0	0	0	0	0	0	0	0	0	0	0	0	0	0	0	0	0	0	0	0	35	0	0	0	0	0	0	0	0	0	0	0
M01178:22:000000000-AJVU0:1:2101:22681:23623	316	90	gb|KC852006.1|	Octopus	Octopus	vulgaris	97.78	0	0	0	0	0	0	0	0	4	0	0	0	0	0	0	0	0	0	0	0	0	0	0	0	0	0	0	0	0	0	86	0	0	0	0	0	0	0	0	0	0	0
M01178:22:000000000-AJVU0:1:1102:16568:22335	317	36	gb|KC851998.1|	Octopus	Octopus	vulgaris	97.48	0	0	0	0	0	0	0	1	0	1	0	1	0	0	0	0	0	0	0	0	0	0	0	1	0	1	1	0	2	0	0	0	0	1	0	1	0	0	0	1	0	1
M01178:22:000000000-AJVU0:1:1113:27748:12045	313	49	gb|KC851987.1|	Octopus	Octopus	vulgaris	98.08	0	0	2	0	0	0	0	0	0	0	0	0	0	0	0	4	0	3	0	0	0	0	0	0	0	0	0	4	0	0	0	0	0	1	3	0	0	3	0	0	1	2
M01178:22:000000000-AJVU0:1:1108:18246:23384	318	48	dbj|AB158363.1|	Octopus	Octopus	vulgaris	88.05	0	0	0	0	0	0	3	0	0	1	0	0	0	0	0	0	0	0	0	0	0	0	0	0	0	0	0	0	0	0	5	0	37	0	1	0	0	0	0	0	0	0
M01178:22:000000000-AJVU0:1:1110:20388:12276	314	64	gb|KC851987.1|	Octopus	Octopus	vulgaris	98.09	0	0	2	0	1	0	0	0	0	0	0	0	0	0	0	4	0	1	0	0	0	1	0	0	0	0	0	3	0	0	0	1	0	0	2	0	0	3	0	0	2	3
M01178:22:000000000-AJVU0:1:1101:17405:21812	317	36	gb|KC851998.1|	Octopus	Octopus	vulgaris	97.79	0	0	0	0	0	1	0	0	0	1	0	1	0	0	1	0	1	0	0	0	0	1	0	0	1	0	0	0	3	1	0	0	0	0	0	0	1	0	3	0	0	0
M01178:22:000000000-AJVU0:1:1101:16418:24253	317	38	gb|KC851998.1|	Octopus	Octopus	vulgaris	97.48	0	0	0	0	0	1	0	1	0	0	0	0	2	0	0	0	0	0	3	0	3	1	0	0	0	0	0	0	1	0	0	0	0	1	0	0	0	0	2	0	0	1
M01178:22:000000000-AJVU0:1:1114:25431:17701	314	60	gb|KC851998.1|	Octopus	Octopus	vulgaris	98.41	0	0	0	0	0	2	0	0	0	0	0	1	3	0	0	0	3	1	1	0	2	1	0	4	0	0	1	0	1	1	0	0	0	3	0	1	1	0	2	0	2	0
M01178:22:000000000-AJVU0:1:1111:22694:7038	317	56	gb|KC851987.1|	Octopus	Octopus	vulgaris	97.79	1	0	1	0	1	0	0	0	0	0	0	0	1	0	0	4	0	1	0	1	0	0	0	0	0	0	0	6	0	0	0	2	0	0	0	0	0	0	0	0	4	2
M01178:22:000000000-AJVU0:1:1112:21973:19764	315	54	gb|KC851998.1|	Octopus	Octopus	vulgaris	98.1	0	0	0	0	0	0	1	0	0	0	0	0	2	0	1	0	0	1	0	0	2	0	0	0	0	0	0	0	0	1	0	0	0	0	1	2	0	1	1	2	1	1
M01178:22:000000000-AJVU0:1:1102:24638:20151	317	37	gb|KC851998.1|	Octopus	Octopus	vulgaris	97.48	0	0	0	0	0	1	0	0	0	0	0	1	3	0	2	0	0	0	1	0	0	0	0	2	0	0	0	0	2	0	0	0	2	0	0	0	0	0	1	0	0	0
M01178:22:000000000-AJVU0:1:1102:15947:25033	317	25	gb|KC851987.1|	Octopus	Octopus	vulgaris	97.79	0	0	0	0	0	0	0	0	0	0	0	0	0	0	0	1	0	2	0	0	0	0	0	0	1	0	0	2	0	0	0	0	0	0	1	0	0	0	0	0	3	1
M01178:22:000000000-AJVU0:1:1119:26216:6265	317	86	gb|KC851987.1|	Octopus	Octopus	vulgaris	97.79	0	0	2	0	1	0	0	0	0	0	0	0	0	0	0	7	0	4	0	1	0	0	0	0	0	0	0	3	0	0	0	3	0	0	0	0	0	3	0	0	1	2
M01178:22:000000000-AJVU0:1:1118:19093:18472	317	78	gb|KC851961.1|	Octopus	Octopus	vulgaris	97.79	0	0	0	0	0	0	0	0	4	0	0	0	0	0	0	0	0	0	0	0	0	0	0	0	0	0	0	0	0	0	74	0	0	0	0	0	0	0	0	0	0	0
M01178:22:000000000-AJVU0:1:1104:26793:20443	317	46	gb|KC851998.1|	Octopus	Octopus	vulgaris	97.48	0	0	0	0	0	3	2	2	0	3	0	0	0	0	1	0	1	0	0	0	1	0	0	0	0	1	1	0	0	0	0	0	0	1	0	2	0	0	1	0	0	0
M01178:22:000000000-AJVU0:1:1101:26591:8794	317	29	gb|KC851998.1|	Octopus	Octopus	vulgaris	98.11	0	0	0	0	0	0	1	0	0	0	0	0	2	0	1	0	1	0	0	0	0	1	1	0	0	0	0	0	0	1	0	0	0	0	0	1	0	0	0	0	0	0
M01178:22:000000000-AJVU0:1:1110:3859:6021	317	46	gb|KC851987.1|	Octopus	Octopus	vulgaris	97.16	1	0	3	0	0	0	0	0	0	0	1	0	0	0	0	2	0	0	0	1	0	0	0	0	0	0	0	2	0	0	0	2	0	0	1	0	0	1	0	0	1	0
M01178:22:000000000-AJVU0:1:1119:4608:6259	312	83	gb|KC851987.1|	Octopus	Octopus	vulgaris	98.4	0	0	3	0	1	0	0	0	0	0	2	0	0	0	0	6	0	2	0	0	0	0	0	0	0	0	0	5	0	0	0	2	0	0	1	0	0	3	0	0	12	3
M01178:22:000000000-AJVU0:1:1102:8031:21239	314	31	gb|KC851987.1|	Octopus	Octopus	vulgaris	98.09	0	0	2	0	0	1	1	0	0	0	0	0	0	0	0	1	1	2	0	0	1	0	0	0	0	0	0	2	0	2	0	4	0	0	2	0	1	1	0	0	1	2
M01178:22:000000000-AJVU0:1:1101:21709:3512	315	34	gb|KC851998.1|	Octopus	Octopus	vulgaris	97.78	1	0	0	0	0	0	0	0	0	0	0	0	0	0	0	0	1	0	0	0	0	0	0	0	0	0	0	0	0	0	0	0	1	0	0	0	0	0	0	0	0	0
M01178:22:000000000-AJVU0:1:1111:9065:17853	317	59	gb|KC851987.1|	Octopus	Octopus	vulgaris	97.79	0	0	1	0	0	0	0	0	0	0	0	0	0	0	0	2	0	1	0	1	0	0	0	0	0	0	0	6	0	0	0	1	0	0	2	0	0	4	0	0	2	1
M01178:22:000000000-AJVU0:1:2110:14362:1201	317	138	gb|KC851987.1|	Octopus	Octopus	vulgaris	97.79	0	0	0	0	1	0	0	0	0	0	0	0	0	1	0	10	0	2	0	2	0	0	0	0	0	0	0	7	0	0	0	5	0	0	5	0	0	3	0	0	7	5
M01178:22:000000000-AJVU0:1:2107:13747:14773	317	138	gb|KC851961.1|	Octopus	Octopus	vulgaris	98.11	0	0	0	0	0	0	0	0	1	0	0	0	0	0	0	0	0	0	0	0	0	0	0	0	0	0	0	0	0	0	137	0	0	0	0	0	0	0	0	0	0	0
M01178:22:000000000-AJVU0:1:1109:24033:5861	317	57	gb|KC851996.1|	Octopus	Octopus	vulgaris	98.11	1	0	2	0	0	0	0	0	0	0	0	0	0	0	0	3	0	1	0	0	0	0	0	0	0	0	0	5	0	0	0	2	0	0	1	1	0	2	0	0	1	2
M01178:22:000000000-AJVU0:1:1112:21943:21856	318	62	gb|KC851987.1|	Octopus	Octopus	vulgaris	97.8	0	0	3	0	1	0	0	0	0	0	0	0	0	0	0	0	0	2	0	0	0	0	0	0	0	0	0	1	0	0	0	2	0	0	3	0	0	1	0	0	2	7
M01178:22:000000000-AJVU0:1:1112:23695:13019	317	54	gb|KC851987.1|	Octopus	Octopus	vulgaris	97.48	1	0	2	0	0	0	0	0	0	0	0	0	0	0	0	4	0	1	0	3	1	0	0	0	0	1	0	1	0	0	0	1	0	0	2	0	0	2	0	0	3	1
M01178:22:000000000-AJVU0:1:1109:10407:2358	314	48	gb|KC851998.1|	Octopus	Octopus	vulgaris	98.09	0	0	0	0	0	2	0	0	0	0	0	1	0	0	0	0	2	0	1	0	1	0	0	2	1	0	1	0	2	3	0	0	0	0	0	1	0	0	1	1	0	1
M01178:22:000000000-AJVU0:1:1104:5583:11679	320	33	gb|KC851998.1|	Octopus	Octopus	vulgaris	97.5	0	0	0	0	0	1	0	0	0	0	0	0	0	0	0	0	0	0	0	0	1	0	0	0	0	0	0	1	0	0	0	1	0	1	0	0	0	2	0	1	0	0
M01178:22:000000000-AJVU0:1:1101:20718:4339	317	25	gb|KC851987.1|	Octopus	Octopus	vulgaris	97.79	0	0	2	0	0	0	0	0	0	0	0	0	0	0	0	3	0	1	0	0	0	0	0	0	0	0	0	0	0	0	0	1	0	0	1	0	0	0	0	0	1	0
M01178:22:000000000-AJVU0:1:1101:28611:11278	317	33	gb|KC851998.1|	Octopus	Octopus	vulgaris	98.11	0	0	0	0	0	2	1	0	0	0	0	0	0	0	0	0	0	0	0	0	0	1	0	0	0	1	1	0	1	3	0	0	0	2	0	1	1	0	1	1	0	0
M01178:22:000000000-AJVU0:1:1101:8103:24918	317	18	gb|KC851998.1|	Octopus	Octopus	vulgaris	97.79	0	0	0	0	0	0	0	0	0	0	0	0	1	0	1	0	0	0	0	0	0	0	0	0	0	0	2	0	1	0	0	0	1	1	0	1	1	0	0	0	0	0
M01178:22:000000000-AJVU0:1:1106:18744:1255	317	16	gb|KC851991.1|	Octopus	Octopus	vulgaris	95.9	0	0	0	0	0	0	0	0	1	0	0	0	0	0	0	0	0	0	0	0	0	0	0	0	0	0	0	0	0	0	15	0	0	0	0	0	0	0	0	0	0	0
M01178:22:000000000-AJVU0:1:1101:27593:6684	317	39	gb|KC851998.1|	Octopus	Octopus	vulgaris	97.79	0	0	0	0	0	0	0	0	0	0	0	1	2	0	0	1	1	1	0	0	0	1	0	0	1	0	0	0	1	0	0	1	0	0	0	0	1	0	2	1	1	0
M01178:22:000000000-AJVU0:1:1114:18615:15105	317	73	gb|KC851998.1|	Octopus	Octopus	vulgaris	98.11	0	0	0	0	0	2	0	0	0	0	0	2	8	0	0	0	1	0	0	0	3	0	0	0	1	0	4	0	3	2	0	0	2	1	0	1	4	1	0	1	0	0
M01178:22:000000000-AJVU0:1:1107:21429:14954	317	41	gb|KC851998.1|	Octopus	Octopus	vulgaris	98.11	0	0	0	0	0	0	0	0	0	0	0	0	0	0	1	2	1	0	0	0	0	1	0	1	2	0	0	0	0	1	0	0	2	0	0	1	2	0	2	1	0	0
M01178:22:000000000-AJVU0:1:1105:10604:9556	318	36	dbj|AB158363.1|	Octopus	Octopus	vulgaris	88.05	0	1	0	0	0	0	0	0	1	0	0	2	0	0	0	0	1	0	1	0	0	0	0	1	0	0	0	1	0	0	15	0	0	0	0	3	0	1	0	0	0	0
M01178:22:000000000-AJVU0:1:1119:19745:23725	311	91	gb|KC851998.1|	Octopus	Octopus	vulgaris	98.39	0	0	0	0	1	2	0	0	0	1	0	6	1	0	5	0	0	0	0	0	4	0	0	0	1	0	2	0	0	1	0	0	0	0	0	3	0	0	1	0	0	0
M01178:22:000000000-AJVU0:1:2103:25159:12238	315	99	gb|KC851998.1|	Octopus	Octopus	vulgaris	98.41	0	0	0	0	1	3	0	2	0	1	0	1	3	0	2	0	4	0	0	0	4	0	0	0	2	1	1	0	2	1	0	0	1	3	0	0	1	0	3	1	3	0
M01178:22:000000000-AJVU0:1:1107:22018:2193	316	44	gb|KC851961.1|	Octopus	Octopus	vulgaris	98.1	0	0	0	0	0	0	0	0	2	0	0	0	0	0	0	0	0	0	0	0	0	0	0	0	0	0	0	1	0	0	40	0	0	0	0	0	0	0	0	0	0	0
M01178:22:000000000-AJVU0:1:1111:17847:5360	317	54	gb|KC851998.1|	Octopus	Octopus	vulgaris	97.48	0	0	0	0	0	0	0	1	0	2	0	1	0	0	1	0	2	0	0	0	1	2	0	1	0	0	1	0	0	1	0	1	2	0	0	3	1	0	0	1	0	1
M01178:22:000000000-AJVU0:1:1103:22969:20825	317	32	gb|KC851961.1|	Octopus	Octopus	vulgaris	98.11	0	0	0	0	0	0	0	0	0	0	0	0	0	0	0	0	0	0	0	0	0	0	0	0	0	0	0	0	0	0	32	0	0	0	0	0	0	0	0	0	0	0
M01178:22:000000000-AJVU0:1:1101:10472:18420	317	30	gb|KC851987.1|	Octopus	Octopus	vulgaris	97.79	0	0	1	0	0	0	0	0	0	0	0	0	0	0	0	3	1	1	0	0	0	0	0	0	0	0	0	0	0	1	0	2	0	0	2	0	0	0	0	0	1	1
M01178:22:000000000-AJVU0:1:1111:7104:23110	317	53	gb|KC851987.1|	Octopus	Octopus	vulgaris	97.79	0	0	3	0	0	0	0	0	0	0	0	0	0	0	0	2	0	0	0	2	0	0	0	0	0	0	0	3	0	0	0	2	0	0	2	0	0	2	0	0	3	1
M01178:22:000000000-AJVU0:1:1101:20237:17015	314	39	gb|KC851998.1|	Octopus	Octopus	vulgaris	96.5	0	0	0	0	0	0	0	0	0	0	0	0	0	0	0	0	0	0	0	0	0	0	0	0	0	0	0	0	0	0	0	0	0	0	0	0	0	0	0	0	0	0
M01178:22:000000000-AJVU0:1:1109:21391:23461	318	44	dbj|AB158363.1|	Octopus	Octopus	vulgaris	88.36	0	0	0	0	0	0	0	0	2	2	0	1	1	0	0	0	1	0	0	0	1	0	0	0	0	0	2	0	1	2	10	0	1	0	3	0	0	0	0	1	0	0
M01178:22:000000000-AJVU0:1:1116:16841:5200	317	78	gb|KC851987.1|	Octopus	Octopus	vulgaris	98.11	2	0	4	0	0	0	0	1	0	0	0	0	0	0	0	1	1	1	0	1	0	0	0	0	0	1	1	3	1	0	1	0	0	0	3	0	0	3	0	0	0	6
M01178:22:000000000-AJVU0:1:1101:21930:25016	317	15	gb|KC851961.1|	Octopus	Octopus	vulgaris	98.11	0	0	0	0	0	0	0	0	0	0	0	0	0	0	0	0	0	0	0	0	0	0	0	0	0	0	0	0	0	0	15	0	0	0	0	0	0	0	0	0	0	0
M01178:22:000000000-AJVU0:1:1103:21954:17261	316	32	gb|KC851998.1|	Octopus	Octopus	vulgaris	98.1	0	0	0	0	0	2	0	0	0	0	0	2	0	0	0	0	0	0	0	0	0	0	1	0	0	1	2	0	0	0	0	0	1	3	0	1	0	0	0	1	0	0
M01178:22:000000000-AJVU0:1:1103:25476:20153	317	40	gb|KC851998.1|	Octopus	Octopus	vulgaris	97.79	0	0	1	0	0	1	0	0	0	1	0	1	3	0	1	0	3	0	0	0	0	0	0	0	1	0	0	1	1	1	0	0	1	1	0	0	0	0	1	1	0	0
M01178:22:000000000-AJVU0:1:1105:21717:21188	317	43	gb|KC851998.1|	Octopus	Octopus	vulgaris	97.79	0	0	0	0	0	0	1	0	0	1	0	1	1	0	0	0	1	0	0	0	0	0	0	0	0	0	3	0	0	1	0	0	0	0	1	2	1	0	0	0	0	0
M01178:22:000000000-AJVU0:1:1101:14436:23970	317	22	gb|KC851998.1|	Octopus	Octopus	vulgaris	98.11	0	0	0	0	0	0	0	0	0	0	0	0	2	0	0	0	0	0	0	0	1	0	0	0	0	0	1	0	1	0	0	0	2	1	0	0	0	0	0	0	0	0
M01178:22:000000000-AJVU0:1:2101:22237:17802	317	117	gb|KC851998.1|	Octopus	Octopus	vulgaris	97.79	0	1	0	0	0	1	1	4	0	2	0	2	1	0	2	0	0	0	3	1	4	1	0	6	0	2	2	0	2	2	0	0	1	4	0	0	1	0	0	0	1	0
M01178:22:000000000-AJVU0:1:1104:24551:23664	317	42	gb|KC851998.1|	Octopus	Octopus	vulgaris	97.79	0	0	0	0	0	0	0	0	0	1	0	0	2	0	0	0	0	0	0	0	0	1	0	0	1	0	2	0	0	2	0	0	2	0	0	0	0	0	0	1	0	0
M01178:22:000000000-AJVU0:1:1103:24167:18589	317	37	gb|KC851998.1|	Octopus	Octopus	vulgaris	98.11	0	0	0	0	0	0	0	0	0	1	0	0	2	0	1	0	1	0	0	0	1	0	0	0	1	0	1	0	0	1	0	1	0	2	0	0	1	0	1	0	0	0
M01178:22:000000000-AJVU0:1:1102:25269:9154	317	44	gb|KC851961.1|	Octopus	Octopus	vulgaris	98.11	0	0	0	0	0	0	0	0	3	0	0	0	0	0	0	0	0	0	0	0	0	0	0	0	0	0	0	0	0	0	41	0	0	0	0	0	0	0	0	0	0	0
M01178:22:000000000-AJVU0:1:1115:19055:2582	316	48	gb|KC851987.1|	Octopus	Octopus	vulgaris	98.1	1	0	2	0	0	0	0	0	0	0	0	0	0	0	0	2	0	0	1	1	0	0	0	0	0	0	0	2	0	0	0	2	0	0	0	1	0	2	0	0	2	2
M01178:22:000000000-AJVU0:1:1101:13627:16411	316	23	gb|KC851987.1|	Octopus	Octopus	vulgaris	98.1	0	0	0	0	0	0	0	0	0	0	0	0	0	1	0	0	0	1	0	1	0	0	0	0	0	0	0	0	2	0	0	0	0	0	0	0	0	0	0	1	1	1
M01178:22:000000000-AJVU0:1:1118:24770:22034	315	69	gb|KC851998.1|	Octopus	Octopus	vulgaris	98.1	0	0	0	0	0	1	0	1	0	0	0	1	2	0	2	0	6	0	1	0	1	0	0	0	1	1	2	2	0	1	0	0	1	1	0	1	0	0	0	0	0	0
M01178:22:000000000-AJVU0:1:1119:16230:17275	317	80	gb|KC851998.1|	Octopus	Octopus	vulgaris	97.79	0	0	0	0	0	0	1	2	0	0	0	0	0	0	1	0	2	1	1	0	1	0	0	1	1	0	1	0	1	2	0	0	0	3	0	1	0	0	0	3	0	0
M01178:22:000000000-AJVU0:1:1117:26335:11204	317	76	gb|KC851987.1|	Octopus	Octopus	vulgaris	98.11	0	0	1	0	0	1	0	0	1	0	0	0	1	0	0	1	1	2	0	3	0	0	0	0	0	0	0	5	2	1	0	0	1	0	1	1	1	0	0	0	3	4
M01178:22:000000000-AJVU0:1:1102:25295:18320	317	34	gb|KC851998.1|	Octopus	Octopus	vulgaris	98.11	0	0	0	0	0	0	0	0	0	2	0	0	1	0	0	0	1	0	0	0	0	0	0	1	0	1	0	0	1	1	0	0	0	0	0	0	0	0	3	1	0	0
M01178:22:000000000-AJVU0:1:1103:22869:14865	313	29	gb|KC851987.1|	Octopus	Octopus	vulgaris	98.4	0	0	1	0	2	0	0	0	0	0	0	0	0	0	0	1	0	0	1	0	0	0	0	1	0	0	0	0	0	1	0	0	0	0	0	0	0	0	0	1	0	1
M01178:22:000000000-AJVU0:1:1117:25852:13595	315	71	gb|KC851987.1|	Octopus	Octopus	vulgaris	98.1	0	0	3	0	0	0	0	0	0	0	0	0	0	0	0	4	0	0	0	2	0	0	0	0	0	0	0	4	0	1	0	2	0	0	1	0	0	4	0	0	3	4
M01178:22:000000000-AJVU0:1:1111:22097:5530	314	43	gb|KC851987.1|	Octopus	Octopus	vulgaris	98.09	2	0	2	0	0	0	0	0	0	0	0	0	0	1	0	2	0	2	0	1	0	0	0	0	0	0	0	4	0	0	0	2	0	0	4	0	0	0	0	0	3	1
M01178:22:000000000-AJVU0:1:1104:9646:1093	317	29	gb|KC851998.1|	Octopus	Octopus	vulgaris	97.48	0	0	1	0	0	0	0	0	0	0	0	1	3	0	0	1	0	1	1	1	0	0	1	0	1	0	0	0	1	0	1	0	0	0	0	0	0	0	1	0	1	0
M01178:22:000000000-AJVU0:1:1116:26567:7058	317	63	gb|KC851998.1|	Octopus	Octopus	vulgaris	98.11	0	0	0	0	0	0	0	1	0	0	0	0	2	0	0	0	0	0	0	0	3	1	0	0	1	0	1	0	0	0	0	0	0	1	0	0	1	1	0	0	0	0
M01178:22:000000000-AJVU0:1:1109:22377:23925	317	53	dbj|AB158363.1|	Octopus	Octopus	vulgaris	88.33	0	0	1	0	0	0	0	1	0	0	0	2	0	2	0	0	6	0	0	0	0	0	1	1	0	0	0	0	0	2	19	0	0	1	2	4	0	0	1	0	1	0
M01178:22:000000000-AJVU0:1:1109:10223:9856	317	44	gb|KC851987.1|	Octopus	Octopus	vulgaris	97.79	0	0	1	0	2	1	0	0	0	0	0	0	1	0	0	1	1	1	0	0	0	0	0	0	0	0	1	0	0	0	1	0	0	0	1	0	0	0	1	0	0	1
M01178:22:000000000-AJVU0:1:1117:22711:25001	317	60	gb|KC851961.1|	Octopus	Octopus	vulgaris	98.11	0	0	0	0	0	0	0	0	1	0	0	0	0	0	0	0	0	0	0	0	0	0	0	0	0	0	0	0	0	0	59	0	0	0	0	0	0	0	0	0	0	0
[truncated: 7,935 more rows]
[truncated: 55 more columns]

## Sheet: Prey Ría de Vigo
							RV	RV	RV	RV	RV	ICC
							C	C	C	C	C	Location
							S	S	S	S	S	strata
							N	N	N	N	N	day/night
							3	4	5	6	7	suckers
[truncated: 10 more rows]

## Sheet: Contamination Ría de Vigo
							RV	RV	RV	RV	RV	ICC
[truncated: 172 more rows]
