# Supplementary material for: Trophic ecology of Octopus vulgaris paralarvae along the Iberian Canary current eastern boundary upwelling system
Source: Sci Rep. 2023 May 30;13:8744. doi: 10.1038/s41598-023-35206-4 (PMC10229560; doi:10.1038/s41598-023-35206-4)
Supplement: Supplementary file 2 — Supplementary Information 2. [file 41598_2023_35206_MOESM2_ESM.xlsx]

## Sheet: Prey reads
Count = Number of paralarvae where prey were detected							ICC	M	M	M	M	M	M	M	M	M	M	M	M	M	M	M	M	M	M	M	M	M	M	M	M	M	M	M	M	M	M	M	NWI	NWI	NWI	NWI	NWI	NWI	NWI	NWI	NWI	NWI	NWI
Reads = Number of reads for each prey							Location	C~O	C	C	C	C	C	C	C	C	C~O	C~O	C~O	C~O	C~O	C~O	C~O	C~O	C~O	C~O	C~O	O	O	O	O	O	O	O	O	O	C~O	C~O	O	O	O	O	O	O	O	O	O	O	O
Rel. % = prey reads / total reads							Strata	<100	<100	<5	<5	<5	<5	<5	<5	<5	<100	<500	<100	<500	<500	<500	<100	<5	<5	<5	<5	<100	<100	<100	<5	<5	<5	<5	<5	<500	<5	<100	<500	<100	<100	<5	<5	<500	<100	<500	<5	<5	<5
Hom. % = homology against Genbank							Day/Night	D	N	N	N	N	N	N	N	N	N	D	N	D	N	N	N	N	N	N	N	D	N	N	N	N	N	N	N	D	N	D	N	N	N	N	N	D	D	N	N	N	N
Aver. Length = average length of prey read (bp)							Suckers	4	3	3	3	3	3	3	3	3	3	4	4	3	3	3	3	3	3	3	3	15	6	5	6	6	5	6	7	6	6	3	4	3	4	4	3	3	4	4	4	4	3
							Sample	G1	G2	G3	G5	G6	G7	G8	G9	G10	G11	G12	G13	G14	G15	G16	G17	G18	G19	G20	G21	G22	G24	G25	G26	G29	G30	G31	G32	G33	G34	G35	S1	S2	S3	S4	S5	S6	S7	S8	S9	S10	S11
		Species	Count	Reads	Rel. %	Hom.%	Aver. Length
1	Brachyura	Atelecyclus sp.	3	56	0.00045911	99.37	315	0	0	0	0	0	0	0	0	0	0	0	0	0	0	0	0	0	0	0	0	0	0	0	0	0	0	0	0	0	0	0	0	0	0	0	0	0	0	0	0	0	0
2		Bathynectes maravigna	3	198	0.00162328	87.8	316	0	0	0	0	0	0	0	0	0	0	0	0	0	0	0	0	0	0	0	0	0	0	0	0	0	0	0	0	0	0	0	0	0	0	0	0	0	0	46	0	0	0
3		Ebalia nux	1	58	0.000475507	99.68	313	0	0	0	0	0	0	0	0	0	0	0	0	0	0	0	0	0	0	0	0	0	0	0	0	0	0	0	58	0	0	0	0	0	0	0	0	0	0	0	0	0	0
4		Ebalia tuberosa	6	1841	0.0150933	99.8	306	0	0	0	0	0	0	0	81	0	0	0	0	0	0	0	0	0	0	0	0	0	0	0	0	0	0	0	0	0	0	0	0	0	0	0	0	0	0	0	0	0	0
5		Geryon longipes	3	791	0.00648494	100	312	0	0	0	0	0	0	0	0	0	0	0	0	0	0	0	0	0	0	0	0	0	0	0	0	0	0	0	0	0	0	0	0	0	62	0	0	716	0	0	0	0	0
6		Goneplax rhomboides	25	9417	0.0772043	99.6	317	0	0	1241	0	0	0	531	180	166	0	4	2	2	0	1	0	1	0	0	0	0	0	0	0	0	0	0	0	0	0	0	285	0	0	0	0	0	0	0	0	0	0
7		Liocarcinus corrugatus	16	4942	0.0405165	96.374	313.262	8	0	0	0	0	0	0	0	0	0	0	0	0	0	0	0	0	0	0	0	0	0	0	0	0	0	0	0	0	0	0	3902	203	0	1	0	0	37	96	2	227	0
8		L. depurator	3	622	0.00509941	100	317	0	0	8	0	0	0	0	0	0	0	0	0	0	0	0	0	0	0	0	0	0	0	0	0	0	0	0	0	0	0	0	0	0	0	0	0	0	0	0	0	0	0
9		L. marmoreus	16	25951	0.212757	94.4677	309.682	25556	1	0	0	1	5	1	12	0	0	0	6	0	0	0	55	30	16	0	0	0	0	1	0	0	0	0	0	0	0	0	0	0	0	0	0	0	0	0	0	0	0
10		L. navigator	21	13433	0.110129	94.2438	300.312	1	0	0	0	0	0	0	0	1	0	1	1	0	0	0	0	0	0	0	0	0	0	0	0	0	0	0	0	0	0	1	0	0	0	0	0	0	0	0	0	0	0
11		L. pusillus	3	2853	0.02339	96.6975	310.5	0	0	0	0	0	0	0	0	0	0	0	0	0	0	0	0	0	0	0	0	0	0	0	0	0	0	0	0	0	0	0	0	0	0	0	0	0	0	0	0	0	0
12		Lophozozymus incisus	21	11374	0.0932486	99.68	315	0	0	0	0	0	0	0	0	1	0	0	0	0	0	0	0	0	0	0	0	0	0	0	0	0	0	0	0	0	0	0	0	29	0	0	90	726	0	1	0	0	7089
13		Pilumnus hirtellus	10	5724	0.0469276	96.6467	314.167	0	21	0	0	0	0	90	0	0	0	0	0	0	0	0	0	0	0	0	0	0	0	0	0	0	0	0	0	0	0	0	0	0	0	0	0	0	0	0	0	0	0
14		Polybius henslowii	2	234	0.00191843	100	315	0	0	0	0	0	0	0	0	0	0	0	0	0	0	0	0	0	1	0	0	0	0	0	0	0	0	0	0	0	0	0	0	0	0	0	0	0	0	0	0	0	0
15		Xantho pilipes	5	251	0.0020578	98.08	314	0	0	0	0	0	0	0	0	0	0	0	0	0	0	0	0	0	0	0	0	0	0	0	0	0	0	0	0	0	0	0	0	0	0	0	55	0	0	0	0	0	0
16		X. hydrophilus	5	46	0.000377126	93.62	307.25	0	0	0	0	0	0	0	0	0	0	0	0	0	0	0	0	0	0	0	0	0	0	0	0	0	0	0	0	0	0	0	0	0	0	0	0	3	0	0	0	0	18
17		Uca jocelynae	1	155	0.00127075	80.07	314	0	155	0	0	0	0	0	0	0	0	0	0	0	0	0	0	0	0	0	0	0	0	0	0	0	0	0	0	0	0	0	0	0	0	0	0	0	0	0	0	0	0
18		Uca lactea	2	28	0.000229555	82.14	316	0	0	0	0	0	0	0	0	0	0	0	0	0	0	0	0	0	0	0	0	0	0	0	0	0	0	0	0	0	0	0	0	0	0	0	0	0	0	0	0	0	0
19	Galatheid	Galathea strigosa	1	36	0.000295142	98.1	317	0	0	0	0	0	0	0	0	0	0	0	0	0	0	0	0	0	0	0	0	0	0	0	0	0	0	0	0	0	0	0	0	0	0	0	0	0	0	0	0	0	0
20		Galathea nexa	2	7	5.73888e-05	89.15	316	0	0	0	0	0	0	0	0	0	0	0	0	0	0	0	0	0	0	0	0	0	0	0	0	0	0	0	0	0	0	0	0	0	0	0	0	0	0	0	0	0	0
21		Galathea intermedia	2	263	0.00215618	99.04	317	0	0	0	0	0	0	0	0	0	0	0	0	0	0	0	0	0	0	0	0	0	0	0	0	0	0	0	0	0	0	0	0	0	0	0	0	0	0	0	0	0	0
22	Hermit crab	Pagurus bernhardus	1	45	0.000368928	99.05	317	0	0	0	0	0	0	0	0	0	0	0	0	0	0	0	0	0	0	0	0	0	0	0	0	0	0	0	0	0	0	0	0	0	0	0	0	0	0	0	0	0	0
23	Porcellanidae	Porcellana platycheles	2	36	0.000295142	99.68	316	0	0	0	0	0	0	0	0	0	0	0	0	0	0	0	0	0	0	0	0	0	0	0	0	0	0	0	0	0	0	0	0	0	0	0	0	0	0	0	0	0	0
24	Euphausiacea	Euphausia triacantha	1	6	4.91904e-05	89.27	317	0	0	0	0	0	0	0	0	0	0	0	6	0	0	0	0	0	0	0	0	0	0	0	0	0	0	0	0	0	0	0	0	0	0	0	0	0	0	0	0	0	0
25		E. krohni	2	80	0.000655872	100	314	75	0	0	0	0	0	0	0	0	0	0	0	0	0	0	0	0	0	5	0	0	0	0	0	0	0	0	0	0	0	0	0	0	0	0	0	0	0	0	0	0	0
26		Nematoscelis difficilis	1	10	8.1984e-05	92.0325	310.5	10	0	0	0	0	0	0	0	0	0	0	0	0	0	0	0	0	0	0	0	0	0	0	0	0	0	0	0	0	0	0	0	0	0	0	0	0	0	0	0	0	0
27		N. megalops	8	3994	0.0327444	95.2276	316	3937	0	0	0	0	1	0	1	1	0	0	3	0	0	0	0	0	0	0	49	0	0	1	0	0	0	0	0	0	0	0	0	1	0	0	0	0	0	0	0	0	0
28		Nyctiphanes australis	7	455	0.00373027	90.58	313	86	0	0	0	0	0	0	5	0	0	0	0	23	0	0	0	0	0	0	0	0	0	0	0	0	0	0	0	0	0	0	0	0	0	0	0	0	0	0	0	0	0
29		N. simplex	4	49	0.000401722	91.3033	314.333	27	0	0	0	0	0	0	0	0	0	0	0	17	0	0	0	0	0	0	0	0	0	0	0	0	0	0	0	0	0	0	0	0	0	0	0	0	0	0	0	0	0
30	Copepod	Calanoides carinatus	2	63	0.000516499	99.05	315	0	0	0	0	0	0	0	55	0	0	0	0	0	0	0	0	0	0	0	0	0	0	0	0	0	0	0	0	0	0	0	0	0	0	0	0	0	0	0	0	0	0
31		Calanus helgolandicus	1	15	0.000122976	100	314	0	0	0	0	0	0	0	0	0	0	0	0	0	0	0	0	0	0	0	0	0	0	0	0	0	0	0	0	0	0	0	0	0	0	0	0	0	0	0	0	0	0
32		Candacia bipinnata	1	10	8.1984e-05	91.17	317	0	0	0	0	0	0	0	0	0	0	0	0	0	0	0	0	0	0	0	0	0	0	0	0	0	0	0	0	0	0	0	0	0	0	0	0	0	0	0	0	0	0
33		Centropages typicus	15	180	0.00147571	99.68	314	0	0	0	0	0	0	0	0	0	0	0	2	0	0	0	0	0	0	0	0	10	0	0	0	0	0	0	0	0	0	0	0	0	0	0	6	0	1	14	0	0	0
34		Clausocalanus jobei	1	5	4.0992e-05	99.04	312	0	0	0	0	0	0	0	0	0	0	0	0	0	0	0	0	0	0	0	0	0	5	0	0	0	0	0	0	0	0	0	0	0	0	0	0	0	0	0	0	0	0
35		Ctenocalanus vanus	1	7	5.73888e-05	98.1	315	0	0	0	0	0	0	0	0	0	0	0	0	0	0	0	7	0	0	0	0	0	0	0	0	0	0	0	0	0	0	0	0	0	0	0	0	0	0	0	0	0	0
36		Cyclopoida sp.	4	6	4.91904e-05	99.36	312	0	0	0	0	0	0	0	0	0	1	0	0	0	0	0	0	0	0	0	0	0	0	0	2	0	2	0	0	0	0	0	0	0	0	0	0	0	0	0	0	0	0
37		Euchaeta media	1	83	0.000680467	99.68	316	0	0	0	0	0	0	0	0	0	0	83	0	0	0	0	0	0	0	0	0	0	0	0	0	0	0	0	0	0	0	0	0	0	0	0	0	0	0	0	0	0	0
38		Calocalanus pavo	1	24	0.000196762	99.37	317	0	0	0	0	0	0	0	0	0	0	0	0	0	0	0	0	0	0	0	0	24	0	0	0	0	0	0	0	0	0	0	0	0	0	0	0	0	0	0	0	0	0
39		Paracalanus quasimodo	2	14	0.000114778	99	315	0	0	0	0	0	0	0	0	0	0	0	0	0	0	0	0	0	0	0	0	0	0	0	0	0	0	0	0	0	0	0	0	0	0	0	0	0	0	0	0	0	0
40		Pleuromamma gracilis	2	16	0.000131174	98.73	315	0	0	0	0	0	0	0	0	0	0	0	0	0	0	0	0	0	0	0	0	0	0	0	0	0	0	0	0	0	0	0	0	0	0	0	0	9	0	0	0	0	0
41		Temora longicornis	1	27	0.000221357	99	314	0	0	0	0	0	0	0	0	0	0	0	0	0	0	0	0	0	0	0	0	0	0	0	0	0	0	0	0	0	0	0	0	0	0	0	0	0	0	0	0	0	0
42	Ostracoda	Halocypris inflata	2	6980	0.0572248	99	317	0	0	0	0	0	0	0	0	0	0	0	0	0	0	0	0	0	0	0	0	0	0	0	0	0	0	0	0	6978	0	0	0	0	0	0	0	0	0	0	0	0	0
43	Cladocera	Evadne spinifera	3	28	0.000229555	99.36	317	0	0	0	0	0	0	0	0	0	0	0	0	0	0	0	0	0	0	0	0	0	1	0	0	0	0	0	0	0	0	0	0	0	0	0	0	0	0	0	0	0	0
44		Podon intermedius	4	867	0.00710801	99.68	315	0	0	0	0	0	0	0	0	0	0	0	0	0	0	0	0	0	0	0	0	0	0	0	0	0	0	0	0	0	0	0	0	0	0	0	0	0	0	0	0	0	0
45		Pseudevadne tergestina	1	10	8.1984e-05	98.74	317	0	0	0	0	0	0	0	0	0	0	0	0	0	0	0	0	0	0	0	0	0	0	0	0	0	0	0	0	0	0	0	0	0	0	0	0	0	0	0	10	0	0
46	Fish	Actinopterygii sp.	1	22	0.000180365	99.04	312	0	0	0	0	0	0	0	22	0	0	0	0	0	0	0	0	0	0	0	0	0	0	0	0	0	0	0	0	0	0	0	0	0	0	0	0	0	0	0	0	0	0
47		Aphia minuta	1	21	0.000172166	100	315	0	0	0	0	0	0	0	0	0	0	0	0	0	0	0	0	0	0	0	0	0	0	0	0	0	0	0	0	0	0	0	0	0	0	0	0	0	0	0	0	0	0
48		Arnoglossus laterna	4	279	0.00228735	99.68	315	0	0	0	0	0	0	0	0	0	0	0	0	0	0	0	0	0	0	0	0	0	0	0	0	0	0	0	0	0	0	0	0	0	0	0	0	0	0	0	0	0	0
49		Callionymus reticulatus	1	6	4.91904e-05	99.04	312	0	0	0	0	0	0	0	0	0	0	0	0	0	0	0	0	0	0	0	0	0	0	0	0	0	0	0	0	0	0	0	0	0	0	0	0	0	0	0	0	0	0
50		Lepidorhombus boscii	1	53	0.000434515	99.68	315	0	0	0	0	0	0	0	0	0	0	0	0	0	0	0	0	0	0	0	0	0	0	0	0	0	0	0	0	53	0	0	0	0	0	0	0	0	0	0	0	0	0
51		Merluccius hubbsi	1	68	0.000557491	100	317	0	0	0	0	0	0	0	0	0	0	0	0	0	0	0	0	0	0	0	0	0	0	0	0	0	0	0	0	0	0	0	0	0	0	0	0	0	0	0	0	0	0
52		M. merluccius	2	10	8.1984e-05	100	317	0	0	0	0	9	0	0	0	0	0	0	0	0	0	0	0	0	0	0	0	0	0	0	0	0	0	0	0	0	0	0	0	0	0	0	0	0	0	0	0	0	0
53		Parablennius marmoreus	1	5	4.0992e-05	95.56	315	0	0	0	0	0	0	0	0	0	0	0	0	0	0	0	0	0	0	0	0	0	0	0	0	0	0	0	0	0	0	0	0	0	0	0	0	0	0	0	0	0	0
54		Sardina pilchardus	2	12	9.83808e-05	99.68	317	0	0	0	0	0	0	0	0	0	0	0	0	0	0	0	0	0	0	0	0	0	0	0	0	0	0	0	0	0	0	0	0	0	0	0	0	0	0	0	0	0	0
55	Cnidaria	Clytia sp	17	231	0.00189383	97.695	314.75	0	0	0	0	0	0	0	0	0	0	0	0	0	0	0	0	0	0	0	0	0	0	0	0	0	0	0	0	0	0	0	0	0	0	2	3	0	0	0	0	0	0
56		Helgicirrha schulzei	2	25	0.00020496	100	315	0	0	0	0	0	0	0	0	0	0	0	0	0	0	0	0	0	0	0	0	0	0	0	0	0	0	0	0	0	0	0	0	0	0	0	0	0	0	0	0	0	0
57		H. malayensis	1	10	8.1984e-05	95.13	315	0	0	0	0	0	0	0	0	0	0	0	0	0	0	0	0	0	0	0	0	0	0	0	0	0	0	10	0	0	0	0	0	0	0	0	0	0	0	0	0	0	0
58		Liriope tetraphylla	8	960	0.00787047	91.5	316	0	1	0	7	16	15	0	0	0	0	0	253	0	0	0	0	0	88	0	0	181	0	0	0	0	0	0	0	0	399	0	0	0	0	0	0	0	0	0	0	0	0
59		Liriope sp.	2	168	0.00137733	97.8	317	0	0	0	0	0	0	0	0	0	0	0	0	0	0	0	0	0	0	0	0	9	0	0	0	159	0	0	0	0	0	0	0	0	0	0	0	0	0	0	0	0	0
60		Lizzia blondina	2	5	4.0992e-05	99	320	0	0	0	0	0	0	0	0	0	0	0	0	0	0	0	0	0	0	0	0	0	0	0	0	0	0	0	0	0	0	0	0	0	0	0	0	0	0	0	0	0	0
61		Obelia dichotoma	8	80	0.000655872	100	315	0	17	0	0	0	0	0	0	0	0	0	0	0	0	0	0	0	0	0	0	0	0	0	0	0	0	0	0	0	0	0	0	0	0	0	0	0	0	0	0	0	0
62		Laodicea undulata	1	13	0.000106579	98.74	315	0	0	0	0	0	0	0	0	0	0	0	0	0	0	0	0	0	0	0	0	0	0	0	0	0	0	0	0	0	0	0	0	0	0	0	0	0	0	0	0	0	0
63		Rhopalonema velatum	1	25	0.00020496	99.68	317	0	0	0	0	0	0	0	0	0	0	0	0	0	0	0	0	0	0	0	0	25	0	0	0	0	0	0	0	0	0	0	0	0	0	0	0	0	0	0	0	0	0
64	Ctenophora	Deiopea kaloktenota	2	5	4.0992e-05	92.2	321	0	0	0	0	0	0	0	0	0	0	0	0	0	0	0	0	0	0	0	0	0	0	0	0	0	0	0	0	0	0	0	0	0	0	4	0	0	0	0	0	0	0
65	Siphonophora	Abylopsis tetragona	1	7	5.73888e-05	100	316	0	0	0	0	0	0	0	0	0	0	0	0	0	0	0	0	0	0	0	0	7	0	0	0	0	0	0	0	0	0	0	0	0	0	0	0	0	0	0	0	0	0
66		Agalma elegans	5	20	0.000163968	98.74	316	0	0	0	0	0	0	0	0	0	0	0	0	0	0	0	0	0	0	0	0	9	0	0	0	0	0	0	0	0	0	0	0	0	0	0	0	0	6	0	0	0	0
67		Apolemia sp.	1	8	6.55872e-05	83.99	281	0	0	0	0	0	0	0	0	0	0	0	0	0	0	0	0	0	0	0	0	0	0	0	0	0	0	0	0	0	0	0	0	0	0	0	0	0	0	0	0	0	0
68		Muggiaea atlantica	23	572	0.00468949	96.9767	320	0	0	0	0	0	0	0	0	0	0	0	0	0	0	0	0	0	0	0	0	6	0	0	0	0	0	0	0	0	0	0	0	0	0	0	0	0	0	0	0	132	0
69		Nanomia bijuga	6	25	0.00020496	97.44	312	0	0	0	0	0	0	0	0	0	0	0	0	0	0	0	0	0	0	0	0	0	0	0	0	0	0	0	0	0	0	0	0	0	0	0	0	0	0	0	0	0	0
70		Sphaeronectes koellikeri	1	110	0.000901824	99.27	316	0	0	0	0	0	0	0	0	0	0	0	110	0	0	0	0	0	0	0	0	0	0	0	0	0	0	0	0	0	0	0	0	0	0	0	0	0	0	0	0	0	0
71		Rosacea sp.	2	1785	0.0146341	99.68	317	0	0	0	0	0	0	0	0	0	0	0	0	0	0	0	0	0	0	0	0	2	0	0	0	0	0	1783	0	0	0	0	0	0	0	0	0	0	0	0	0	0	0
72	Doliolida	Dolioletta sp.	4	11	9.01824e-05	86.12	317	0	0	0	0	0	0	0	0	0	0	0	0	0	0	0	0	0	0	0	0	0	0	0	0	0	0	0	0	0	0	0	0	0	0	0	0	0	0	0	0	0	0
73	Pteropod	Cavolinia inflexa	15	18424	0.151047	99.68	315	0	0	0	0	0	0	0	0	0	0	0	1	0	0	0	0	0	0	0	0	0	0	1	0	0	0	0	0	0	0	0	0	2	0	0	0	0	0	0	0	0	0
74	Cephalopod	Alloteuthis media	1	43	0.000352531	100	310	0	0	0	0	0	0	0	0	0	0	0	0	0	0	0	0	0	0	0	0	0	0	0	0	0	0	0	0	0	0	0	0	0	0	0	0	0	0	0	0	0	0
75		Brachioteuthis sp.	3	103	0.000844435	99.1	316	0	0	0	0	0	0	0	0	0	0	0	0	0	0	0	0	0	0	0	0	0	0	0	0	54	0	0	0	11	38	0	0	0	0	0	0	0	0	0	0	0	0
76	Bivalve	Kurtiella bidentata	1	5	4.0992e-05	98.74	317	0	0	0	0	0	0	0	0	0	0	0	0	0	0	0	0	0	0	0	0	0	0	0	0	0	0	0	0	0	0	0	0	0	0	0	0	0	0	0	0	0	0
77	Echinoderm	Ophiothrix fragilis	1	170	0.00139373	99	335	0	0	0	0	0	0	0	0	0	0	0	0	0	0	0	0	0	0	0	0	0	0	0	0	0	0	0	0	0	0	0	0	0	0	0	0	0	0	0	0	0	0
78	Polychaeta	Magelona johnstoni	5	7184	0.0588973	93	330	0	0	0	0	0	0	0	0	0	0	0	0	0	0	0	0	0	0	0	0	0	0	0	0	0	0	0	0	0	0	0	0	0	0	0	0	0	0	0	0	0	0
79		Tomopteris sp.	2	6	4.91904e-05	99.05	317	0	0	0	0	0	0	0	0	0	0	0	0	0	0	0	0	0	0	0	0	0	0	0	0	0	0	0	0	0	0	0	0	0	0	0	0	0	0	0	0	0	0
80	Chaetognatha	Sagitta enflata	1	8	6.55872e-05	96.38	315	0	0	0	0	0	0	0	0	0	0	0	0	0	0	0	0	0	0	0	0	0	0	0	0	8	0	0	0	0	0	0	0	0	0	0	0	0	0	0	0	0	0
81		Chaetognatha	3	11	9.01824e-05	84	314	0	0	0	0	0	0	0	0	0	0	0	0	0	0	0	0	0	0	0	0	0	0	0	0	0	0	0	0	0	0	0	0	0	0	0	0	0	0	0	0	0	0
82	Rotifera	Adineta steineri	1	111	0.000910023	90.57	320	0	0	0	0	0	0	0	0	0	0	0	0	0	0	0	0	0	0	0	111	0	0	0	0	0	0	0	0	0	0	0	0	0	0	0	0	0	0	0	0	0	0
83	Diatomea	Emiliania huxleyi	2	30	0.000245952	99.68	317	0	0	0	0	0	0	0	0	0	29	1	0	0	0	0	0	0	0	0	0	0	0	0	0	0	0	0	0	0	0	0	0	0	0	0	0	0	0	0	0	0	0
84	Algae	Lophosiphonia reptabunda	1	8	6.55872e-05	88.29	316	0	8	0	0	0	0	0	0	0	0	0	0	0	0	0	0	0	0	0	0	0	0	0	0	0	0	0	0	0	0	0	0	0	0	0	0	0	0	0	0	0	0
85		Polysiphonia sp.	1	17	0.000139373	92.63	312	0	17	0	0	0	0	0	0	0	0	0	0	0	0	0	0	0	0	0	0	0	0	0	0	0	0	0	0	0	0	0	0	0	0	0	0	0	0	0	0	0	0
86		Prototheca zopfii	1	6	4.91904e-05	82.97	317	6	0	0	0	0	0	0	0	0	0	0	0	0	0	0	0	0	0	0	0	0	0	0	0	0	0	0	0	0	0	0	0	0	0	0	0	0	0	0	0	0	0
87		Scytosiphon lomentaria	1	23	0.000188563	82.59	316	0	0	0	0	0	0	0	0	0	0	0	0	0	23	0	0	0	0	0	0	0	0	0	0	0	0	0	0	0	0	0	0	0	0	0	0	0	0	0	0	0	0
				121975			Reads	29706	220	1249	7	26	21	622	356	169	30	89	384	42	23	1	62	31	105	5	160	273	6	3	2	221	2	1793	58	7042	437	1	4187	235	62	7	154	1454	44	157	12	359	7107
							Prey nº	9	7	2	1	3	3	3	7	4	2	4	9	3	1	1	2	2	3	1	2	9	2	3	1	3	1	2	1	3	2	1	2	4	1	3	4	4	3	4	2	2	2
							%Rel	0.243542	0.00180365	0.0102398	5.73888e-05	0.000213158	0.000172166	0.00509941	0.00291863	0.00138553	0.000245952	0.000729658	0.00314819	0.000344333	0.000188563	8.1984e-06	0.000508301	0.00025415	0.000860832	4.0992e-05	0.00131174	0.00223816	4.91904e-05	2.45952e-05	1.63968e-05	0.00181185	1.63968e-05	0.0146997	0.000475507	0.0577331	0.0035827	8.1984e-06	0.0343267	0.00192662	0.000508301	5.73888e-05	0.00126255	0.0119205	0.00036073	0.00128715	9.83808e-05	0.00294323	0.058266
[truncated: 53 more columns]

## Sheet: Prey RRA
					ICC	M	M	M	M	M	M	M	M	M	M	M	M	M	M	M	M	M	M	M	M	M	M	M	M	M	M	M	M	M	M	M	NWI	NWI	NWI	NWI	NWI	NWI	NWI	NWI	NWI	NWI	NWI	NWI	NWI
					Location	C~O	C	C	C	C	C	C	C	C	C~O	C~O	C~O	C~O	C~O	C~O	C~O	C~O	C~O	C~O	C~O	O	O	O	O	O	O	O	O	O	C~O	C~O	O	O	O	O	O	O	O	O	O	O	O	O	O
					Strata	<100	<100	<5	<5	<5	<5	<5	<5	<5	<100	<500	<100	<500	<500	<500	<100	<5	<5	<5	<5	<100	<100	<100	<5	<5	<5	<5	<5	<500	<5	<100	<500	<100	<100	<5	<5	<500	<100	<500	<5	<5	<5	<5	<5
					Day/Night	D	N	N	N	N	N	N	N	N	N	D	N	D	N	N	N	N	N	N	N	D	N	N	N	N	N	N	N	D	N	D	N	N	N	N	N	D	D	N	N	N	N	N	N
					Suckers	4	3	3	3	3	3	3	3	3	3	4	4	3	3	3	3	3	3	3	3	15	6	5	6	6	5	6	7	6	6	3	4	3	4	4	3	3	4	4	4	4	3	4	4
					Sample	G1	G2	G3	G5	G6	G7	G8	G9	G10	G11	G12	G13	G14	G15	G16	G17	G18	G19	G20	G21	G22	G24	G25	G26	G29	G30	G31	G32	G33	G34	G35	S1	S2	S3	S4	S5	S6	S7	S8	S9	S10	S11	S12	S13
		Species	Count	Hom.%	Average
1	Brachyura	Atelecyclus sp.	3	99.37	0.000231686	0	0	0	0	0	0	0	0	0	0	0	0	0	0	0	0	0	0	0	0	0	0	0	0	0	0	0	0	0	0	0	0	0	0	0	0	0	0	0	0	0	0	0	0
2		Bathynectes maravigna	3	87.8	0.00637861	0	0	0	0	0	0	0	0	0	0	0	0	0	0	0	0	0	0	0	0	0	0	0	0	0	0	0	0	0	0	0	0	0	0	0	0	0	0	0.292994	0	0	0	0	0
3		Ebalia nux	1	99.68	0.0105263	0	0	0	0	0	0	0	0	0	0	0	0	0	0	0	0	0	0	0	0	0	0	0	0	0	0	0	1	0	0	0	0	0	0	0	0	0	0	0	0	0	0	0	0
4		Ebalia tuberosa	6	99.8	0.0172904	0	0	0	0	0	0	0	0.227528	0	0	0	0	0	0	0	0	0	0	0	0	0	0	0	0	0	0	0	0	0	0	0	0	0	0	0	0	0	0	0	0	0	0	0	0
5		Geryon longipes	3	100	0.0161866	0	0	0	0	0	0	0	0	0	0	0	0	0	0	0	0	0	0	0	0	0	0	0	0	0	0	0	0	0	0	0	0	0	1	0	0	0.492435	0	0	0	0	0	0	0.0452962
6		Goneplax rhomboides	25	99.6	0.0943091	0	0	0.993595	0	0	0	0.853698	0.505618	0.982249	0	0.0449438	0.00520833	0.047619	0	1	0	0.0322581	0	0	0	0	0	0	0	0	0	0	0	0	0	0	0.0680678	0	0	0	0	0	0	0	0	0	0	0	0.010453
7		Liocarcinus corrugatus	16	96.374	0.0677227	0.000269306	0	0	0	0	0	0	0	0	0	0	0	0	0	0	0	0	0	0	0	0	0	0	0	0	0	0	0	0	0	0	0.931932	0.86383	0	0.142857	0	0	0.840909	0.611465	0.166667	0.632312	0	0	0.163763
8		L. depurator	3	100	0.00143064	0	0	0.00640512	0	0	0	0	0	0	0	0	0	0	0	0	0	0	0	0	0	0	0	0	0	0	0	0	0	0	0	0	0	0	0	0	0	0	0	0	0	0	0	0	0
9		L. marmoreus	16	94.4677	0.041438	0.860298	0.00454545	0	0	0.0384615	0.238095	0.00160772	0.0337079	0	0	0	0.015625	0	0	0	0.887097	0.967742	0.152381	0	0	0	0	0.333333	0	0	0	0	0	0	0	0	0	0	0	0	0	0	0	0	0	0	0	0	0
10		L. navigator	21	94.2438	0.0706894	3.36632e-05	0	0	0	0	0	0	0	0.00591716	0	0.011236	0.00260417	0	0	0	0	0	0	0	0	0	0	0	0	0	0	0	0	0	0	1	0	0	0	0	0	0	0	0	0	0	0	0	0
11		L. pusillus	3	96.6975	0.0049246	0	0	0	0	0	0	0	0	0	0	0	0	0	0	0	0	0	0	0	0	0	0	0	0	0	0	0	0	0	0	0	0	0	0	0	0	0	0	0	0	0	0	0	0
12		Lophozozymus incisus	21	99.68	0.0922102	0	0	0	0	0	0	0	0	0.00591716	0	0	0	0	0	0	0	0	0	0	0	0	0	0	0	0	0	0	0	0	0	0	0	0.123404	0	0	0.584416	0.499312	0	0.00636943	0	0	0.997467	0	0
13		Pilumnus hirtellus	10	96.6467	0.0338218	0	0.0954545	0	0	0	0	0.144695	0	0	0	0	0	0	0	0	0	0	0	0	0	0	0	0	0	0	0	0	0	0	0	0	0	0	0	0	0	0	0	0	0	0	0	0	0.00348432
14		Polybius henslowii	2	100	0.000922729	0	0	0	0	0	0	0	0	0	0	0	0	0	0	0	0	0	0.00952381	0	0	0	0	0	0	0	0	0	0	0	0	0	0	0	0	0	0	0	0	0	0	0	0	0	0
15		Xantho pilipes	5	98.08	0.014249	0	0	0	0	0	0	0	0	0	0	0	0	0	0	0	0	0	0	0	0	0	0	0	0	0	0	0	0	0	0	0	0	0	0	0	0.357143	0	0	0	0	0	0	0	0.58885
16		X. hydrophilus	5	93.62	0.000264967	0	0	0	0	0	0	0	0	0	0	0	0	0	0	0	0	0	0	0	0	0	0	0	0	0	0	0	0	0	0	0	0	0	0	0	0	0.00206327	0	0	0	0	0.00253271	0	0
17		Uca jocelynae	1	80.07	0.00741627	0	0.704545	0	0	0	0	0	0	0	0	0	0	0	0	0	0	0	0	0	0	0	0	0	0	0	0	0	0	0	0	0	0	0	0	0	0	0	0	0	0	0	0	0	0
18		Uca lactea	2	82.14	0.000348773	0	0	0	0	0	0	0	0	0	0	0	0	0	0	0	0	0	0	0	0	0	0	0	0	0	0	0	0	0	0	0	0	0	0	0	0	0	0	0	0	0	0	0	0
19	Galatheid	Galathea strigosa	1	98.1	0.000278229	0	0	0	0	0	0	0	0	0	0	0	0	0	0	0	0	0	0	0	0	0	0	0	0	0	0	0	0	0	0	0	0	0	0	0	0	0	0	0	0	0	0	0	0
20		Galathea nexa	2	89.15	0.00395362	0	0	0	0	0	0	0	0	0	0	0	0	0	0	0	0	0	0	0	0	0	0	0	0	0	0	0	0	0	0	0	0	0	0	0	0	0	0	0	0	0	0	0	0
21		Galathea intermedia	2	99.04	0.0104148	0	0	0	0	0	0	0	0	0	0	0	0	0	0	0	0	0	0	0	0	0	0	0	0	0	0	0	0	0	0	0	0	0	0	0	0	0	0	0	0	0	0	0	0
22	Hermit crab	Pagurus bernhardus	1	99.05	0.000695572	0	0	0	0	0	0	0	0	0	0	0	0	0	0	0	0	0	0	0	0	0	0	0	0	0	0	0	0	0	0	0	0	0	0	0	0	0	0	0	0	0	0	0	0
23	Porcellanidae	Porcellana platycheles	2	99.68	0.000557943	0	0	0	0	0	0	0	0	0	0	0	0	0	0	0	0	0	0	0	0	0	0	0	0	0	0	0	0	0	0	0	0	0	0	0	0	0	0	0	0	0	0	0	0
24	Euphausiacea	Euphausia triacantha	1	89.27	0.000164474	0	0	0	0	0	0	0	0	0	0	0	0.015625	0	0	0	0	0	0	0	0	0	0	0	0	0	0	0	0	0	0	0	0	0	0	0	0	0	0	0	0	0	0	0	0
25		E. krohni	2	100	0.0105529	0.00252474	0	0	0	0	0	0	0	0	0	0	0	0	0	0	0	0	0	1	0	0	0	0	0	0	0	0	0	0	0	0	0	0	0	0	0	0	0	0	0	0	0	0	0
26		Nematoscelis difficilis	1	92.0325	3.5435e-06	0.000336632	0	0	0	0	0	0	0	0	0	0	0	0	0	0	0	0	0	0	0	0	0	0	0	0	0	0	0	0	0	0	0	0	0	0	0	0	0	0	0	0	0	0	0
27		N. megalops	8	95.2276	0.00884767	0.132532	0	0	0	0	0.047619	0	0.00280899	0.00591716	0	0	0.0078125	0	0	0	0	0	0	0	0.30625	0	0	0.333333	0	0	0	0	0	0	0	0	0	0.00425532	0	0	0	0	0	0	0	0	0	0	0
28		Nyctiphanes australis	7	90.58	0.00965292	0.00289504	0	0	0	0	0	0	0.0140449	0	0	0	0	0.547619	0	0	0	0	0	0	0	0	0	0	0	0	0	0	0	0	0	0	0	0	0	0	0	0	0	0	0	0	0	0	0
29		N. simplex	6	91.3033	0.00651726	0.000908907	0	0	0	0	0	0	0	0	0	0	0	0.404762	0	0	0	0	0	0	0	0	0	0	0	0	0	0	0	0	0	0	0	0	0	0	0	0	0	0	0	0	0	0	0
30	Copepod	Calanoides carinatus	2	99.05	0.00174991	0	0	0	0	0	0	0	0.154494	0	0	0	0	0	0	0	0	0	0	0	0	0	0	0	0	0	0	0	0	0	0	0	0	0	0	0	0	0	0	0	0	0	0	0	0
31		Calanus helgolandicus	1	100	0.00123355	0	0	0	0	0	0	0	0	0	0	0	0	0	0	0	0	0	0	0	0	0	0	0	0	0	0	0	0	0	0	0	0	0	0	0	0	0	0	0	0	0	0	0	0
32		Candacia bipinnata	1	91.17	0.00956938	0	0	0	0	0	0	0	0	0	0	0	0	0	0	0	0	0	0	0	0	0	0	0	0	0	0	0	0	0	0	0	0	0	0	0	0	0	0	0	0	0	0	0	0
33		Centropages typicus	15	99.68	0.0410166	0	0	0	0	0	0	0	0	0	0	0	0.00520833	0	0	0	0	0	0	0	0	0.03663	0	0	0	0	0	0	0	0	0	0	0	0	0	0	0.038961	0	0.0227273	0.089172	0	0	0	0.971429	0
34		Clausocalanus jobei	1	99.04	0.00877193	0	0	0	0	0	0	0	0	0	0	0	0	0	0	0	0	0	0	0	0	0	0.833333	0	0	0	0	0	0	0	0	0	0	0	0	0	0	0	0	0	0	0	0	0	0
35		Ctenocalanus vanus	1	98.1	0.00118846	0	0	0	0	0	0	0	0	0	0	0	0	0	0	0	0.112903	0	0	0	0	0	0	0	0	0	0	0	0	0	0	0	0	0	0	0	0	0	0	0	0	0	0	0	0
36		Cyclopoida sp.	4	99.36	0.0214851	0	0	0	0	0	0	0	0	0	0.0333333	0	0	0	0	0	0	0	0	0	0	0	0	0	1	0	1	0	0	0	0	0	0	0	0	0	0	0	0	0	0	0	0	0	0
37		Euchaeta media	1	99.68	0.00981668	0	0	0	0	0	0	0	0	0	0	0.932584	0	0	0	0	0	0	0	0	0	0	0	0	0	0	0	0	0	0	0	0	0	0	0	0	0	0	0	0	0	0	0	0	0
38		Calocalanus pavo	1	99.37	0.00092539	0	0	0	0	0	0	0	0	0	0	0	0	0	0	0	0	0	0	0	0	0.0879121	0	0	0	0	0	0	0	0	0	0	0	0	0	0	0	0	0	0	0	0	0	0	0
39		Paracalanus quasimodo	2	99	0.000229638	0	0	0	0	0	0	0	0	0	0	0	0	0	0	0	0	0	0	0	0	0	0	0	0	0	0	0	0	0	0	0	0	0	0	0	0	0	0	0	0	0	0	0	0
40		Pleuromamma gracilis	2	98.73	0.00023377	0	0	0	0	0	0	0	0	0	0	0	0	0	0	0	0	0	0	0	0	0	0	0	0	0	0	0	0	0	0	0	0	0	0	0	0	0.00618982	0	0	0	0	0	0	0
41		Temora longicornis	1	99	3.96942e-05	0	0	0	0	0	0	0	0	0	0	0	0	0	0	0	0	0	0	0	0	0	0	0	0	0	0	0	0	0	0	0	0	0	0	0	0	0	0	0	0	0	0	0	0
42	Ostracoda	Halocypris inflata	2	99	0.0107272	0	0	0	0	0	0	0	0	0	0	0	0	0	0	0	0	0	0	0	0	0	0	0	0	0	0	0	0	0.990912	0	0	0	0	0	0	0	0	0	0	0	0	0	0	0
43	Cladocera	Evadne spinifera	3	99.36	0.010724	0	0	0	0	0	0	0	0	0	0	0	0	0	0	0	0	0	0	0	0	0	0.166667	0	0	0	0	0	0	0	0	0	0	0	0	0	0	0	0	0	0	0	0	0	0
44		Podon intermedius	4	99.68	0.0122103	0	0	0	0	0	0	0	0	0	0	0	0	0	0	0	0	0	0	0	0	0	0	0	0	0	0	0	0	0	0	0	0	0	0	0	0	0	0	0	0	0	0	0	0
45		Pseudevadne tergestina	1	98.74	0.00877193	0	0	0	0	0	0	0	0	0	0	0	0	0	0	0	0	0	0	0	0	0	0	0	0	0	0	0	0	0	0	0	0	0	0	0	0	0	0	0	0.833333	0	0	0	0
46	Fish	Actinopterygii sp.	1	99.04	0.000650503	0	0	0	0	0	0	0	0.0617978	0	0	0	0	0	0	0	0	0	0	0	0	0	0	0	0	0	0	0	0	0	0	0	0	0	0	0	0	0	0	0	0	0	0	0	0
47		Aphia minuta	1	100	0.000207952	0	0	0	0	0	0	0	0	0	0	0	0	0	0	0	0	0	0	0	0	0	0	0	0	0	0	0	0	0	0	0	0	0	0	0	0	0	0	0	0	0	0	0	0
48		Arnoglossus laterna	4	99.68	0.00356856	0	0	0	0	0	0	0	0	0	0	0	0	0	0	0	0	0	0	0	0	0	0	0	0	0	0	0	0	0	0	0	0	0	0	0	0	0	0	0	0	0	0	0	0
49		Callionymus reticulatus	1	99.04	2.67959e-05	0	0	0	0	0	0	0	0	0	0	0	0	0	0	0	0	0	0	0	0	0	0	0	0	0	0	0	0	0	0	0	0	0	0	0	0	0	0	0	0	0	0	0	0
50		Lepidorhombus boscii	1	99.68	7.92239e-05	0	0	0	0	0	0	0	0	0	0	0	0	0	0	0	0	0	0	0	0	0	0	0	0	0	0	0	0	0.00752627	0	0	0	0	0	0	0	0	0	0	0	0	0	0	0
51		Merluccius hubbsi	1	100	0.000240037	0	0	0	0	0	0	0	0	0	0	0	0	0	0	0	0	0	0	0	0	0	0	0	0	0	0	0	0	0	0	0	0	0	0	0	0	0	0	0	0	0	0	0	0
52		M. merluccius	2	100	0.00364819	0	0	0	0	0.346154	0	0	0	0	0	0	0	0	0	0	0	0	0	0	0	0	0	0	0	0	0	0	0	0	0	0	0	0	0	0	0	0	0	0	0	0	0	0	0
53		Parablennius marmoreus	1	95.56	7.81696e-06	0	0	0	0	0	0	0	0	0	0	0	0	0	0	0	0	0	0	0	0	0	0	0	0	0	0	0	0	0	0	0	0	0	0	0	0	0	0	0	0	0	0	0	0
54		Sardina pilchardus	2	99.68	5.72285e-05	0	0	0	0	0	0	0	0	0	0	0	0	0	0	0	0	0	0	0	0	0	0	0	0	0	0	0	0	0	0	0	0	0	0	0	0	0	0	0	0	0	0	0	0
55	Cnidaria	Clytia sp	17	97.695	0.0367583	0	0	0	0	0	0	0	0	0	0	0	0	0	0	0	0	0	0	0	0	0	0	0	0	0	0	0	0	0	0	0	0	0	0	0.285714	0.0194805	0	0	0	0	0	0	0	0.0940767
56		Helgicirrha schulzei	2	100	0.000220379	0	0	0	0	0	0	0	0	0	0	0	0	0	0	0	0	0	0	0	0	0	0	0	0	0	0	0	0	0	0	0	0	0	0	0	0	0	0	0	0	0	0	0	0
57		H. malayensis	1	95.13	5.87078e-05	0	0	0	0	0	0	0	0	0	0	0	0	0	0	0	0	0	0	0	0	0	0	0	0	0	0	0.00557724	0	0	0	0	0	0	0	0	0	0	0	0	0	0	0	0	0
58		Liriope tetraphylla	8	91.5	0.056918	0	0.00454545	0	1	0.615385	0.714286	0	0	0	0	0	0.658854	0	0	0	0	0	0.838095	0	0	0.663004	0	0	0	0	0	0	0	0	0.913043	0	0	0	0	0	0	0	0	0	0	0	0	0	0
59		Liriope sp.	2	97.8	0.00792025	0	0	0	0	0	0	0	0	0	0	0	0	0	0	0	0	0	0	0	0	0.032967	0	0	0	0.719457	0	0	0	0	0	0	0	0	0	0	0	0	0	0	0	0	0	0	0
60		Lizzia blondina	2	99	0.00175733	0	0	0	0	0	0	0	0	0	0	0	0	0	0	0	0	0	0	0	0	0	0	0	0	0	0	0	0	0	0	0	0	0	0	0	0	0	0	0	0	0	0	0	0
61		Obelia dichotoma	8	100	0.00128388	0	0.0772727	0	0	0	0	0	0	0	0	0	0	0	0	0	0	0	0	0	0	0	0	0	0	0	0	0	0	0	0	0	0	0	0	0	0	0	0	0	0	0	0	0	0
62		Laodicea undulata	1	98.74	0.00204242	0	0	0	0	0	0	0	0	0	0	0	0	0	0	0	0	0	0	0	0	0	0	0	0	0	0	0	0	0	0	0	0	0	0	0	0	0	0	0	0	0	0	0	0
63		Rhopalonema velatum	1	99.68	0.000963948	0	0	0	0	0	0	0	0	0	0	0	0	0	0	0	0	0	0	0	0	0.0915751	0	0	0	0	0	0	0	0	0	0	0	0	0	0	0	0	0	0	0	0	0	0	0
64	Ctenophora	Deiopea kaloktenota	2	92.2	0.00631579	0	0	0	0	0	0	0	0	0	0	0	0	0	0	0	0	0	0	0	0	0	0	0	0	0	0	0	0	0	0	0	0	0	0	0.571429	0	0	0	0	0	0	0	0.0285714	0
65	Siphonophora	Abylopsis tetragona	1	100	0.000269906	0	0	0	0	0	0	0	0	0	0	0	0	0	0	0	0	0	0	0	0	0.025641	0	0	0	0	0	0	0	0	0	0	0	0	0	0	0	0	0	0	0	0	0	0	0
66		Agalma elegans	5	98.74	0.00760526	0	0	0	0	0	0	0	0	0	0	0	0	0	0	0	0	0	0	0	0	0.032967	0	0	0	0	0	0	0	0	0	0	0	0	0	0	0	0	0.136364	0	0	0	0	0	0
67		Apolemia sp.	1	83.99	0.000121341	0	0	0	0	0	0	0	0	0	0	0	0	0	0	0	0	0	0	0	0	0	0	0	0	0	0	0	0	0	0	0	0	0	0	0	0	0	0	0	0	0	0	0	0
68		Muggiaea atlantica	23	96.9767	0.0487116	0	0	0	0	0	0	0	0	0	0	0	0	0	0	0	0	0	0	0	0	0.021978	0	0	0	0	0	0	0	0	0	0	0	0	0	0	0	0	0	0	0	0.367688	0	0	0.0731707
69		Nanomia bijuga	6	97.44	0.00584597	0	0	0	0	0	0	0	0	0	0	0	0	0	0	0	0	0	0	0	0	0	0	0	0	0	0	0	0	0	0	0	0	0	0	0	0	0	0	0	0	0	0	0	0.0209059
70		Sphaeronectes koellikeri	1	99.27	0.00301535	0	0	0	0	0	0	0	0	0	0	0	0.286458	0	0	0	0	0	0	0	0	0	0	0	0	0	0	0	0	0	0	0	0	0	0	0	0	0	0	0	0	0	0	0	0
71		Rosacea sp.	2	99.68	0.0105447	0	0	0	0	0	0	0	0	0	0	0	0	0	0	0	0	0	0	0	0	0.00732601	0	0	0	0	0	0.994423	0	0	0	0	0	0	0	0	0	0	0	0	0	0	0	0	0
72	Doliolida	Dolioletta sp.	4	86.12	0.000524752	0	0	0	0	0	0	0	0	0	0	0	0	0	0	0	0	0	0	0	0	0	0	0	0	0	0	0	0	0	0	0	0	0	0	0	0	0	0	0	0	0	0	0	0
73	Pteropod	Cavolinia inflexa	15	99.68	0.0545073	0	0	0	0	0	0	0	0	0	0	0	0.00260417	0	0	0	0	0	0	0	0	0	0	0.333333	0	0	0	0	0	0	0	0	0	0.00851064	0	0	0	0	0	0	0	0	0	0	0
74	Cephalopod	Alloteuthis media	1	100	0.00838207	0	0	0	0	0	0	0	0	0	0	0	0	0	0	0	0	0	0	0	0	0	0	0	0	0	0	0	0	0	0	0	0	0	0	0	0	0	0	0	0	0	0	0	0
75		Brachioteuthis sp.	3	99.1	0.00350382	0	0	0	0	0	0	0	0	0	0	0	0	0	0	0	0	0	0	0	0	0	0	0	0	0.244344	0	0	0	0.00156206	0.0869565	0	0	0	0	0	0	0	0	0	0	0	0	0	0
76	Bivalve	Kurtiella bidentata	1	98.74	0.000974659	0	0	0	0	0	0	0	0	0	0	0	0	0	0	0	0	0	0	0	0	0	0	0	0	0	0	0	0	0	0	0	0	0	0	0	0	0	0	0	0	0	0	0	0
77	Echinoderm	Ophiothrix fragilis	1	99	0.00856208	0	0	0	0	0	0	0	0	0	0	0	0	0	0	0	0	0	0	0	0	0	0	0	0	0	0	0	0	0	0	0	0	0	0	0	0	0	0	0	0	0	0	0	0
78	Polychaeta	Magelona johnstoni	5	93	0.0259651	0	0	0	0	0	0	0	0	0	0	0	0	0	0	0	0	0	0	0	0	0	0	0	0	0	0	0	0	0	0	0	0	0	0	0	0	0	0	0	0	0	0	0	0
79		Tomopteris sp.	2	99.05	3.85776e-05	0	0	0	0	0	0	0	0	0	0	0	0	0	0	0	0	0	0	0	0	0	0	0	0	0	0	0	0	0	0	0	0	0	0	0	0	0	0	0	0	0	0	0	0
80	Chaetognatha	Sagitta enflata	1	96.38	0.000381043	0	0	0	0	0	0	0	0	0	0	0	0	0	0	0	0	0	0	0	0	0	0	0	0	0.0361991	0	0	0	0	0	0	0	0	0	0	0	0	0	0	0	0	0	0	0
81		Chaetognatha	3	84	0.000332689	0	0	0	0	0	0	0	0	0	0	0	0	0	0	0	0	0	0	0	0	0	0	0	0	0	0	0	0	0	0	0	0	0	0	0	0	0	0	0	0	0	0	0	0
82	Rotifera	Adineta steineri	1	90.57	0.00730263	0	0	0	0	0	0	0	0	0	0	0	0	0	0	0	0	0	0	0	0.69375	0	0	0	0	0	0	0	0	0	0	0	0	0	0	0	0	0	0	0	0	0	0	0	0
83	Diatomea	Emiliania huxleyi	2	99.68	0.0102937	0	0	0	0	0	0	0	0	0	0.966667	0.011236	0	0	0	0	0	0	0	0	0	0	0	0	0	0	0	0	0	0	0	0	0	0	0	0	0	0	0	0	0	0	0	0	0
84	Algae	Lophosiphonia reptabunda	1	88.29	0.000382775	0	0.0363636	0	0	0	0	0	0	0	0	0	0	0	0	0	0	0	0	0	0	0	0	0	0	0	0	0	0	0	0	0	0	0	0	0	0	0	0	0	0	0	0	0	0
85		Polysiphonia sp.	1	92.63	0.000813397	0	0.0772727	0	0	0	0	0	0	0	0	0	0	0	0	0	0	0	0	0	0	0	0	0	0	0	0	0	0	0	0	0	0	0	0	0	0	0	0	0	0	0	0	0	0
86		Prototheca zopfii	1	82.97	2.1261e-06	0.000201979	0	0	0	0	0	0	0	0	0	0	0	0	0	0	0	0	0	0	0	0	0	0	0	0	0	0	0	0	0	0	0	0	0	0	0	0	0	0	0	0	0	0	0
87		Scytosiphon lomentaria	1	82.59	0.0105263	0	0	0	0	0	0	0	0	0	0	0	0	0	1	0	0	0	0	0	0	0	0	0	0	0	0	0	0	0	0	0	0	0	0	0	0	0	0	0	0	0	0	0	0
					Reads	9	7	2	1	3	3	3	7	4	2	4	9	3	1	1	2	2	3	1	2	9	2	3	1	3	1	2	1	3	2	1	2	4	1	3	4	4	3	4	2	2	2	2	8
[truncated: 51 more columns]

## Sheet: Prey absence-presence
					ICC	M	M	M	M	M	M	M	M	M	M	M	M	M	M	M	M	M	M	M	M	M	M	M	M	M	M	M	M	M	M	M	NWI	NWI	NWI	NWI	NWI	NWI	NWI	NWI	NWI	NWI	NWI	NWI	NWI
					Location	C~O	C	C	C	C	C	C	C	C	C~O	C~O	C~O	C~O	C~O	C~O	C~O	C~O	C~O	C~O	C~O	O	O	O	O	O	O	O	O	O	C~O	C~O	O	O	O	O	O	O	O	O	O	O	O	O	O
					Strata	<100	<100	<5	<5	<5	<5	<5	<5	<5	<100	<500	<100	<500	<500	<500	<100	<5	<5	<5	<5	<100	<100	<100	<5	<5	<5	<5	<5	<500	<5	<100	<500	<100	<100	<5	<5	<500	<100	<500	<5	<5	<5	<5	<5
					Day/Night	D	N	N	N	N	N	N	N	N	N	D	N	D	N	N	N	N	N	N	N	D	N	N	N	N	N	N	N	D	N	D	N	N	N	N	N	D	D	N	N	N	N	N	N
					Suckers	4	3	3	3	3	3	3	3	3	3	4	4	3	3	3	3	3	3	3	3	15	6	5	6	6	5	6	7	6	6	3	4	3	4	4	3	3	4	4	4	4	3	4	4
					Sample	G1	G2	G3	G5	G6	G7	G8	G9	G10	G11	G12	G13	G14	G15	G16	G17	G18	G19	G20	G21	G22	G24	G25	G26	G29	G30	G31	G32	G33	G34	G35	S1	S2	S3	S4	S5	S6	S7	S8	S9	S10	S11	S12	S13
		Species	Count	Hom.%	FOO(%)
1	Brachyura	Atelecyclus sp.	3	99.37	0.0315789	0	0	0	0	0	0	0	0	0	0	0	0	0	0	0	0	0	0	0	0	0	0	0	0	0	0	0	0	0	0	0	0	0	0	0	0	0	0	0	0	0	0	0	0
2		Bathynectes maravigna	3	87.8	0.0315789	0	0	0	0	0	0	0	0	0	0	0	0	0	0	0	0	0	0	0	0	0	0	0	0	0	0	0	0	0	0	0	0	0	0	0	0	0	0	1	0	0	0	0	0
3		Ebalia nux	1	99.68	0.0105263	0	0	0	0	0	0	0	0	0	0	0	0	0	0	0	0	0	0	0	0	0	0	0	0	0	0	0	1	0	0	0	0	0	0	0	0	0	0	0	0	0	0	0	0
4		Ebalia tuberosa	6	99.8	0.0631579	0	0	0	0	0	0	0	1	0	0	0	0	0	0	0	0	0	0	0	0	0	0	0	0	0	0	0	0	0	0	0	0	0	0	0	0	0	0	0	0	0	0	0	0
5		Geryon longipes	3	100	0.0315789	0	0	0	0	0	0	0	0	0	0	0	0	0	0	0	0	0	0	0	0	0	0	0	0	0	0	0	0	0	0	0	0	0	1	0	0	1	0	0	0	0	0	0	1
6		Goneplax rhomboides	25	99.6	0.263158	0	0	1	0	0	0	1	1	1	0	1	1	1	0	1	0	1	0	0	0	0	0	0	0	0	0	0	0	0	0	0	1	0	0	0	0	0	0	0	0	0	0	0	1
7		Liocarcinus corrugatus	16	96.374	0.168421	1	0	0	0	0	0	0	0	0	0	0	0	0	0	0	0	0	0	0	0	0	0	0	0	0	0	0	0	0	0	0	1	1	0	1	0	0	1	1	1	1	0	0	1
8		L. depurator	3	100	0.0315789	0	0	1	0	0	0	0	0	0	0	0	0	0	0	0	0	0	0	0	0	0	0	0	0	0	0	0	0	0	0	0	0	0	0	0	0	0	0	0	0	0	0	0	0
9		L. marmoreus	16	94.4677	0.168421	1	1	0	0	1	1	1	1	0	0	0	1	0	0	0	1	1	1	0	0	0	0	1	0	0	0	0	0	0	0	0	0	0	0	0	0	0	0	0	0	0	0	0	0
10		L. navigator	21	94.2438	0.221053	1	0	0	0	0	0	0	0	1	0	1	1	0	0	0	0	0	0	0	0	0	0	0	0	0	0	0	0	0	0	1	0	0	0	0	0	0	0	0	0	0	0	0	0
11		L. pusillus	3	96.6975	0.0315789	0	0	0	0	0	0	0	0	0	0	0	0	0	0	0	0	0	0	0	0	0	0	0	0	0	0	0	0	0	0	0	0	0	0	0	0	0	0	0	0	0	0	0	0
12		Lophozozymus incisus	21	99.68	0.221053	0	0	0	0	0	0	0	0	1	0	0	0	0	0	0	0	0	0	0	0	0	0	0	0	0	0	0	0	0	0	0	0	1	0	0	1	1	0	1	0	0	1	0	0
13		Pilumnus hirtellus	10	96.6467	0.105263	0	1	0	0	0	0	1	0	0	0	0	0	0	0	0	0	0	0	0	0	0	0	0	0	0	0	0	0	0	0	0	0	0	0	0	0	0	0	0	0	0	0	0	1
14		Polybius henslowii	2	100	0.0210526	0	0	0	0	0	0	0	0	0	0	0	0	0	0	0	0	0	1	0	0	0	0	0	0	0	0	0	0	0	0	0	0	0	0	0	0	0	0	0	0	0	0	0	0
15		Xantho pilipes	5	98.08	0.0526316	0	0	0	0	0	0	0	0	0	0	0	0	0	0	0	0	0	0	0	0	0	0	0	0	0	0	0	0	0	0	0	0	0	0	0	1	0	0	0	0	0	0	0	1
16		X. hydrophilus	5	93.62	0.0526316	0	0	0	0	0	0	0	0	0	0	0	0	0	0	0	0	0	0	0	0	0	0	0	0	0	0	0	0	0	0	0	0	0	0	0	0	1	0	0	0	0	1	0	0
17		Uca jocelynae	1	80.07	0.0105263	0	1	0	0	0	0	0	0	0	0	0	0	0	0	0	0	0	0	0	0	0	0	0	0	0	0	0	0	0	0	0	0	0	0	0	0	0	0	0	0	0	0	0	0
18		Uca lactea	2	82.14	0.0210526	0	0	0	0	0	0	0	0	0	0	0	0	0	0	0	0	0	0	0	0	0	0	0	0	0	0	0	0	0	0	0	0	0	0	0	0	0	0	0	0	0	0	0	0
19	Galatheid	Galathea strigosa	1	98.1	0.0105263	0	0	0	0	0	0	0	0	0	0	0	0	0	0	0	0	0	0	0	0	0	0	0	0	0	0	0	0	0	0	0	0	0	0	0	0	0	0	0	0	0	0	0	0
20		Galathea nexa	2	89.15	0.0210526	0	0	0	0	0	0	0	0	0	0	0	0	0	0	0	0	0	0	0	0	0	0	0	0	0	0	0	0	0	0	0	0	0	0	0	0	0	0	0	0	0	0	0	0
21		Galathea intermedia	2	99.04	0.0210526	0	0	0	0	0	0	0	0	0	0	0	0	0	0	0	0	0	0	0	0	0	0	0	0	0	0	0	0	0	0	0	0	0	0	0	0	0	0	0	0	0	0	0	0
22	Hermit crab	Pagurus bernhardus	1	99.05	0.0105263	0	0	0	0	0	0	0	0	0	0	0	0	0	0	0	0	0	0	0	0	0	0	0	0	0	0	0	0	0	0	0	0	0	0	0	0	0	0	0	0	0	0	0	0
23	Porcellanidae	Porcellana platycheles	2	99.68	0.0210526	0	0	0	0	0	0	0	0	0	0	0	0	0	0	0	0	0	0	0	0	0	0	0	0	0	0	0	0	0	0	0	0	0	0	0	0	0	0	0	0	0	0	0	0
24	Euphausiacea	Euphausia triacantha	1	89.27	0.0105263	0	0	0	0	0	0	0	0	0	0	0	1	0	0	0	0	0	0	0	0	0	0	0	0	0	0	0	0	0	0	0	0	0	0	0	0	0	0	0	0	0	0	0	0
25		E. krohni	2	100	0.0210526	1	0	0	0	0	0	0	0	0	0	0	0	0	0	0	0	0	0	1	0	0	0	0	0	0	0	0	0	0	0	0	0	0	0	0	0	0	0	0	0	0	0	0	0
26		Nematoscelis difficilis	1	92.0325	0.0105263	1	0	0	0	0	0	0	0	0	0	0	0	0	0	0	0	0	0	0	0	0	0	0	0	0	0	0	0	0	0	0	0	0	0	0	0	0	0	0	0	0	0	0	0
27		N. megalops	8	95.2276	0.0842105	1	0	0	0	0	1	0	1	1	0	0	1	0	0	0	0	0	0	0	1	0	0	1	0	0	0	0	0	0	0	0	0	1	0	0	0	0	0	0	0	0	0	0	0
28		Nyctiphanes australis	7	90.58	0.0736842	1	0	0	0	0	0	0	1	0	0	0	0	1	0	0	0	0	0	0	0	0	0	0	0	0	0	0	0	0	0	0	0	0	0	0	0	0	0	0	0	0	0	0	0
29		N. simplex	6	91.3033	0.0631579	1	0	0	0	0	0	0	0	0	0	0	0	1	0	0	0	0	0	0	0	0	0	0	0	0	0	0	0	0	0	0	0	0	0	0	0	0	0	0	0	0	0	0	0
30	Copepod	Calanoides carinatus	2	99.05	0.0210526	0	0	0	0	0	0	0	1	0	0	0	0	0	0	0	0	0	0	0	0	0	0	0	0	0	0	0	0	0	0	0	0	0	0	0	0	0	0	0	0	0	0	0	0
31		Calanus helgolandicus	1	100	0.0105263	0	0	0	0	0	0	0	0	0	0	0	0	0	0	0	0	0	0	0	0	0	0	0	0	0	0	0	0	0	0	0	0	0	0	0	0	0	0	0	0	0	0	0	0
32		Candacia bipinnata	1	91.17	0.0105263	0	0	0	0	0	0	0	0	0	0	0	0	0	0	0	0	0	0	0	0	0	0	0	0	0	0	0	0	0	0	0	0	0	0	0	0	0	0	0	0	0	0	0	0
33		Centropages typicus	15	99.68	0.157895	0	0	0	0	0	0	0	0	0	0	0	1	0	0	0	0	0	0	0	0	1	0	0	0	0	0	0	0	0	0	0	0	0	0	0	1	0	1	1	0	0	0	1	0
34		Clausocalanus jobei	1	99.04	0.0105263	0	0	0	0	0	0	0	0	0	0	0	0	0	0	0	0	0	0	0	0	0	1	0	0	0	0	0	0	0	0	0	0	0	0	0	0	0	0	0	0	0	0	0	0
35		Ctenocalanus vanus	1	98.1	0.0105263	0	0	0	0	0	0	0	0	0	0	0	0	0	0	0	1	0	0	0	0	0	0	0	0	0	0	0	0	0	0	0	0	0	0	0	0	0	0	0	0	0	0	0	0
36		Cyclopoida sp.	4	99.36	0.0421053	0	0	0	0	0	0	0	0	0	1	0	0	0	0	0	0	0	0	0	0	0	0	0	1	0	1	0	0	0	0	0	0	0	0	0	0	0	0	0	0	0	0	0	0
37		Euchaeta media	1	99.68	0.0105263	0	0	0	0	0	0	0	0	0	0	1	0	0	0	0	0	0	0	0	0	0	0	0	0	0	0	0	0	0	0	0	0	0	0	0	0	0	0	0	0	0	0	0	0
38		Calocalanus pavo	1	99.37	0.0105263	0	0	0	0	0	0	0	0	0	0	0	0	0	0	0	0	0	0	0	0	1	0	0	0	0	0	0	0	0	0	0	0	0	0	0	0	0	0	0	0	0	0	0	0
39		Paracalanus quasimodo	2	99	0.0210526	0	0	0	0	0	0	0	0	0	0	0	0	0	0	0	0	0	0	0	0	0	0	0	0	0	0	0	0	0	0	0	0	0	0	0	0	0	0	0	0	0	0	0	0
40		Pleuromamma gracilis	2	98.73	0.0210526	0	0	0	0	0	0	0	0	0	0	0	0	0	0	0	0	0	0	0	0	0	0	0	0	0	0	0	0	0	0	0	0	0	0	0	0	1	0	0	0	0	0	0	0
41		Temora longicornis	1	99	0.0105263	0	0	0	0	0	0	0	0	0	0	0	0	0	0	0	0	0	0	0	0	0	0	0	0	0	0	0	0	0	0	0	0	0	0	0	0	0	0	0	0	0	0	0	0
42	Ostracoda	Halocypris inflata	2	99	0.0210526	0	0	0	0	0	0	0	0	0	0	0	0	0	0	0	0	0	0	0	0	0	0	0	0	0	0	0	0	1	0	0	0	0	0	0	0	0	0	0	0	0	0	0	0
43	Cladocera	Evadne spinifera	3	99.36	0.0315789	0	0	0	0	0	0	0	0	0	0	0	0	0	0	0	0	0	0	0	0	0	1	0	0	0	0	0	0	0	0	0	0	0	0	0	0	0	0	0	0	0	0	0	0
44		Podon intermedius	4	99.68	0.0421053	0	0	0	0	0	0	0	0	0	0	0	0	0	0	0	0	0	0	0	0	0	0	0	0	0	0	0	0	0	0	0	0	0	0	0	0	0	0	0	0	0	0	0	0
45		Pseudevadne tergestina	1	98.74	0.0105263	0	0	0	0	0	0	0	0	0	0	0	0	0	0	0	0	0	0	0	0	0	0	0	0	0	0	0	0	0	0	0	0	0	0	0	0	0	0	0	1	0	0	0	0
46	Fish	Actinopterygii sp.	1	99.04	0.0105263	0	0	0	0	0	0	0	1	0	0	0	0	0	0	0	0	0	0	0	0	0	0	0	0	0	0	0	0	0	0	0	0	0	0	0	0	0	0	0	0	0	0	0	0
47		Aphia minuta	1	100	0.0105263	0	0	0	0	0	0	0	0	0	0	0	0	0	0	0	0	0	0	0	0	0	0	0	0	0	0	0	0	0	0	0	0	0	0	0	0	0	0	0	0	0	0	0	0
48		Arnoglossus laterna	4	99.68	0.0421053	0	0	0	0	0	0	0	0	0	0	0	0	0	0	0	0	0	0	0	0	0	0	0	0	0	0	0	0	0	0	0	0	0	0	0	0	0	0	0	0	0	0	0	0
49		Callionymus reticulatus	1	99.04	0.0105263	0	0	0	0	0	0	0	0	0	0	0	0	0	0	0	0	0	0	0	0	0	0	0	0	0	0	0	0	0	0	0	0	0	0	0	0	0	0	0	0	0	0	0	0
50		Lepidorhombus boscii	1	99.68	0.0105263	0	0	0	0	0	0	0	0	0	0	0	0	0	0	0	0	0	0	0	0	0	0	0	0	0	0	0	0	1	0	0	0	0	0	0	0	0	0	0	0	0	0	0	0
51		Merluccius hubbsi	1	100	0.0105263	0	0	0	0	0	0	0	0	0	0	0	0	0	0	0	0	0	0	0	0	0	0	0	0	0	0	0	0	0	0	0	0	0	0	0	0	0	0	0	0	0	0	0	0
52		M. merluccius	2	100	0.0210526	0	0	0	0	1	0	0	0	0	0	0	0	0	0	0	0	0	0	0	0	0	0	0	0	0	0	0	0	0	0	0	0	0	0	0	0	0	0	0	0	0	0	0	0
53		Parablennius marmoreus	1	95.56	0.0105263	0	0	0	0	0	0	0	0	0	0	0	0	0	0	0	0	0	0	0	0	0	0	0	0	0	0	0	0	0	0	0	0	0	0	0	0	0	0	0	0	0	0	0	0
54		Sardina pilchardus	2	99.68	0.0210526	0	0	0	0	0	0	0	0	0	0	0	0	0	0	0	0	0	0	0	0	0	0	0	0	0	0	0	0	0	0	0	0	0	0	0	0	0	0	0	0	0	0	0	0
55	Cnidaria	Clytia sp	17	97.695	0.178947	0	0	0	0	0	0	0	0	0	0	0	0	0	0	0	0	0	0	0	0	0	0	0	0	0	0	0	0	0	0	0	0	0	0	1	1	0	0	0	0	0	0	0	1
56		Helgicirrha schulzei	2	100	0.0210526	0	0	0	0	0	0	0	0	0	0	0	0	0	0	0	0	0	0	0	0	0	0	0	0	0	0	0	0	0	0	0	0	0	0	0	0	0	0	0	0	0	0	0	0
57		H. malayensis	1	95.13	0.0105263	0	0	0	0	0	0	0	0	0	0	0	0	0	0	0	0	0	0	0	0	0	0	0	0	0	0	1	0	0	0	0	0	0	0	0	0	0	0	0	0	0	0	0	0
58		Liriope tetraphylla	8	91.5	0.0842105	0	1	0	1	1	1	0	0	0	0	0	1	0	0	0	0	0	1	0	0	1	0	0	0	0	0	0	0	0	1	0	0	0	0	0	0	0	0	0	0	0	0	0	0
59		Liriope sp.	2	97.8	0.0210526	0	0	0	0	0	0	0	0	0	0	0	0	0	0	0	0	0	0	0	0	1	0	0	0	1	0	0	0	0	0	0	0	0	0	0	0	0	0	0	0	0	0	0	0
60		Lizzia blondina	2	99	0.0210526	0	0	0	0	0	0	0	0	0	0	0	0	0	0	0	0	0	0	0	0	0	0	0	0	0	0	0	0	0	0	0	0	0	0	0	0	0	0	0	0	0	0	0	0
61		Obelia dichotoma	8	100	0.0842105	0	1	0	0	0	0	0	0	0	0	0	0	0	0	0	0	0	0	0	0	0	0	0	0	0	0	0	0	0	0	0	0	0	0	0	0	0	0	0	0	0	0	0	0
62		Laodicea undulata	1	98.74	0.0105263	0	0	0	0	0	0	0	0	0	0	0	0	0	0	0	0	0	0	0	0	0	0	0	0	0	0	0	0	0	0	0	0	0	0	0	0	0	0	0	0	0	0	0	0
63		Rhopalonema velatum	1	99.68	0.0105263	0	0	0	0	0	0	0	0	0	0	0	0	0	0	0	0	0	0	0	0	1	0	0	0	0	0	0	0	0	0	0	0	0	0	0	0	0	0	0	0	0	0	0	0
64	Ctenophora	Deiopea kaloktenota	2	92.2	0.0210526	0	0	0	0	0	0	0	0	0	0	0	0	0	0	0	0	0	0	0	0	0	0	0	0	0	0	0	0	0	0	0	0	0	0	1	0	0	0	0	0	0	0	1	0
65	Siphonophora	Abylopsis tetragona	1	100	0.0105263	0	0	0	0	0	0	0	0	0	0	0	0	0	0	0	0	0	0	0	0	1	0	0	0	0	0	0	0	0	0	0	0	0	0	0	0	0	0	0	0	0	0	0	0
66		Agalma elegans	5	98.74	0.0526316	0	0	0	0	0	0	0	0	0	0	0	0	0	0	0	0	0	0	0	0	1	0	0	0	0	0	0	0	0	0	0	0	0	0	0	0	0	1	0	0	0	0	0	0
67		Apolemia sp.	1	83.99	0.0105263	0	0	0	0	0	0	0	0	0	0	0	0	0	0	0	0	0	0	0	0	0	0	0	0	0	0	0	0	0	0	0	0	0	0	0	0	0	0	0	0	0	0	0	0
68		Muggiaea atlantica	23	96.9767	0.242105	0	0	0	0	0	0	0	0	0	0	0	0	0	0	0	0	0	0	0	0	1	0	0	0	0	0	0	0	0	0	0	0	0	0	0	0	0	0	0	0	1	0	0	1
69		Nanomia bijuga	6	97.44	0.0631579	0	0	0	0	0	0	0	0	0	0	0	0	0	0	0	0	0	0	0	0	0	0	0	0	0	0	0	0	0	0	0	0	0	0	0	0	0	0	0	0	0	0	0	1
70		Sphaeronectes koellikeri	1	99.27	0.0105263	0	0	0	0	0	0	0	0	0	0	0	1	0	0	0	0	0	0	0	0	0	0	0	0	0	0	0	0	0	0	0	0	0	0	0	0	0	0	0	0	0	0	0	0
71		Rosacea sp.	2	99.68	0.0210526	0	0	0	0	0	0	0	0	0	0	0	0	0	0	0	0	0	0	0	0	1	0	0	0	0	0	1	0	0	0	0	0	0	0	0	0	0	0	0	0	0	0	0	0
72	Doliolida	Dolioletta sp.	4	86.12	0.0421053	0	0	0	0	0	0	0	0	0	0	0	0	0	0	0	0	0	0	0	0	0	0	0	0	0	0	0	0	0	0	0	0	0	0	0	0	0	0	0	0	0	0	0	0
73	Pteropod	Cavolinia inflexa	15	99.68	0.157895	0	0	0	0	0	0	0	0	0	0	0	1	0	0	0	0	0	0	0	0	0	0	1	0	0	0	0	0	0	0	0	0	1	0	0	0	0	0	0	0	0	0	0	0
74	Cephalopod	Alloteuthis media	1	100	0.0105263	0	0	0	0	0	0	0	0	0	0	0	0	0	0	0	0	0	0	0	0	0	0	0	0	0	0	0	0	0	0	0	0	0	0	0	0	0	0	0	0	0	0	0	0
75		Brachioteuthis sp.	3	99.1	0.0315789	0	0	0	0	0	0	0	0	0	0	0	0	0	0	0	0	0	0	0	0	0	0	0	0	1	0	0	0	1	1	0	0	0	0	0	0	0	0	0	0	0	0	0	0
76	Bivalve	Kurtiella bidentata	1	98.74	0.0105263	0	0	0	0	0	0	0	0	0	0	0	0	0	0	0	0	0	0	0	0	0	0	0	0	0	0	0	0	0	0	0	0	0	0	0	0	0	0	0	0	0	0	0	0
77	Echinoderm	Ophiothrix fragilis	1	99	0.0105263	0	0	0	0	0	0	0	0	0	0	0	0	0	0	0	0	0	0	0	0	0	0	0	0	0	0	0	0	0	0	0	0	0	0	0	0	0	0	0	0	0	0	0	0
78	Polychaeta	Magelona johnstoni	5	93	0.0526316	0	0	0	0	0	0	0	0	0	0	0	0	0	0	0	0	0	0	0	0	0	0	0	0	0	0	0	0	0	0	0	0	0	0	0	0	0	0	0	0	0	0	0	0
79		Tomopteris sp.	2	99.05	0.0210526	0	0	0	0	0	0	0	0	0	0	0	0	0	0	0	0	0	0	0	0	0	0	0	0	0	0	0	0	0	0	0	0	0	0	0	0	0	0	0	0	0	0	0	0
80	Chaetognatha	Sagitta enflata	1	96.38	0.0105263	0	0	0	0	0	0	0	0	0	0	0	0	0	0	0	0	0	0	0	0	0	0	0	0	1	0	0	0	0	0	0	0	0	0	0	0	0	0	0	0	0	0	0	0
81		Chaetognatha	3	84	0.0315789	0	0	0	0	0	0	0	0	0	0	0	0	0	0	0	0	0	0	0	0	0	0	0	0	0	0	0	0	0	0	0	0	0	0	0	0	0	0	0	0	0	0	0	0
82	Rotifera	Adineta steineri	1	90.57	0.0105263	0	0	0	0	0	0	0	0	0	0	0	0	0	0	0	0	0	0	0	1	0	0	0	0	0	0	0	0	0	0	0	0	0	0	0	0	0	0	0	0	0	0	0	0
83	Diatomea	Emiliania huxleyi	2	99.68	0.0210526	0	0	0	0	0	0	0	0	0	1	1	0	0	0	0	0	0	0	0	0	0	0	0	0	0	0	0	0	0	0	0	0	0	0	0	0	0	0	0	0	0	0	0	0
84	Algae	Lophosiphonia reptabunda	1	88.29	0.0105263	0	1	0	0	0	0	0	0	0	0	0	0	0	0	0	0	0	0	0	0	0	0	0	0	0	0	0	0	0	0	0	0	0	0	0	0	0	0	0	0	0	0	0	0
85		Polysiphonia sp.	1	92.63	0.0105263	0	1	0	0	0	0	0	0	0	0	0	0	0	0	0	0	0	0	0	0	0	0	0	0	0	0	0	0	0	0	0	0	0	0	0	0	0	0	0	0	0	0	0	0
86		Prototheca zopfii	1	82.97	0.0105263	1	0	0	0	0	0	0	0	0	0	0	0	0	0	0	0	0	0	0	0	0	0	0	0	0	0	0	0	0	0	0	0	0	0	0	0	0	0	0	0	0	0	0	0
87		Scytosiphon lomentaria	1	82.59	0.0105263	0	0	0	0	0	0	0	0	0	0	0	0	0	1	0	0	0	0	0	0	0	0	0	0	0	0	0	0	0	0	0	0	0	0	0	0	0	0	0	0	0	0	0	0
						9	7	2	1	3	3	3	7	4	2	4	9	3	1	1	2	2	3	1	2	9	2	3	1	3	1	2	1	3	2	1	2	4	1	3	4	4	3	4	2	2	2	2	8
[truncated: 51 more columns]
